# Supplementary material for: Genome-Wide Associations for Water-Soluble Carbohydrate Concentration and Relative Maturity in Wheat Using SNP and DArT Marker Arrays
Source: G3 (Bethesda). 2017 Jun 27;7(8):2821–30. doi: 10.1534/g3.117.039842 (PMC5555485; doi:10.1534/g3.117.039842)
Supplement: Supplementary file 3 [file 2821FileS3.xlsx]

## Sheet: zad.am
EXPT	ID	YEAR	RANGE	ROW	REP	BAY	ZAD	WSC_CUT	NIRBarcodeNo	Field_COMMENT	TrialUnitID	IEXPT	LOCATION	TREATMENT
W9A09COLE	WI25053	2009	1	1	1	1	61	TRUE	81654		110281	W9A09COLE_RFD	COLE	RFD
W9A09COLE	VW3174	2009	1	2	1	1	59	TRUE	80882		110282	W9A09COLE_RFD	COLE	RFD
W9A09COLE	WW12705	2009	1	3	1	1	51	FALSE	NA		110283	W9A09COLE_RFD	COLE	RFD
W9A09COLE	WAWHT2793	2009	1	4	1	1	57	TRUE	81173		110284	W9A09COLE_RFD	COLE	RFD
W9A09COLE	QT13527	2009	1	5	1	1	55	FALSE	NA		110285	W9A09COLE_RFD	COLE	RFD
W9A09COLE	WW21129	2009	1	6	1	1	59	FALSE	NA		110286	W9A09COLE_RFD	COLE	RFD
W9A09COLE	HRZ04_0354	2009	1	7	1	1	65	TRUE	81716		110287	W9A09COLE_RFD	COLE	RFD
W9A09COLE	ELLISON	2009	1	8	1	1	53	TRUE	80821		110288	W9A09COLE_RFD	COLE	RFD
W9A09COLE	WW20702	2009	1	9	1	1	43	FALSE	NA		110289	W9A09COLE_RFD	COLE	RFD
W9A09COLE	WW20617	2009	1	10	1	1	45	FALSE	NA		110290	W9A09COLE_RFD	COLE	RFD
W9A09COLE	WW19750	2009	1	11	1	1	61	TRUE	81744		110291	W9A09COLE_RFD	COLE	RFD
W9A09COLE	RAC1443	2009	1	12	1	1	69	FALSE	NA		110292	W9A09COLE_RFD	COLE	RFD
W9A09COLE	WW15524	2009	1	13	1	1	55	FALSE	NA		110293	W9A09COLE_RFD	COLE	RFD
W9A09COLE	WEEBILL1	2009	1	14	1	1	65	TRUE	81592		110294	W9A09COLE_RFD	COLE	RFD
W9A09COLE	WAGT019	2009	1	15	1	1	65	TRUE	81906		110295	W9A09COLE_RFD	COLE	RFD
W9A09COLE	VV1826	2009	1	16	1	1	65	FALSE	NA		110296	W9A09COLE_RFD	COLE	RFD
W9A09COLE	VW2383	2009	1	17	1	1	65	FALSE	NA		110297	W9A09COLE_RFD	COLE	RFD
W9A09COLE	HRZ07_0281	2009	1	18	1	1	59	FALSE	NA		110298	W9A09COLE_RFD	COLE	RFD
W9A09COLE	8890_1549	2009	1	19	1	1	65	FALSE	NA		110299	W9A09COLE_RFD	COLE	RFD
W9A09COLE	118849_303	2009	1	20	1	1	61	TRUE	81953		110300	W9A09COLE_RFD	COLE	RFD
W9A09COLE	SUNVALE	2009	1	21	1	1	53	TRUE	80183		110301	W9A09COLE_RFD	COLE	RFD
W9A09COLE	VW4071	2009	1	22	1	1	53	FALSE	NA		110302	W9A09COLE_RFD	COLE	RFD
W9A09COLE	HRZ06_0038	2009	1	23	1	1	65	FALSE	NA		110303	W9A09COLE_RFD	COLE	RFD
W9A09COLE	HRZ04_0559	2009	1	24	1	1	51	FALSE	NA		110304	W9A09COLE_RFD	COLE	RFD
W9A09COLE	WW15521	2009	1	25	1	1	55	FALSE	NA		110305	W9A09COLE_RFD	COLE	RFD
W9A09COLE	HRZ07_0461	2009	1	26	1	1	61	FALSE	NA		110306	W9A09COLE_RFD	COLE	RFD
W9A09COLE	VW3163	2009	1	27	1	1	65	FALSE	NA		110307	W9A09COLE_RFD	COLE	RFD
W9A09COLE	HRZ06_0045	2009	1	28	1	1	69	FALSE	NA		110308	W9A09COLE_RFD	COLE	RFD
W9A09COLE	WW20872	2009	1	29	1	1	53	FALSE	NA		110309	W9A09COLE_RFD	COLE	RFD
W9A09COLE	SUN535K	2009	1	30	1	1	65	FALSE	NA		110310	W9A09COLE_RFD	COLE	RFD
W9A09COLE	WW21291	2009	1	31	1	2	55	FALSE	NA		110311	W9A09COLE_IRR	COLE	IRR
W9A09COLE	EGA_WILLS	2009	1	32	1	2	61	TRUE	82738		110312	W9A09COLE_IRR	COLE	IRR
W9A09COLE	WW18830	2009	1	33	1	2	69	TRUE	80177		110313	W9A09COLE_IRR	COLE	IRR
W9A09COLE	AUS33535	2009	1	34	1	2	69	FALSE	NA		110314	W9A09COLE_IRR	COLE	IRR
W9A09COLE	WW19754	2009	1	35	1	2	61	TRUE	80433		110315	W9A09COLE_IRR	COLE	IRR
W9A09COLE	VV1640	2009	1	36	1	2	65	FALSE	NA		110316	W9A09COLE_IRR	COLE	IRR
W9A09COLE	WW19492	2009	1	37	1	2	61	TRUE	80994		110317	W9A09COLE_IRR	COLE	IRR
W9A09COLE	WEEBILL1	2009	1	38	1	2	69	TRUE	81859		110318	W9A09COLE_IRR	COLE	IRR
W9A09COLE	HRZ07_0576	2009	1	39	1	2	65	FALSE	NA		110319	W9A09COLE_IRR	COLE	IRR
W9A09COLE	WW18957	2009	1	40	1	2	65	TRUE	81615		110320	W9A09COLE_IRR	COLE	IRR
W9A09COLE	HRZ04_0510	2009	1	41	1	2	69	FALSE	NA		110321	W9A09COLE_IRR	COLE	IRR
W9A09COLE	SUN530C	2009	1	42	1	2	55	FALSE	NA		110322	W9A09COLE_IRR	COLE	IRR
W9A09COLE	HRZ06_2080	2009	1	43	1	2	69	FALSE	NA		110323	W9A09COLE_IRR	COLE	IRR
W9A09COLE	HRZ06_0035	2009	1	44	1	2	69	FALSE	NA		110324	W9A09COLE_IRR	COLE	IRR
W9A09COLE	HRZ07_0541	2009	1	45	1	2	69	FALSE	NA		110325	W9A09COLE_IRR	COLE	IRR
W9A09COLE	VW4326	2009	1	46	1	2	61	TRUE	81667		110326	W9A09COLE_IRR	COLE	IRR
W9A09COLE	WW19661	2009	1	47	1	2	65	FALSE	NA		110327	W9A09COLE_IRR	COLE	IRR
W9A09COLE	VW3473	2009	1	48	1	2	61	TRUE	81702		110328	W9A09COLE_IRR	COLE	IRR
W9A09COLE	FORTUNE	2009	1	49	1	2	61	FALSE	NA		110329	W9A09COLE_IRR	COLE	IRR
W9A09COLE	VW4074	2009	1	50	1	2	61	FALSE	NA		110330	W9A09COLE_IRR	COLE	IRR
W9A09COLE	HRZ06_0060	2009	1	51	1	2	69	FALSE	NA		110331	W9A09COLE_IRR	COLE	IRR
W9A09COLE	VQ2791	2009	1	52	1	2	65	TRUE	80506		110332	W9A09COLE_IRR	COLE	IRR
W9A09COLE	WW21433	2009	1	53	1	2	43	FALSE	NA		110333	W9A09COLE_IRR	COLE	IRR
W9A09COLE	SUN559A	2009	1	54	1	2	59	TRUE	82498		110334	W9A09COLE_IRR	COLE	IRR
W9A09COLE	LPB04_2382_1303	2009	1	55	1	2	69	FALSE	NA		110335	W9A09COLE_IRR	COLE	IRR
W9A09COLE	207934_221	2009	1	56	1	2	69	FALSE	NA		110336	W9A09COLE_IRR	COLE	IRR
W9A09COLE	WW18331	2009	1	57	1	2	51	FALSE	NA		110337	W9A09COLE_IRR	COLE	IRR
W9A09COLE	HRZ06_0491	2009	1	58	1	2	65	TRUE	81496		110338	W9A09COLE_IRR	COLE	IRR
W9A09COLE	HRZ06_0332	2009	1	59	1	2	55	FALSE	NA		110339	W9A09COLE_IRR	COLE	IRR
W9A09COLE	HRZ04_0323	2009	1	60	1	2	65	TRUE	82035		110340	W9A09COLE_IRR	COLE	IRR
W9A09COLE	VT1308	2009	1	61	2	3	51	TRUE	83051		110341	W9A09COLE_IRR	COLE	IRR
W9A09COLE	WW18387	2009	1	62	2	3	43	FALSE	NA		110342	W9A09COLE_IRR	COLE	IRR
W9A09COLE	VW4192	2009	1	63	2	3	51	TRUE	82293		110343	W9A09COLE_IRR	COLE	IRR
W9A09COLE	VW3471	2009	1	64	2	3	55	FALSE	NA		110344	W9A09COLE_IRR	COLE	IRR
W9A09COLE	WW19753	2009	1	65	2	3	55	TRUE	83198		110345	W9A09COLE_IRR	COLE	IRR
W9A09COLE	HRZ05_0151	2009	1	66	2	3	61	FALSE	NA		110346	W9A09COLE_IRR	COLE	IRR
W9A09COLE	HRZ07_0455	2009	1	67	2	3	41	FALSE	NA		110347	W9A09COLE_IRR	COLE	IRR
W9A09COLE	HRZ06_0044	2009	1	68	2	3	69	FALSE	NA		110348	W9A09COLE_IRR	COLE	IRR
W9A09COLE	HRZ06_0479	2009	1	69	2	3	69	FALSE	NA		110349	W9A09COLE_IRR	COLE	IRR
W9A09COLE	VW0379	2009	1	70	2	3	61	TRUE	81146		110350	W9A09COLE_IRR	COLE	IRR
W9A09COLE	VW0404	2009	1	71	2	3	61	TRUE	80332		110351	W9A09COLE_IRR	COLE	IRR
W9A09COLE	HRZ03_0023	2009	1	72	2	3	69	FALSE	NA		110352	W9A09COLE_IRR	COLE	IRR
W9A09COLE	VW3405	2009	1	73	2	3	59	TRUE	82952		110353	W9A09COLE_IRR	COLE	IRR
W9A09COLE	WW20689	2009	1	74	2	3	59	TRUE	82730		110354	W9A09COLE_IRR	COLE	IRR
W9A09COLE	WW17541	2009	1	75	2	3	45	FALSE	NA		110355	W9A09COLE_IRR	COLE	IRR
W9A09COLE	WW20159	2009	1	76	2	3	61	TRUE	80223		110356	W9A09COLE_IRR	COLE	IRR
W9A09COLE	VT1155	2009	1	77	2	3	57	TRUE	81073		110357	W9A09COLE_IRR	COLE	IRR
W9A09COLE	64990_210	2009	1	78	2	3	47	FALSE	NA		110358	W9A09COLE_IRR	COLE	IRR
W9A09COLE	53995_155	2009	1	79	2	3	61	FALSE	NA		110359	W9A09COLE_IRR	COLE	IRR
W9A09COLE	WW18180	2009	1	80	2	3	47	FALSE	NA		110360	W9A09COLE_IRR	COLE	IRR
W9A09COLE	SUN520A	2009	1	81	2	3	43	FALSE	NA	maybe emu	110361	W9A09COLE_IRR	COLE	IRR
W9A09COLE	HRZ04_0509	2009	1	82	2	3	69	FALSE	NA		110362	W9A09COLE_IRR	COLE	IRR
W9A09COLE	WW17482	2009	1	83	2	3	47	FALSE	NA		110363	W9A09COLE_IRR	COLE	IRR
W9A09COLE	HRZ06_0222	2009	1	84	2	3	39	FALSE	NA		110364	W9A09COLE_IRR	COLE	IRR
W9A09COLE	HRZ06_0043	2009	1	85	2	3	57	TRUE	82041		110365	W9A09COLE_IRR	COLE	IRR
W9A09COLE	WW15520	2009	1	86	2	3	47	FALSE	NA		110366	W9A09COLE_IRR	COLE	IRR
W9A09COLE	HRZ07_0111	2009	1	87	2	3	57	FALSE	NA		110367	W9A09COLE_IRR	COLE	IRR
W9A09COLE	7896_254	2009	1	88	2	3	61	TRUE	83093		110368	W9A09COLE_IRR	COLE	IRR
W9A09COLE	HRZ02_0012	2009	1	89	2	3	43	FALSE	NA		110369	W9A09COLE_IRR	COLE	IRR
W9A09COLE	B1280K	2009	1	90	2	3	65	FALSE	NA		110370	W9A09COLE_IRR	COLE	IRR
W9A09COLE	RAC1417	2009	1	91	2	4	61	FALSE	NA		110371	W9A09COLE_RFD	COLE	RFD
W9A09COLE	WW18855	2009	1	92	2	4	65	FALSE	NA		110372	W9A09COLE_RFD	COLE	RFD
W9A09COLE	WW18381	2009	1	93	2	4	51	FALSE	NA		110373	W9A09COLE_RFD	COLE	RFD
W9A09COLE	VW1954	2009	1	94	2	4	61	FALSE	NA		110374	W9A09COLE_RFD	COLE	RFD
W9A09COLE	WW18918	2009	1	95	2	4	61	FALSE	NA		110375	W9A09COLE_RFD	COLE	RFD
W9A09COLE	WW17125	2009	1	96	2	4	49	FALSE	NA		110376	W9A09COLE_RFD	COLE	RFD
W9A09COLE	WW17756	2009	1	97	2	4	47	FALSE	NA		110377	W9A09COLE_RFD	COLE	RFD
W9A09COLE	WW20159	2009	1	98	2	4	61	TRUE	81875		110378	W9A09COLE_RFD	COLE	RFD
W9A09COLE	WW11483_3	2009	1	99	2	4	47	FALSE	NA		110379	W9A09COLE_RFD	COLE	RFD
W9A09COLE	VW1864	2009	1	100	2	4	51	TRUE	81698		110380	W9A09COLE_RFD	COLE	RFD
W9A09COLE	WW19665	2009	1	101	2	4	57	TRUE	81851		110381	W9A09COLE_RFD	COLE	RFD
W9A09COLE	VW3707	2009	1	102	2	4	55	TRUE	82502		110382	W9A09COLE_RFD	COLE	RFD
W9A09COLE	VW2405	2009	1	103	2	4	55	TRUE	82414		110383	W9A09COLE_RFD	COLE	RFD
W9A09COLE	HRZ07_0230	2009	1	104	2	4	51	FALSE	NA		110384	W9A09COLE_RFD	COLE	RFD
W9A09COLE	WW19746	2009	1	105	2	4	53	TRUE	80387		110385	W9A09COLE_RFD	COLE	RFD
W9A09COLE	TAMMARIN_ROCK	2009	1	106	2	4	69	TRUE	80480		110386	W9A09COLE_RFD	COLE	RFD
W9A09COLE	8109_206	2009	1	107	2	4	47	FALSE	NA		110387	W9A09COLE_RFD	COLE	RFD
W9A09COLE	WW18256	2009	1	108	2	4	45	FALSE	NA		110388	W9A09COLE_RFD	COLE	RFD
W9A09COLE	WW21020	2009	1	109	2	4	41	FALSE	NA		110389	W9A09COLE_RFD	COLE	RFD
W9A09COLE	WW14314	2009	1	110	2	4	53	TRUE	83014		110390	W9A09COLE_RFD	COLE	RFD
W9A09COLE	HRZ07_0205	2009	1	111	2	4	41	FALSE	NA		110391	W9A09COLE_RFD	COLE	RFD
W9A09COLE	WW19954	2009	1	112	2	4	51	TRUE	82166		110392	W9A09COLE_RFD	COLE	RFD
W9A09COLE	HRZ03_0051	2009	1	113	2	4	61	FALSE	NA		110393	W9A09COLE_RFD	COLE	RFD
W9A09COLE	HRZ06_0265	2009	1	114	2	4	57	TRUE	82948		110394	W9A09COLE_RFD	COLE	RFD
W9A09COLE	HRZ05_0148	2009	1	115	2	4	57	FALSE	NA		110395	W9A09COLE_RFD	COLE	RFD
W9A09COLE	VW1929	2009	1	116	2	4	61	TRUE	80523		110396	W9A09COLE_RFD	COLE	RFD
W9A09COLE	WW17482	2009	1	117	2	4	45	FALSE	NA		110397	W9A09COLE_RFD	COLE	RFD
W9A09COLE	HRZ07_0334	2009	1	118	2	4	65	FALSE	NA		110398	W9A09COLE_RFD	COLE	RFD
W9A09COLE	AUS33567	2009	1	119	2	4	61	FALSE	NA		110399	W9A09COLE_RFD	COLE	RFD
W9A09COLE	HRZ06_2088	2009	1	120	2	4	61	FALSE	NA		110400	W9A09COLE_RFD	COLE	RFD
W9A09COLE	VV2856	2009	2	1	1	1	65	TRUE	83013		110401	W9A09COLE_RFD	COLE	RFD
W9A09COLE	WW19473	2009	2	2	1	1	59	TRUE	82843		110402	W9A09COLE_RFD	COLE	RFD
W9A09COLE	VW1867	2009	2	3	1	1	61	FALSE	NA		110403	W9A09COLE_RFD	COLE	RFD
W9A09COLE	HRZ05_0224	2009	2	4	1	1	61	TRUE	82516		110404	W9A09COLE_RFD	COLE	RFD
W9A09COLE	WW14210	2009	2	5	1	1	55	FALSE	NA		110405	W9A09COLE_RFD	COLE	RFD
W9A09COLE	HRZ03_0004	2009	2	6	1	1	69	FALSE	NA		110406	W9A09COLE_RFD	COLE	RFD
W9A09COLE	HRZ04_0188	2009	2	7	1	1	69	TRUE	82426		110407	W9A09COLE_RFD	COLE	RFD
W9A09COLE	IGW3119	2009	2	8	1	1	65	FALSE	NA		110408	W9A09COLE_RFD	COLE	RFD
W9A09COLE	WW20680	2009	2	9	1	1	65	TRUE	82111		110409	W9A09COLE_RFD	COLE	RFD
W9A09COLE	HRZ05_0120	2009	2	10	1	1	69	FALSE	NA		110410	W9A09COLE_RFD	COLE	RFD
W9A09COLE	WAWHT3018	2009	2	11	1	1	65	FALSE	NA		110411	W9A09COLE_RFD	COLE	RFD
W9A09COLE	WW17370	2009	2	12	1	1	45	FALSE	NA		110412	W9A09COLE_RFD	COLE	RFD
W9A09COLE	HRZ07_0384	2009	2	13	1	1	51	FALSE	NA		110413	W9A09COLE_RFD	COLE	RFD
W9A09COLE	HRZ04_0321	2009	2	14	1	1	55	TRUE	82513		110414	W9A09COLE_RFD	COLE	RFD
W9A09COLE	HRZ04_0214	2009	2	15	1	1	69	FALSE	NA		110415	W9A09COLE_RFD	COLE	RFD
W9A09COLE	AUS33531	2009	2	16	1	1	65	FALSE	NA		110416	W9A09COLE_RFD	COLE	RFD
W9A09COLE	WW16259	2009	2	17	1	1	61	TRUE	80445		110417	W9A09COLE_RFD	COLE	RFD
W9A09COLE	HRZ07_0419	2009	2	18	1	1	65	FALSE	NA		110418	W9A09COLE_RFD	COLE	RFD
W9A09COLE	WW18934	2009	2	19	1	1	55	FALSE	NA		110419	W9A09COLE_RFD	COLE	RFD
W9A09COLE	SENTINEL	2009	2	20	1	1	53	TRUE	83175		110420	W9A09COLE_RFD	COLE	RFD
W9A09COLE	HRZ06_0491	2009	2	21	1	1	61	TRUE	82203		110421	W9A09COLE_RFD	COLE	RFD
W9A09COLE	LPB03_1109	2009	2	22	1	1	65	TRUE	82699		110422	W9A09COLE_RFD	COLE	RFD
W9A09COLE	SUNBRI	2009	2	23	1	1	45	TRUE	81274		110423	W9A09COLE_RFD	COLE	RFD
W9A09COLE	HRZ07_0480	2009	2	24	1	1	57	FALSE	NA		110424	W9A09COLE_RFD	COLE	RFD
W9A09COLE	RAC1548	2009	2	25	1	1	55	FALSE	NA		110425	W9A09COLE_RFD	COLE	RFD
W9A09COLE	HRZ06_0029	2009	2	26	1	1	69	FALSE	NA		110426	W9A09COLE_RFD	COLE	RFD
W9A09COLE	HRZ06_0225	2009	2	27	1	1	55	FALSE	NA		110427	W9A09COLE_RFD	COLE	RFD
W9A09COLE	HRZ03_0076	2009	2	28	1	1	65	TRUE	80528		110428	W9A09COLE_RFD	COLE	RFD
W9A09COLE	QT12667	2009	2	29	1	1	65	TRUE	80751		110429	W9A09COLE_RFD	COLE	RFD
W9A09COLE	82998_253	2009	2	30	1	1	59	FALSE	NA		110430	W9A09COLE_RFD	COLE	RFD
W9A09COLE	VW2694	2009	2	31	1	2	65	TRUE	81506		110431	W9A09COLE_IRR	COLE	IRR
W9A09COLE	WW19490	2009	2	32	1	2	65	TRUE	81302		110432	W9A09COLE_IRR	COLE	IRR
W9A09COLE	VW3082	2009	2	33	1	2	59	FALSE	NA		110433	W9A09COLE_IRR	COLE	IRR
W9A09COLE	VW3707	2009	2	34	1	2	59	TRUE	80951		110434	W9A09COLE_IRR	COLE	IRR
W9A09COLE	WW21842	2009	2	35	1	2	57	TRUE	81338		110435	W9A09COLE_IRR	COLE	IRR
W9A09COLE	RAC1412	2009	2	36	1	2	57	FALSE	NA		110436	W9A09COLE_IRR	COLE	IRR
W9A09COLE	IGW3119	2009	2	37	1	2	55	FALSE	NA		110437	W9A09COLE_IRR	COLE	IRR
W9A09COLE	HRZ04_0513	2009	2	38	1	2	55	TRUE	80358		110438	W9A09COLE_IRR	COLE	IRR
W9A09COLE	SUN530A	2009	2	39	1	2	57	FALSE	NA		110439	W9A09COLE_IRR	COLE	IRR
W9A09COLE	HRZ04_0537	2009	2	40	1	2	65	FALSE	NA		110440	W9A09COLE_IRR	COLE	IRR
W9A09COLE	HRZ05_0127	2009	2	41	1	2	69	FALSE	NA		110441	W9A09COLE_IRR	COLE	IRR
W9A09COLE	HRZ03_0026	2009	2	42	1	2	55	FALSE	NA		110442	W9A09COLE_IRR	COLE	IRR
W9A09COLE	WW18636	2009	2	43	1	2	65	FALSE	NA		110443	W9A09COLE_IRR	COLE	IRR
W9A09COLE	HRZ03_0072	2009	2	44	1	2	53	FALSE	NA		110444	W9A09COLE_IRR	COLE	IRR
W9A09COLE	VW1286	2009	2	45	1	2	55	TRUE	81804		110445	W9A09COLE_IRR	COLE	IRR
W9A09COLE	WW19582	2009	2	46	1	2	65	FALSE	NA		110446	W9A09COLE_IRR	COLE	IRR
W9A09COLE	SUN534D	2009	2	47	1	2	61	TRUE	82867		110447	W9A09COLE_IRR	COLE	IRR
W9A09COLE	VW3400	2009	2	48	1	2	65	FALSE	NA		110448	W9A09COLE_IRR	COLE	IRR
W9A09COLE	H45	2009	2	49	1	2	69	TRUE	82367		110449	W9A09COLE_IRR	COLE	IRR
W9A09COLE	EGA_GREGORY	2009	2	50	1	2	59	TRUE	80521		110450	W9A09COLE_IRR	COLE	IRR
W9A09COLE	QT12795	2009	2	51	1	2	45	FALSE	NA		110451	W9A09COLE_IRR	COLE	IRR
W9A09COLE	RAC1557	2009	2	52	1	2	55	FALSE	NA		110452	W9A09COLE_IRR	COLE	IRR
W9A09COLE	HRZ07_0340	2009	2	53	1	2	47	FALSE	NA		110453	W9A09COLE_IRR	COLE	IRR
W9A09COLE	WW19603	2009	2	54	1	2	61	FALSE	NA		110454	W9A09COLE_IRR	COLE	IRR
W9A09COLE	WW3869_6	2009	2	55	1	2	53	FALSE	NA		110455	W9A09COLE_IRR	COLE	IRR
W9A09COLE	WW14192	2009	2	56	1	2	69	FALSE	NA		110456	W9A09COLE_IRR	COLE	IRR
W9A09COLE	VW2843	2009	2	57	1	2	65	TRUE	82475		110457	W9A09COLE_IRR	COLE	IRR
W9A09COLE	WW18386	2009	2	58	1	2	47	FALSE	NA		110458	W9A09COLE_IRR	COLE	IRR
W9A09COLE	WW18484	2009	2	59	1	2	51	FALSE	NA		110459	W9A09COLE_IRR	COLE	IRR
W9A09COLE	QT13564	2009	2	60	1	2	55	FALSE	NA		110460	W9A09COLE_IRR	COLE	IRR
W9A09COLE	WW18153	2009	2	61	2	3	51	FALSE	NA		110461	W9A09COLE_IRR	COLE	IRR
W9A09COLE	VW0272	2009	2	62	2	3	45	FALSE	NA		110462	W9A09COLE_IRR	COLE	IRR
W9A09COLE	EGA_STAMPEDE	2009	2	63	2	3	69	TRUE	80629		110463	W9A09COLE_IRR	COLE	IRR
W9A09COLE	VW3717	2009	2	64	2	3	61	TRUE	81720		110464	W9A09COLE_IRR	COLE	IRR
W9A09COLE	HRZ04_0555	2009	2	65	2	3	49	FALSE	NA		110465	W9A09COLE_IRR	COLE	IRR
W9A09COLE	95757_7	2009	2	66	2	3	65	TRUE	80675		110466	W9A09COLE_IRR	COLE	IRR
W9A09COLE	VW2311	2009	2	67	2	3	59	TRUE	82668		110467	W9A09COLE_IRR	COLE	IRR
W9A09COLE	WW14309	2009	2	68	2	3	61	TRUE	80286		110468	W9A09COLE_IRR	COLE	IRR
W9A09COLE	HRZ07_0099	2009	2	69	2	3	57	FALSE	NA		110469	W9A09COLE_IRR	COLE	IRR
W9A09COLE	HRZ07_0467	2009	2	70	2	3	59	FALSE	NA		110470	W9A09COLE_IRR	COLE	IRR
W9A09COLE	WW18997	2009	2	71	2	3	59	FALSE	NA		110471	W9A09COLE_IRR	COLE	IRR
W9A09COLE	SUN571D	2009	2	72	2	3	53	FALSE	NA		110472	W9A09COLE_IRR	COLE	IRR
W9A09COLE	VW2176	2009	2	73	2	3	61	FALSE	NA		110473	W9A09COLE_IRR	COLE	IRR
W9A09COLE	VV3277	2009	2	74	2	3	59	TRUE	82430		110474	W9A09COLE_IRR	COLE	IRR
W9A09COLE	HRZ07_0477	2009	2	75	2	3	57	FALSE	NA		110475	W9A09COLE_IRR	COLE	IRR
W9A09COLE	VU3750	2009	2	76	2	3	57	TRUE	81952		110476	W9A09COLE_IRR	COLE	IRR
W9A09COLE	WW11483_3	2009	2	77	2	3	47	FALSE	NA		110477	W9A09COLE_IRR	COLE	IRR
W9A09COLE	WI25054	2009	2	78	2	3	55	FALSE	NA		110478	W9A09COLE_IRR	COLE	IRR
W9A09COLE	HRZ07_0577	2009	2	79	2	3	65	FALSE	NA		110479	W9A09COLE_IRR	COLE	IRR
W9A09COLE	WW19127	2009	2	80	2	3	59	TRUE	81508		110480	W9A09COLE_IRR	COLE	IRR
W9A09COLE	HRZ07_0037	2009	2	81	2	3	47	FALSE	NA		110481	W9A09COLE_IRR	COLE	IRR
W9A09COLE	RAC1569	2009	2	82	2	3	69	FALSE	NA		110482	W9A09COLE_IRR	COLE	IRR
W9A09COLE	LPB0602	2009	2	83	2	3	57	TRUE	81612		110483	W9A09COLE_IRR	COLE	IRR
W9A09COLE	QT12844	2009	2	84	2	3	59	TRUE	82931		110484	W9A09COLE_IRR	COLE	IRR
W9A09COLE	WAWHT2885	2009	2	85	2	3	59	FALSE	NA		110485	W9A09COLE_IRR	COLE	IRR
W9A09COLE	WW20608	2009	2	86	2	3	57	FALSE	NA		110486	W9A09COLE_IRR	COLE	IRR
W9A09COLE	VW1494	2009	2	87	2	3	65	FALSE	NA		110487	W9A09COLE_IRR	COLE	IRR
W9A09COLE	HRZ07_0218	2009	2	88	2	3	59	FALSE	NA		110488	W9A09COLE_IRR	COLE	IRR
W9A09COLE	WW20586	2009	2	89	2	3	65	FALSE	NA		110489	W9A09COLE_IRR	COLE	IRR
W9A09COLE	HRZ07_0260	2009	2	90	2	3	47	FALSE	NA		110490	W9A09COLE_IRR	COLE	IRR
W9A09COLE	HRZ05_0177	2009	2	91	2	4	59	FALSE	NA		110491	W9A09COLE_RFD	COLE	RFD
W9A09COLE	HRZ03_0062	2009	2	92	2	4	49	TRUE	82088		110492	W9A09COLE_RFD	COLE	RFD
W9A09COLE	WAGT031	2009	2	93	2	4	49	FALSE	NA		110493	W9A09COLE_RFD	COLE	RFD
W9A09COLE	VW0385	2009	2	94	2	4	51	TRUE	82789		110494	W9A09COLE_RFD	COLE	RFD
W9A09COLE	HRZ06_2140	2009	2	95	2	4	65	FALSE	NA		110495	W9A09COLE_RFD	COLE	RFD
W9A09COLE	HRZ07_0118	2009	2	96	2	4	49	FALSE	NA		110496	W9A09COLE_RFD	COLE	RFD
W9A09COLE	VW2640	2009	2	97	2	4	61	FALSE	NA		110497	W9A09COLE_RFD	COLE	RFD
W9A09COLE	HRZ06_0064	2009	2	98	2	4	61	FALSE	NA		110498	W9A09COLE_RFD	COLE	RFD
W9A09COLE	WW19466	2009	2	99	2	4	53	FALSE	NA		110499	W9A09COLE_RFD	COLE	RFD
W9A09COLE	WW20626	2009	2	100	2	4	53	FALSE	NA		110500	W9A09COLE_RFD	COLE	RFD
W9A09COLE	HRZ04_0511	2009	2	101	2	4	55	TRUE	81779		110501	W9A09COLE_RFD	COLE	RFD
W9A09COLE	WW21687	2009	2	102	2	4	59	TRUE	80230		110502	W9A09COLE_RFD	COLE	RFD
W9A09COLE	WW15976	2009	2	103	2	4	45	FALSE	NA		110503	W9A09COLE_RFD	COLE	RFD
W9A09COLE	HRZ04_0527	2009	2	104	2	4	41	FALSE	NA		110504	W9A09COLE_RFD	COLE	RFD
W9A09COLE	WW20945	2009	2	105	2	4	43	FALSE	NA		110505	W9A09COLE_RFD	COLE	RFD
W9A09COLE	RAC1412	2009	2	106	2	4	49	FALSE	NA		110506	W9A09COLE_RFD	COLE	RFD
W9A09COLE	HRZ07_0086	2009	2	107	2	4	43	FALSE	NA		110507	W9A09COLE_RFD	COLE	RFD
W9A09COLE	VV0926	2009	2	108	2	4	61	FALSE	NA		110508	W9A09COLE_RFD	COLE	RFD
W9A09COLE	WAGT050	2009	2	109	2	4	69	FALSE	NA		110509	W9A09COLE_RFD	COLE	RFD
W9A09COLE	WW3028_4	2009	2	110	2	4	55	TRUE	81305		110510	W9A09COLE_RFD	COLE	RFD
W9A09COLE	HRZ06_0252	2009	2	111	2	4	57	TRUE	80517		110511	W9A09COLE_RFD	COLE	RFD
W9A09COLE	HRZ03_0032	2009	2	112	2	4	53	FALSE	NA		110512	W9A09COLE_RFD	COLE	RFD
W9A09COLE	VV1088	2009	2	113	2	4	47	FALSE	NA		110513	W9A09COLE_RFD	COLE	RFD
W9A09COLE	HRZ03_0060	2009	2	114	2	4	69	FALSE	NA		110514	W9A09COLE_RFD	COLE	RFD
W9A09COLE	QT13365	2009	2	115	2	4	55	TRUE	81655		110515	W9A09COLE_RFD	COLE	RFD
W9A09COLE	WW14281	2009	2	116	2	4	57	FALSE	NA		110516	W9A09COLE_RFD	COLE	RFD
W9A09COLE	WW19933	2009	2	117	2	4	47	TRUE	80953		110517	W9A09COLE_RFD	COLE	RFD
W9A09COLE	HRZ05_0101	2009	2	118	2	4	53	TRUE	80009		110518	W9A09COLE_RFD	COLE	RFD
W9A09COLE	HRZ07_0335	2009	2	119	2	4	55	FALSE	NA		110519	W9A09COLE_RFD	COLE	RFD
W9A09COLE	WW20486	2009	2	120	2	4	57	FALSE	NA		110520	W9A09COLE_RFD	COLE	RFD
W9A09COLE	WAGT025	2009	3	1	1	1	65	TRUE	83048		110521	W9A09COLE_RFD	COLE	RFD
W9A09COLE	MERINDA	2009	3	2	1	1	61	TRUE	81230		110522	W9A09COLE_RFD	COLE	RFD
W9A09COLE	HRZ07_0560	2009	3	3	1	1	69	FALSE	NA		110523	W9A09COLE_RFD	COLE	RFD
W9A09COLE	VW2092	2009	3	4	1	1	65	TRUE	81607		110524	W9A09COLE_RFD	COLE	RFD
W9A09COLE	QT13354	2009	3	5	1	1	61	TRUE	81650		110525	W9A09COLE_RFD	COLE	RFD
W9A09COLE	WW18419	2009	3	6	1	1	51	FALSE	NA		110526	W9A09COLE_RFD	COLE	RFD
W9A09COLE	WW18423	2009	3	7	1	1	51	FALSE	NA		110527	W9A09COLE_RFD	COLE	RFD
W9A09COLE	VW2318	2009	3	8	1	1	69	FALSE	NA		110528	W9A09COLE_RFD	COLE	RFD
W9A09COLE	120854_183	2009	3	9	1	1	65	TRUE	81120		110529	W9A09COLE_RFD	COLE	RFD
W9A09COLE	HRZ05_0149	2009	3	10	1	1	69	FALSE	NA		110530	W9A09COLE_RFD	COLE	RFD
W9A09COLE	WW19075	2009	3	11	1	1	69	FALSE	NA		110531	W9A09COLE_RFD	COLE	RFD
W9A09COLE	WW20402	2009	3	12	1	1	59	FALSE	NA		110532	W9A09COLE_RFD	COLE	RFD
W9A09COLE	VW0975	2009	3	13	1	1	65	FALSE	NA		110533	W9A09COLE_RFD	COLE	RFD
W9A09COLE	NGSP010	2009	3	14	1	1	69	FALSE	NA		110534	W9A09COLE_RFD	COLE	RFD
W9A09COLE	RAC1482	2009	3	15	1	1	57	FALSE	NA		110535	W9A09COLE_RFD	COLE	RFD
W9A09COLE	SUN550D	2009	3	16	1	1	69	FALSE	NA		110536	W9A09COLE_RFD	COLE	RFD
W9A09COLE	VW2401	2009	3	17	1	1	57	FALSE	NA		110537	W9A09COLE_RFD	COLE	RFD
W9A09COLE	SUPER_SERI_1	2009	3	18	1	1	65	TRUE	80424		110538	W9A09COLE_RFD	COLE	RFD
W9A09COLE	HRZ07_0215	2009	3	19	1	1	57	FALSE	NA		110539	W9A09COLE_RFD	COLE	RFD
W9A09COLE	AXE	2009	3	20	1	1	69	TRUE	81682		110540	W9A09COLE_RFD	COLE	RFD
W9A09COLE	SUN571B	2009	3	21	1	1	59	TRUE	80950		110541	W9A09COLE_RFD	COLE	RFD
W9A09COLE	VW1256	2009	3	22	1	1	57	TRUE	81013		110542	W9A09COLE_RFD	COLE	RFD
W9A09COLE	VW0101	2009	3	23	1	1	53	FALSE	NA		110543	W9A09COLE_RFD	COLE	RFD
W9A09COLE	GILES	2009	3	24	1	1	53	TRUE	82876		110544	W9A09COLE_RFD	COLE	RFD
W9A09COLE	VW0318	2009	3	25	1	1	59	TRUE	81817		110545	W9A09COLE_RFD	COLE	RFD
W9A09COLE	WW20096	2009	3	26	1	1	69	TRUE	82791		110546	W9A09COLE_RFD	COLE	RFD
W9A09COLE	VW2782	2009	3	27	1	1	69	TRUE	81628		110547	W9A09COLE_RFD	COLE	RFD
W9A09COLE	RAC1563	2009	3	28	1	1	65	FALSE	NA		110548	W9A09COLE_RFD	COLE	RFD
W9A09COLE	HRZ03_0056	2009	3	29	1	1	65	FALSE	NA		110549	W9A09COLE_RFD	COLE	RFD
W9A09COLE	HRZ06_0059	2009	3	30	1	1	69	FALSE	NA		110550	W9A09COLE_RFD	COLE	RFD
W9A09COLE	WW16367	2009	3	31	1	2	59	TRUE	80279		110551	W9A09COLE_IRR	COLE	IRR
W9A09COLE	QT12817	2009	3	32	1	2	55	FALSE	NA		110552	W9A09COLE_IRR	COLE	IRR
W9A09COLE	VW0242	2009	3	33	1	2	55	FALSE	NA		110553	W9A09COLE_IRR	COLE	IRR
W9A09COLE	ESP001A	2009	3	34	1	2	69	FALSE	NA		110554	W9A09COLE_IRR	COLE	IRR
W9A09COLE	B1227K	2009	3	35	1	2	55	FALSE	NA		110555	W9A09COLE_IRR	COLE	IRR
W9A09COLE	HRZ06_0493	2009	3	36	1	2	57	FALSE	NA		110556	W9A09COLE_IRR	COLE	IRR
W9A09COLE	HRZ06_0205	2009	3	37	1	2	57	FALSE	NA		110557	W9A09COLE_IRR	COLE	IRR
W9A09COLE	RAC1470	2009	3	38	1	2	69	FALSE	NA		110558	W9A09COLE_IRR	COLE	IRR
W9A09COLE	WAGT025	2009	3	39	1	2	69	TRUE	80811		110559	W9A09COLE_IRR	COLE	IRR
W9A09COLE	WW18446	2009	3	40	1	2	59	TRUE	81252		110560	W9A09COLE_IRR	COLE	IRR
W9A09COLE	HRZ04_0559	2009	3	41	1	2	51	FALSE	NA		110561	W9A09COLE_IRR	COLE	IRR
W9A09COLE	VW0980	2009	3	42	1	2	59	FALSE	NA		110562	W9A09COLE_IRR	COLE	IRR
W9A09COLE	HRZ06_0258	2009	3	43	1	2	43	FALSE	NA		110563	W9A09COLE_IRR	COLE	IRR
W9A09COLE	QT13375	2009	3	44	1	2	61	TRUE	80147		110564	W9A09COLE_IRR	COLE	IRR
W9A09COLE	WW20577	2009	3	45	1	2	65	TRUE	80746		110565	W9A09COLE_IRR	COLE	IRR
W9A09COLE	VW3163	2009	3	46	1	2	61	FALSE	NA		110566	W9A09COLE_IRR	COLE	IRR
W9A09COLE	WW18856	2009	3	47	1	2	69	FALSE	NA		110567	W9A09COLE_IRR	COLE	IRR
W9A09COLE	HRZ05_0119	2009	3	48	1	2	69	FALSE	NA		110568	W9A09COLE_IRR	COLE	IRR
W9A09COLE	WW18919	2009	3	49	1	2	69	TRUE	81423		110569	W9A09COLE_IRR	COLE	IRR
W9A09COLE	VV3236	2009	3	50	1	2	61	FALSE	NA		110570	W9A09COLE_IRR	COLE	IRR
W9A09COLE	HRZ04_0256	2009	3	51	1	2	49	FALSE	NA		110571	W9A09COLE_IRR	COLE	IRR
W9A09COLE	PAVON_DWARF	2009	3	52	1	2	65	TRUE	80924		110572	W9A09COLE_IRR	COLE	IRR
W9A09COLE	VW3747	2009	3	53	1	2	69	FALSE	NA		110573	W9A09COLE_IRR	COLE	IRR
W9A09COLE	VW1867	2009	3	54	1	2	61	FALSE	NA		110574	W9A09COLE_IRR	COLE	IRR
W9A09COLE	HRZ04_0549	2009	3	55	1	2	59	FALSE	NA		110575	W9A09COLE_IRR	COLE	IRR
W9A09COLE	VW2847	2009	3	56	1	2	69	TRUE	82193		110576	W9A09COLE_IRR	COLE	IRR
W9A09COLE	WW14311	2009	3	57	1	2	69	TRUE	82706		110577	W9A09COLE_IRR	COLE	IRR
W9A09COLE	VW2316	2009	3	58	1	2	65	FALSE	NA		110578	W9A09COLE_IRR	COLE	IRR
W9A09COLE	QT13596	2009	3	59	1	2	55	FALSE	NA		110579	W9A09COLE_IRR	COLE	IRR
W9A09COLE	WW18855	2009	3	60	1	2	69	FALSE	NA		110580	W9A09COLE_IRR	COLE	IRR
W9A09COLE	HRZ05_0158	2009	3	61	2	3	65	FALSE	NA		110581	W9A09COLE_IRR	COLE	IRR
W9A09COLE	WW18804	2009	3	62	2	3	59	FALSE	NA		110582	W9A09COLE_IRR	COLE	IRR
W9A09COLE	WW14156	2009	3	63	2	3	69	FALSE	NA		110583	W9A09COLE_IRR	COLE	IRR
W9A09COLE	QT12796	2009	3	64	2	3	47	FALSE	NA		110584	W9A09COLE_IRR	COLE	IRR
W9A09COLE	VW0282	2009	3	65	2	3	59	FALSE	NA		110585	W9A09COLE_IRR	COLE	IRR
W9A09COLE	HRZ02_0017	2009	3	66	2	3	49	FALSE	NA		110586	W9A09COLE_IRR	COLE	IRR
W9A09COLE	WW13602	2009	3	67	2	3	69	TRUE	80104		110587	W9A09COLE_IRR	COLE	IRR
W9A09COLE	VW0045	2009	3	68	2	3	51	FALSE	NA		110588	W9A09COLE_IRR	COLE	IRR
W9A09COLE	WW21573	2009	3	69	2	3	69	TRUE	81954		110589	W9A09COLE_IRR	COLE	IRR
W9A09COLE	WW18383	2009	3	70	2	3	47	FALSE	NA		110590	W9A09COLE_IRR	COLE	IRR
W9A09COLE	HRZ07_0574	2009	3	71	2	3	69	FALSE	NA		110591	W9A09COLE_IRR	COLE	IRR
W9A09COLE	VW2705	2009	3	72	2	3	61	TRUE	80802		110592	W9A09COLE_IRR	COLE	IRR
W9A09COLE	HRZ03_0069	2009	3	73	2	3	59	FALSE	NA		110593	W9A09COLE_IRR	COLE	IRR
W9A09COLE	LPB1101	2009	3	74	2	3	59	FALSE	NA		110594	W9A09COLE_IRR	COLE	IRR
W9A09COLE	90670_91	2009	3	75	2	3	59	TRUE	81722		110595	W9A09COLE_IRR	COLE	IRR
W9A09COLE	VV1826	2009	3	76	2	3	61	FALSE	NA		110596	W9A09COLE_IRR	COLE	IRR
W9A09COLE	WW20617	2009	3	77	2	3	45	FALSE	NA		110597	W9A09COLE_IRR	COLE	IRR
W9A09COLE	VW0530	2009	3	78	2	3	55	FALSE	NA		110598	W9A09COLE_IRR	COLE	IRR
W9A09COLE	WW15815	2009	3	79	2	3	61	FALSE	NA		110599	W9A09COLE_IRR	COLE	IRR
W9A09COLE	HRZ07_0581	2009	3	80	2	3	61	FALSE	NA		110600	W9A09COLE_IRR	COLE	IRR
W9A09COLE	HRZ07_0419	2009	3	81	2	3	59	FALSE	NA		110601	W9A09COLE_IRR	COLE	IRR
W9A09COLE	R901D	2009	3	82	2	3	69	TRUE	81095		110602	W9A09COLE_IRR	COLE	IRR
W9A09COLE	MERINDA	2009	3	83	2	3	61	TRUE	80971		110603	W9A09COLE_IRR	COLE	IRR
W9A09COLE	WW18474	2009	3	84	2	3	47	FALSE	NA		110604	W9A09COLE_IRR	COLE	IRR
W9A09COLE	VW3195	2009	3	85	2	3	61	TRUE	81835		110605	W9A09COLE_IRR	COLE	IRR
W9A09COLE	HRZ06_0036	2009	3	86	2	3	69	FALSE	NA		110606	W9A09COLE_IRR	COLE	IRR
W9A09COLE	WW19743	2009	3	87	2	3	59	TRUE	81541		110607	W9A09COLE_IRR	COLE	IRR
W9A09COLE	VW3476	2009	3	88	2	3	59	FALSE	NA		110608	W9A09COLE_IRR	COLE	IRR
W9A09COLE	WW21570	2009	3	89	2	3	69	FALSE	NA		110609	W9A09COLE_IRR	COLE	IRR
W9A09COLE	HRZ03_0013	2009	3	90	2	3	69	FALSE	NA		110610	W9A09COLE_IRR	COLE	IRR
W9A09COLE	WW15394	2009	3	91	2	4	43	FALSE	NA		110611	W9A09COLE_RFD	COLE	RFD
W9A09COLE	HRZ06_2202	2009	3	92	2	4	61	TRUE	80291		110612	W9A09COLE_RFD	COLE	RFD
W9A09COLE	HRZ06_0033	2009	3	93	2	4	53	TRUE	81715		110613	W9A09COLE_RFD	COLE	RFD
W9A09COLE	WW14424	2009	3	94	2	4	41	FALSE	NA		110614	W9A09COLE_RFD	COLE	RFD
W9A09COLE	LINCOLN	2009	3	95	2	4	61	TRUE	82538		110615	W9A09COLE_RFD	COLE	RFD
W9A09COLE	WW19658	2009	3	96	2	4	61	FALSE	NA		110616	W9A09COLE_RFD	COLE	RFD
W9A09COLE	VW0272	2009	3	97	2	4	45	FALSE	NA		110617	W9A09COLE_RFD	COLE	RFD
W9A09COLE	RAC1557	2009	3	98	2	4	49	FALSE	NA		110618	W9A09COLE_RFD	COLE	RFD
W9A09COLE	WW19660	2009	3	99	2	4	59	TRUE	81891		110619	W9A09COLE_RFD	COLE	RFD
W9A09COLE	VW3381	2009	3	100	2	4	51	FALSE	NA		110620	W9A09COLE_RFD	COLE	RFD
W9A09COLE	WW19662	2009	3	101	2	4	57	TRUE	80007		110621	W9A09COLE_RFD	COLE	RFD
W9A09COLE	VW0720	2009	3	102	2	4	53	TRUE	81090		110622	W9A09COLE_RFD	COLE	RFD
W9A09COLE	HRZ04_0515	2009	3	103	2	4	55	TRUE	82484		110623	W9A09COLE_RFD	COLE	RFD
W9A09COLE	RAC1402	2009	3	104	2	4	51	FALSE	NA		110624	W9A09COLE_RFD	COLE	RFD
W9A09COLE	HRZ04_0156	2009	3	105	2	4	61	FALSE	NA		110625	W9A09COLE_RFD	COLE	RFD
W9A09COLE	WW14192	2009	3	106	2	4	61	FALSE	NA		110626	W9A09COLE_RFD	COLE	RFD
W9A09COLE	WW14072	2009	3	107	2	4	57	TRUE	81016		110627	W9A09COLE_RFD	COLE	RFD
W9A09COLE	VW1286	2009	3	108	2	4	55	TRUE	80853		110628	W9A09COLE_RFD	COLE	RFD
W9A09COLE	HRZ04_0201	2009	3	109	2	4	69	FALSE	NA		110629	W9A09COLE_RFD	COLE	RFD
W9A09COLE	VW2430	2009	3	110	2	4	65	FALSE	NA		110630	W9A09COLE_RFD	COLE	RFD
W9A09COLE	WW15765	2009	3	111	2	4	45	FALSE	NA		110631	W9A09COLE_RFD	COLE	RFD
W9A09COLE	HRZ07_0474	2009	3	112	2	4	55	FALSE	NA		110632	W9A09COLE_RFD	COLE	RFD
W9A09COLE	VU0044_1_2	2009	3	113	2	4	61	FALSE	NA		110633	W9A09COLE_RFD	COLE	RFD
W9A09COLE	HRZ06_2207	2009	3	114	2	4	61	FALSE	NA		110634	W9A09COLE_RFD	COLE	RFD
W9A09COLE	QT13375	2009	3	115	2	4	53	TRUE	83053		110635	W9A09COLE_RFD	COLE	RFD
W9A09COLE	SUN559A	2009	3	116	2	4	51	TRUE	80691		110636	W9A09COLE_RFD	COLE	RFD
W9A09COLE	HRZ04_0257	2009	3	117	2	4	61	FALSE	NA		110637	W9A09COLE_RFD	COLE	RFD
W9A09COLE	HRZ07_0571	2009	3	118	2	4	61	FALSE	NA		110638	W9A09COLE_RFD	COLE	RFD
W9A09COLE	HRZ07_0477	2009	3	119	2	4	49	FALSE	NA		110639	W9A09COLE_RFD	COLE	RFD
W9A09COLE	WW18970	2009	3	120	2	4	69	FALSE	NA		110640	W9A09COLE_RFD	COLE	RFD
W9A09COLE	HRZ07_0078	2009	4	1	1	1	57	FALSE	NA		110641	W9A09COLE_RFD	COLE	RFD
W9A09COLE	VW3404	2009	4	2	1	1	55	TRUE	80080		110642	W9A09COLE_RFD	COLE	RFD
W9A09COLE	HRZ04_0420	2009	4	3	1	1	57	TRUE	80026		110643	W9A09COLE_RFD	COLE	RFD
W9A09COLE	WW17103	2009	4	4	1	1	53	FALSE	NA		110644	W9A09COLE_RFD	COLE	RFD
W9A09COLE	HRZ07_0283	2009	4	5	1	1	61	FALSE	NA		110645	W9A09COLE_RFD	COLE	RFD
W9A09COLE	WW10110_10	2009	4	6	1	1	45	FALSE	NA		110646	W9A09COLE_RFD	COLE	RFD
W9A09COLE	WW18401	2009	4	7	1	1	51	FALSE	NA		110647	W9A09COLE_RFD	COLE	RFD
W9A09COLE	HRZ06_2082	2009	4	8	1	1	61	TRUE	80835		110648	W9A09COLE_RFD	COLE	RFD
W9A09COLE	VW3971	2009	4	9	1	1	61	FALSE	NA		110649	W9A09COLE_RFD	COLE	RFD
W9A09COLE	VV1047_1	2009	4	10	1	1	55	FALSE	NA		110650	W9A09COLE_RFD	COLE	RFD
W9A09COLE	VT1155	2009	4	11	1	1	59	TRUE	80577		110651	W9A09COLE_RFD	COLE	RFD
W9A09COLE	GBA0616	2009	4	12	1	1	69	FALSE	NA		110652	W9A09COLE_RFD	COLE	RFD
W9A09COLE	205321_1	2009	4	13	1	1	61	FALSE	NA		110653	W9A09COLE_RFD	COLE	RFD
W9A09COLE	QT13626	2009	4	14	1	1	59	TRUE	80544		110654	W9A09COLE_RFD	COLE	RFD
W9A09COLE	WW20214	2009	4	15	1	1	57	TRUE	80085		110655	W9A09COLE_RFD	COLE	RFD
W9A09COLE	VW2708	2009	4	16	1	1	65	TRUE	82235		110656	W9A09COLE_RFD	COLE	RFD
W9A09COLE	HRZ04_0421	2009	4	17	1	1	65	TRUE	81549		110657	W9A09COLE_RFD	COLE	RFD
W9A09COLE	HRZ06_0251	2009	4	18	1	1	69	FALSE	NA		110658	W9A09COLE_RFD	COLE	RFD
W9A09COLE	VW2311	2009	4	19	1	1	61	TRUE	81166		110659	W9A09COLE_RFD	COLE	RFD
W9A09COLE	WW17062	2009	4	20	1	1	57	TRUE	83100		110660	W9A09COLE_RFD	COLE	RFD
W9A09COLE	WW19932	2009	4	21	1	1	59	TRUE	82528		110661	W9A09COLE_RFD	COLE	RFD
W9A09COLE	HRZ06_0322	2009	4	22	1	1	45	FALSE	NA		110662	W9A09COLE_RFD	COLE	RFD
W9A09COLE	RAC1502	2009	4	23	1	1	59	TRUE	81343		110663	W9A09COLE_RFD	COLE	RFD
W9A09COLE	RAC1554	2009	4	24	1	1	65	FALSE	NA		110664	W9A09COLE_RFD	COLE	RFD
W9A09COLE	114892_109	2009	4	25	1	1	61	TRUE	82030		110665	W9A09COLE_RFD	COLE	RFD
W9A09COLE	95757_7	2009	4	26	1	1	65	TRUE	83165		110666	W9A09COLE_RFD	COLE	RFD
W9A09COLE	HRZ04_0152	2009	4	27	1	1	69	FALSE	NA		110667	W9A09COLE_RFD	COLE	RFD
W9A09COLE	WW18153	2009	4	28	1	1	55	FALSE	NA		110668	W9A09COLE_RFD	COLE	RFD
W9A09COLE	HRZ07_0573	2009	4	29	1	1	61	FALSE	NA		110669	W9A09COLE_RFD	COLE	RFD
W9A09COLE	VW0398	2009	4	30	1	1	53	TRUE	80900		110670	W9A09COLE_RFD	COLE	RFD
W9A09COLE	HRZ04_0232	2009	4	31	1	2	69	FALSE	NA		110671	W9A09COLE_IRR	COLE	IRR
W9A09COLE	HRZ05_0245	2009	4	32	1	2	65	TRUE	81211		110672	W9A09COLE_IRR	COLE	IRR
W9A09COLE	SUN571C	2009	4	33	1	2	65	FALSE	NA		110673	W9A09COLE_IRR	COLE	IRR
W9A09COLE	VV3161	2009	4	34	1	2	69	FALSE	NA		110674	W9A09COLE_IRR	COLE	IRR
W9A09COLE	VW2001	2009	4	35	1	2	65	TRUE	81078		110675	W9A09COLE_IRR	COLE	IRR
W9A09COLE	WW18401	2009	4	36	1	2	49	FALSE	NA		110676	W9A09COLE_IRR	COLE	IRR
W9A09COLE	GBA0614	2009	4	37	1	2	69	FALSE	NA		110677	W9A09COLE_IRR	COLE	IRR
W9A09COLE	HRZ07_0585	2009	4	38	1	2	65	FALSE	NA		110678	W9A09COLE_IRR	COLE	IRR
W9A09COLE	HRZ07_0275	2009	4	39	1	2	65	FALSE	NA		110679	W9A09COLE_IRR	COLE	IRR
W9A09COLE	SUN550D	2009	4	40	1	2	69	FALSE	NA		110680	W9A09COLE_IRR	COLE	IRR
W9A09COLE	WW425	2009	4	41	1	2	69	FALSE	NA		110681	W9A09COLE_IRR	COLE	IRR
W9A09COLE	WW18998	2009	4	42	1	2	69	FALSE	NA		110682	W9A09COLE_IRR	COLE	IRR
W9A09COLE	VW3890	2009	4	43	1	2	57	FALSE	NA		110683	W9A09COLE_IRR	COLE	IRR
W9A09COLE	SUN595B	2009	4	44	1	2	61	FALSE	NA		110684	W9A09COLE_IRR	COLE	IRR
W9A09COLE	MACE	2009	4	45	1	2	65	FALSE	NA		110685	W9A09COLE_IRR	COLE	IRR
W9A09COLE	VW2324	2009	4	46	1	2	59	TRUE	82066		110686	W9A09COLE_IRR	COLE	IRR
W9A09COLE	HRZ07_0461	2009	4	47	1	2	61	FALSE	NA		110687	W9A09COLE_IRR	COLE	IRR
W9A09COLE	WW19870	2009	4	48	1	2	61	FALSE	NA		110688	W9A09COLE_IRR	COLE	IRR
W9A09COLE	HRZ07_0572	2009	4	49	1	2	69	FALSE	NA		110689	W9A09COLE_IRR	COLE	IRR
W9A09COLE	RAC1428	2009	4	50	1	2	69	FALSE	NA		110690	W9A09COLE_IRR	COLE	IRR
W9A09COLE	VV2856	2009	4	51	1	2	69	TRUE	81168		110691	W9A09COLE_IRR	COLE	IRR
W9A09COLE	SUN553B	2009	4	52	1	2	57	FALSE	NA		110692	W9A09COLE_IRR	COLE	IRR
W9A09COLE	WW18249	2009	4	53	1	2	53	FALSE	NA		110693	W9A09COLE_IRR	COLE	IRR
W9A09COLE	WAGT050	2009	4	54	1	2	69	FALSE	NA		110694	W9A09COLE_IRR	COLE	IRR
W9A09COLE	HRZ04_0166	2009	4	55	1	2	43	FALSE	NA		110695	W9A09COLE_IRR	COLE	IRR
W9A09COLE	WW18384	2009	4	56	1	2	55	FALSE	NA		110696	W9A09COLE_IRR	COLE	IRR
W9A09COLE	HRZ07_0480	2009	4	57	1	2	57	FALSE	NA		110697	W9A09COLE_IRR	COLE	IRR
W9A09COLE	WW20945	2009	4	58	1	2	45	FALSE	NA		110698	W9A09COLE_IRR	COLE	IRR
W9A09COLE	WW14162	2009	4	59	1	2	69	FALSE	NA		110699	W9A09COLE_IRR	COLE	IRR
W9A09COLE	LANG	2009	4	60	1	2	65	TRUE	83011		110700	W9A09COLE_IRR	COLE	IRR
W9A09COLE	VW0373	2009	4	61	2	3	59	TRUE	81882		110701	W9A09COLE_IRR	COLE	IRR
W9A09COLE	WW14069	2009	4	62	2	3	NA	FALSE	NA		110702	W9A09COLE_IRR	COLE	IRR
W9A09COLE	WW20702	2009	4	63	2	3	43	FALSE	NA		110703	W9A09COLE_IRR	COLE	IRR
W9A09COLE	WW18397	2009	4	64	2	3	43	FALSE	NA		110704	W9A09COLE_IRR	COLE	IRR
W9A09COLE	RAC1417	2009	4	65	2	3	NA	FALSE	NA		110705	W9A09COLE_IRR	COLE	IRR
W9A09COLE	HRZ07_0385	2009	4	66	2	3	57	FALSE	NA		110706	W9A09COLE_IRR	COLE	IRR
W9A09COLE	WW19987	2009	4	67	2	3	53	TRUE	82080		110707	W9A09COLE_IRR	COLE	IRR
W9A09COLE	WW13773	2009	4	68	2	3	61	TRUE	83081		110708	W9A09COLE_IRR	COLE	IRR
W9A09COLE	HRZ07_0217	2009	4	69	2	3	51	FALSE	NA		110709	W9A09COLE_IRR	COLE	IRR
W9A09COLE	HRZ07_0283	2009	4	70	2	3	59	FALSE	NA		110710	W9A09COLE_IRR	COLE	IRR
W9A09COLE	HRZ06_0246	2009	4	71	2	3	41	FALSE	NA		110711	W9A09COLE_IRR	COLE	IRR
W9A09COLE	FANG	2009	4	72	2	3	57	FALSE	NA		110712	W9A09COLE_IRR	COLE	IRR
W9A09COLE	VW0222	2009	4	73	2	3	55	TRUE	80532		110713	W9A09COLE_IRR	COLE	IRR
W9A09COLE	B1272T	2009	4	74	2	3	61	TRUE	80755		110714	W9A09COLE_IRR	COLE	IRR
W9A09COLE	HRZ06_0495	2009	4	75	2	3	69	FALSE	NA		110715	W9A09COLE_IRR	COLE	IRR
W9A09COLE	HRZ07_0281	2009	4	76	2	3	61	FALSE	NA		110716	W9A09COLE_IRR	COLE	IRR
W9A09COLE	GBA0608	2009	4	77	2	3	61	TRUE	80259		110717	W9A09COLE_IRR	COLE	IRR
W9A09COLE	120854_183	2009	4	78	2	3	59	TRUE	82440		110718	W9A09COLE_IRR	COLE	IRR
W9A09COLE	SUN454D	2009	4	79	2	3	59	FALSE	NA		110719	W9A09COLE_IRR	COLE	IRR
W9A09COLE	WW15839	2009	4	80	2	3	65	TRUE	82046		110720	W9A09COLE_IRR	COLE	IRR
W9A09COLE	HRZ05_0120	2009	4	81	2	3	69	FALSE	NA		110721	W9A09COLE_IRR	COLE	IRR
W9A09COLE	HRZ07_0409	2009	4	82	2	3	57	FALSE	NA		110722	W9A09COLE_IRR	COLE	IRR
W9A09COLE	WW21282	2009	4	83	2	3	47	FALSE	NA		110723	W9A09COLE_IRR	COLE	IRR
W9A09COLE	WW18049	2009	4	84	2	3	61	TRUE	81204		110724	W9A09COLE_IRR	COLE	IRR
W9A09COLE	WW16612	2009	4	85	2	3	65	TRUE	81188		110725	W9A09COLE_IRR	COLE	IRR
W9A09COLE	HRZ05_0101	2009	4	86	2	3	65	TRUE	81793		110726	W9A09COLE_IRR	COLE	IRR
W9A09COLE	HRZ04_0321	2009	4	87	2	3	61	TRUE	82705		110727	W9A09COLE_IRR	COLE	IRR
W9A09COLE	WW18934	2009	4	88	2	3	59	FALSE	NA		110728	W9A09COLE_IRR	COLE	IRR
W9A09COLE	VW1047	2009	4	89	2	3	59	FALSE	NA		110729	W9A09COLE_IRR	COLE	IRR
W9A09COLE	LPB04_2238	2009	4	90	2	3	59	TRUE	81596		110730	W9A09COLE_IRR	COLE	IRR
W9A09COLE	WAGT023	2009	4	91	2	4	51	TRUE	80354		110731	W9A09COLE_RFD	COLE	RFD
W9A09COLE	LPB04_2172	2009	4	92	2	4	53	TRUE	80533		110732	W9A09COLE_RFD	COLE	RFD
W9A09COLE	HRZ04_0531	2009	4	93	2	4	45	TRUE	80184		110733	W9A09COLE_RFD	COLE	RFD
W9A09COLE	HRZ06_0079	2009	4	94	2	4	41	TRUE	81233		110734	W9A09COLE_RFD	COLE	RFD
W9A09COLE	WW20608	2009	4	95	2	4	51	FALSE	NA		110735	W9A09COLE_RFD	COLE	RFD
W9A09COLE	VW3130	2009	4	96	2	4	57	FALSE	NA		110736	W9A09COLE_RFD	COLE	RFD
W9A09COLE	LPB04_2351	2009	4	97	2	4	51	TRUE	81344		110737	W9A09COLE_RFD	COLE	RFD
W9A09COLE	WW14830	2009	4	98	2	4	45	FALSE	NA		110738	W9A09COLE_RFD	COLE	RFD
W9A09COLE	HRZ06_0493	2009	4	99	2	4	57	FALSE	NA		110739	W9A09COLE_RFD	COLE	RFD
W9A09COLE	VW4076	2009	4	100	2	4	49	TRUE	81617		110740	W9A09COLE_RFD	COLE	RFD
W9A09COLE	WW22426	2009	4	101	2	4	41	FALSE	NA		110741	W9A09COLE_RFD	COLE	RFD
W9A09COLE	WW20689	2009	4	102	2	4	57	TRUE	82095	W9A08COLE	110742	W9A09COLE_RFD	COLE	RFD
W9A09COLE	WW13602	2009	4	103	2	4	61	TRUE	82881		110743	W9A09COLE_RFD	COLE	RFD
W9A09COLE	WW16917	2009	4	104	2	4	61	TRUE	81222		110744	W9A09COLE_RFD	COLE	RFD
W9A09COLE	RAC1393	2009	4	105	2	4	53	TRUE	80505		110745	W9A09COLE_RFD	COLE	RFD
W9A09COLE	VW4355	2009	4	106	2	4	47	TRUE	80068		110746	W9A09COLE_RFD	COLE	RFD
W9A09COLE	WI27009	2009	4	107	2	4	59	FALSE	NA		110747	W9A09COLE_RFD	COLE	RFD
W9A09COLE	HRZ04_0227	2009	4	108	2	4	53	TRUE	81292		110748	W9A09COLE_RFD	COLE	RFD
W9A09COLE	8890_213	2009	4	109	2	4	61	TRUE	82896		110749	W9A09COLE_RFD	COLE	RFD
W9A09COLE	HRZ07_0040	2009	4	110	2	4	61	FALSE	NA		110750	W9A09COLE_RFD	COLE	RFD
W9A09COLE	VW2609	2009	4	111	2	4	61	FALSE	NA		110751	W9A09COLE_RFD	COLE	RFD
W9A09COLE	WW18414	2009	4	112	2	4	43	FALSE	NA		110752	W9A09COLE_RFD	COLE	RFD
W9A09COLE	VW3691	2009	4	113	2	4	57	FALSE	NA		110753	W9A09COLE_RFD	COLE	RFD
W9A09COLE	HRZ07_0111	2009	4	114	2	4	53	FALSE	NA		110754	W9A09COLE_RFD	COLE	RFD
W9A09COLE	VV0129	2009	4	115	2	4	51	FALSE	NA		110755	W9A09COLE_RFD	COLE	RFD
W9A09COLE	SUN596C	2009	4	116	2	4	53	FALSE	NA		110756	W9A09COLE_RFD	COLE	RFD
W9A09COLE	VW2515	2009	4	117	2	4	65	FALSE	NA		110757	W9A09COLE_RFD	COLE	RFD
W9A09COLE	PEAKE	2009	4	118	2	4	61	TRUE	80372		110758	W9A09COLE_RFD	COLE	RFD
W9A09COLE	WW21004	2009	4	119	2	4	41	FALSE	NA		110759	W9A09COLE_RFD	COLE	RFD
W9A09COLE	VS0039	2009	4	120	2	4	69	FALSE	NA		110760	W9A09COLE_RFD	COLE	RFD
W9A09COLE	ROSELLA	2009	5	1	1	1	43	TRUE	81814		110761	W9A09COLE_RFD	COLE	RFD
W9A09COLE	HRZ04_0161	2009	5	2	1	1	57	TRUE	81360		110762	W9A09COLE_RFD	COLE	RFD
W9A09COLE	HRZ06_0143	2009	5	3	1	1	57	TRUE	80594		110763	W9A09COLE_RFD	COLE	RFD
W9A09COLE	HRZ02_0017	2009	5	4	1	1	55	FALSE	NA		110764	W9A09COLE_RFD	COLE	RFD
W9A09COLE	HRZ04_0199	2009	5	5	1	1	53	FALSE	NA		110765	W9A09COLE_RFD	COLE	RFD
W9A09COLE	VW2426	2009	5	6	1	1	55	TRUE	81012		110766	W9A09COLE_RFD	COLE	RFD
W9A09COLE	RAC1418	2009	5	7	1	1	65	TRUE	81826		110767	W9A09COLE_RFD	COLE	RFD
W9A09COLE	WW19868	2009	5	8	1	1	55	FALSE	NA		110768	W9A09COLE_RFD	COLE	RFD
W9A09COLE	WW18383	2009	5	9	1	1	43	FALSE	NA		110769	W9A09COLE_RFD	COLE	RFD
W9A09COLE	WW19201	2009	5	10	1	1	55	TRUE	81474		110770	W9A09COLE_RFD	COLE	RFD
W9A09COLE	WW18856	2009	5	11	1	1	69	FALSE	NA		110771	W9A09COLE_RFD	COLE	RFD
W9A09COLE	SUN571C	2009	5	12	1	1	65	FALSE	NA		110772	W9A09COLE_RFD	COLE	RFD
W9A09COLE	LANG	2009	5	13	1	1	59	TRUE	83191		110773	W9A09COLE_RFD	COLE	RFD
W9A09COLE	WW19943	2009	5	14	1	1	61	TRUE	81174		110774	W9A09COLE_RFD	COLE	RFD
W9A09COLE	VW0980	2009	5	15	1	1	57	FALSE	NA		110775	W9A09COLE_RFD	COLE	RFD
W9A09COLE	WW18446	2009	5	16	1	1	57	TRUE	80169		110776	W9A09COLE_RFD	COLE	RFD
W9A09COLE	WW16384	2009	5	17	1	1	61	FALSE	NA		110777	W9A09COLE_RFD	COLE	RFD
W9A09COLE	GLADIUS	2009	5	18	1	1	65	TRUE	80925		110778	W9A09COLE_RFD	COLE	RFD
W9A09COLE	VW0395	2009	5	19	1	1	65	TRUE	80540		110779	W9A09COLE_RFD	COLE	RFD
W9A09COLE	WW20713	2009	5	20	1	1	55	FALSE	NA		110780	W9A09COLE_RFD	COLE	RFD
W9A09COLE	HRZ07_0277	2009	5	21	1	1	65	FALSE	NA		110781	W9A09COLE_RFD	COLE	RFD
W9A09COLE	LPB04_2386_1302	2009	5	22	1	1	61	TRUE	82934		110782	W9A09COLE_RFD	COLE	RFD
W9A09COLE	WW21163	2009	5	23	1	1	43	FALSE	NA		110783	W9A09COLE_RFD	COLE	RFD
W9A09COLE	WW12322	2009	5	24	1	1	45	FALSE	NA		110784	W9A09COLE_RFD	COLE	RFD
W9A09COLE	SUN560A	2009	5	25	1	1	69	FALSE	NA		110785	W9A09COLE_RFD	COLE	RFD
W9A09COLE	WI25072	2009	5	26	1	1	57	FALSE	NA		110786	W9A09COLE_RFD	COLE	RFD
W9A09COLE	VW3595	2009	5	27	1	1	55	TRUE	80829		110787	W9A09COLE_RFD	COLE	RFD
W9A09COLE	VV1711	2009	5	28	1	1	57	FALSE	NA		110788	W9A09COLE_RFD	COLE	RFD
W9A09COLE	WI25099	2009	5	29	1	1	65	TRUE	81629		110789	W9A09COLE_RFD	COLE	RFD
W9A09COLE	WW18917	2009	5	30	1	1	57	FALSE	NA		110790	W9A09COLE_RFD	COLE	RFD
W9A09COLE	HRZ07_0276	2009	5	31	1	2	65	FALSE	NA		110791	W9A09COLE_IRR	COLE	IRR
W9A09COLE	HRZ04_0139	2009	5	32	1	2	45	FALSE	NA		110792	W9A09COLE_IRR	COLE	IRR
W9A09COLE	WW18193	2009	5	33	1	2	51	FALSE	NA		110793	W9A09COLE_IRR	COLE	IRR
W9A09COLE	VW0869	2009	5	34	1	2	69	FALSE	NA		110794	W9A09COLE_IRR	COLE	IRR
W9A09COLE	VW0394	2009	5	35	1	2	57	TRUE	82627		110795	W9A09COLE_IRR	COLE	IRR
W9A09COLE	LPB06_0106	2009	5	36	1	2	53	FALSE	NA		110796	W9A09COLE_IRR	COLE	IRR
W9A09COLE	HRZ04_0420	2009	5	37	1	2	61	TRUE	82852		110797	W9A09COLE_IRR	COLE	IRR
W9A09COLE	WAGT031	2009	5	38	1	2	55	FALSE	NA		110798	W9A09COLE_IRR	COLE	IRR
W9A09COLE	LPB04_2403	2009	5	39	1	2	69	FALSE	NA		110799	W9A09COLE_IRR	COLE	IRR
W9A09COLE	HRZ06_0076	2009	5	40	1	2	69	FALSE	NA		110800	W9A09COLE_IRR	COLE	IRR
W9A09COLE	HRZ04_0152	2009	5	41	1	2	65	FALSE	NA		110801	W9A09COLE_IRR	COLE	IRR
W9A09COLE	WW19565	2009	5	42	1	2	65	TRUE	81661		110802	W9A09COLE_IRR	COLE	IRR
W9A09COLE	WW18421	2009	5	43	1	2	47	FALSE	NA		110803	W9A09COLE_IRR	COLE	IRR
W9A09COLE	HRZ06_0031	2009	5	44	1	2	59	FALSE	NA		110804	W9A09COLE_IRR	COLE	IRR
W9A09COLE	HRZ07_0094	2009	5	45	1	2	61	FALSE	NA		110805	W9A09COLE_IRR	COLE	IRR
W9A09COLE	WW15497	2009	5	46	1	2	51	FALSE	NA		110806	W9A09COLE_IRR	COLE	IRR
W9A09COLE	VV2401	2009	5	47	1	2	59	TRUE	82546		110807	W9A09COLE_IRR	COLE	IRR
W9A09COLE	VV0926	2009	5	48	1	2	69	FALSE	NA		110808	W9A09COLE_IRR	COLE	IRR
W9A09COLE	SUN570D	2009	5	49	1	2	61	TRUE	81797		110809	W9A09COLE_IRR	COLE	IRR
W9A09COLE	YENDA	2009	5	50	1	2	51	TRUE	80652		110810	W9A09COLE_IRR	COLE	IRR
W9A09COLE	VT1168	2009	5	51	1	2	55	FALSE	NA		110811	W9A09COLE_IRR	COLE	IRR
W9A09COLE	ZEBU	2009	5	52	1	2	69	TRUE	82470		110812	W9A09COLE_IRR	COLE	IRR
W9A09COLE	VW2426	2009	5	53	1	2	61	TRUE	81992		110813	W9A09COLE_IRR	COLE	IRR
W9A09COLE	VW1192	2009	5	54	1	2	61	FALSE	NA		110814	W9A09COLE_IRR	COLE	IRR
W9A09COLE	WW20558	2009	5	55	1	2	59	TRUE	81938		110815	W9A09COLE_IRR	COLE	IRR
W9A09COLE	DIAMONDBIRD	2009	5	56	1	2	57	TRUE	82811		110816	W9A09COLE_IRR	COLE	IRR
W9A09COLE	HRZ02_0013	2009	5	57	1	2	65	FALSE	NA		110817	W9A09COLE_IRR	COLE	IRR
W9A09COLE	ATTILA	2009	5	58	1	2	65	TRUE	81311		110818	W9A09COLE_IRR	COLE	IRR
W9A09COLE	HRZ06_0265	2009	5	59	1	2	65	TRUE	80535		110819	W9A09COLE_IRR	COLE	IRR
W9A09COLE	HRZ04_0318	2009	5	60	1	2	61	FALSE	NA		110820	W9A09COLE_IRR	COLE	IRR
W9A09COLE	HRZ06_0073	2009	5	61	2	3	65	FALSE	NA		110821	W9A09COLE_IRR	COLE	IRR
W9A09COLE	VW2410	2009	5	62	2	3	59	TRUE	80966		110822	W9A09COLE_IRR	COLE	IRR
W9A09COLE	WW18827	2009	5	63	2	3	57	TRUE	80899		110823	W9A09COLE_IRR	COLE	IRR
W9A09COLE	VW1278	2009	5	64	2	3	65	FALSE	NA		110824	W9A09COLE_IRR	COLE	IRR
W9A09COLE	HRZ04_0201	2009	5	65	2	3	69	FALSE	NA		110825	W9A09COLE_IRR	COLE	IRR
W9A09COLE	SUN598A	2009	5	66	2	3	61	FALSE	NA		110826	W9A09COLE_IRR	COLE	IRR
W9A09COLE	VS2177	2009	5	67	2	3	59	TRUE	82469		110827	W9A09COLE_IRR	COLE	IRR
W9A09COLE	VW2402	2009	5	68	2	3	69	FALSE	NA		110828	W9A09COLE_IRR	COLE	IRR
W9A09COLE	VW3708	2009	5	69	2	3	59	TRUE	83136		110829	W9A09COLE_IRR	COLE	IRR
W9A09COLE	WW19891	2009	5	70	2	3	57	TRUE	82419		110830	W9A09COLE_IRR	COLE	IRR
W9A09COLE	HRZ02_0005	2009	5	71	2	3	41	FALSE	NA		110831	W9A09COLE_IRR	COLE	IRR
W9A09COLE	HRZ05_0224	2009	5	72	2	3	61	TRUE	80410		110832	W9A09COLE_IRR	COLE	IRR
W9A09COLE	VW3430	2009	5	73	2	3	55	FALSE	NA		110833	W9A09COLE_IRR	COLE	IRR
W9A09COLE	WW18949	2009	5	74	2	3	65	TRUE	80828		110834	W9A09COLE_IRR	COLE	IRR
W9A09COLE	AUS33493	2009	5	75	2	3	61	FALSE	NA		110835	W9A09COLE_IRR	COLE	IRR
W9A09COLE	WW17370	2009	5	76	2	3	45	FALSE	NA		110836	W9A09COLE_IRR	COLE	IRR
W9A09COLE	LPB05_1693	2009	5	77	2	3	45	FALSE	NA		110837	W9A09COLE_IRR	COLE	IRR
W9A09COLE	WW19866	2009	5	78	2	3	61	TRUE	80346		110838	W9A09COLE_IRR	COLE	IRR
W9A09COLE	VW3971	2009	5	79	2	3	59	FALSE	NA		110839	W9A09COLE_IRR	COLE	IRR
W9A09COLE	RAC1482	2009	5	80	2	3	55	FALSE	NA		110840	W9A09COLE_IRR	COLE	IRR
W9A09COLE	HRZ05_0177	2009	5	81	2	3	61	FALSE	NA		110841	W9A09COLE_IRR	COLE	IRR
W9A09COLE	HRZ04_0157	2009	5	82	2	3	61	TRUE	81266		110842	W9A09COLE_IRR	COLE	IRR
W9A09COLE	334609_1	2009	5	83	2	3	61	TRUE	81919		110843	W9A09COLE_IRR	COLE	IRR
W9A09COLE	WAWHT2960	2009	5	84	2	3	69	FALSE	NA		110844	W9A09COLE_IRR	COLE	IRR
W9A09COLE	WW21163	2009	5	85	2	3	47	FALSE	NA		110845	W9A09COLE_IRR	COLE	IRR
W9A09COLE	WW18315	2009	5	86	2	3	59	FALSE	NA		110846	W9A09COLE_IRR	COLE	IRR
W9A09COLE	RAC1548	2009	5	87	2	3	57	FALSE	NA		110847	W9A09COLE_IRR	COLE	IRR
W9A09COLE	WW21051	2009	5	88	2	3	57	FALSE	NA		110848	W9A09COLE_IRR	COLE	IRR
W9A09COLE	WAWHT3026	2009	5	89	2	3	61	FALSE	NA		110849	W9A09COLE_IRR	COLE	IRR
W9A09COLE	WW20626	2009	5	90	2	3	55	FALSE	NA		110850	W9A09COLE_IRR	COLE	IRR
W9A09COLE	VW2102	2009	5	91	2	4	61	FALSE	NA		110851	W9A09COLE_RFD	COLE	RFD
W9A09COLE	IGW2886	2009	5	92	2	4	59	FALSE	NA		110852	W9A09COLE_RFD	COLE	RFD
W9A09COLE	VW3082	2009	5	93	2	4	51	FALSE	NA		110853	W9A09COLE_RFD	COLE	RFD
W9A09COLE	WW20068	2009	5	94	2	4	55	TRUE	80618		110854	W9A09COLE_RFD	COLE	RFD
W9A09COLE	INQALAB_91	2009	5	95	2	4	61	FALSE	NA		110855	W9A09COLE_RFD	COLE	RFD
W9A09COLE	HRZ07_0576	2009	5	96	2	4	57	FALSE	NA		110856	W9A09COLE_RFD	COLE	RFD
W9A09COLE	VW4326	2009	5	97	2	4	53	TRUE	81597		110857	W9A09COLE_RFD	COLE	RFD
W9A09COLE	WAWHT2960	2009	5	98	2	4	61	FALSE	NA		110858	W9A09COLE_RFD	COLE	RFD
W9A09COLE	HRZ04_0556	2009	5	99	2	4	53	FALSE	NA		110859	W9A09COLE_RFD	COLE	RFD
W9A09COLE	HRZ06_0279	2009	5	100	2	4	65	FALSE	NA		110860	W9A09COLE_RFD	COLE	RFD
W9A09COLE	WW20558	2009	5	101	2	4	51	TRUE	81288		110861	W9A09COLE_RFD	COLE	RFD
W9A09COLE	HRZ06_0067	2009	5	102	2	4	51	TRUE	80866		110862	W9A09COLE_RFD	COLE	RFD
W9A09COLE	WW19663	2009	5	103	2	4	57	TRUE	80609		110863	W9A09COLE_RFD	COLE	RFD
W9A09COLE	SUN540A	2009	5	104	2	4	59	FALSE	NA		110864	W9A09COLE_RFD	COLE	RFD
W9A09COLE	WW18183	2009	5	105	2	4	45	FALSE	NA		110865	W9A09COLE_RFD	COLE	RFD
W9A09COLE	GBA0614	2009	5	106	2	4	69	FALSE	NA		110866	W9A09COLE_RFD	COLE	RFD
W9A09COLE	VW1174	2009	5	107	2	4	49	TRUE	80929		110867	W9A09COLE_RFD	COLE	RFD
W9A09COLE	HRZ07_0149	2009	5	108	2	4	45	FALSE	NA		110868	W9A09COLE_RFD	COLE	RFD
W9A09COLE	WW20406	2009	5	109	2	4	49	TRUE	81813		110869	W9A09COLE_RFD	COLE	RFD
W9A09COLE	WW18484	2009	5	110	2	4	45	FALSE	NA		110870	W9A09COLE_RFD	COLE	RFD
W9A09COLE	WW16419	2009	5	111	2	4	61	FALSE	NA		110871	W9A09COLE_RFD	COLE	RFD
W9A09COLE	WW20652	2009	5	112	2	4	61	TRUE	82085		110872	W9A09COLE_RFD	COLE	RFD
W9A09COLE	WW20192	2009	5	113	2	4	59	TRUE	80027		110873	W9A09COLE_RFD	COLE	RFD
W9A09COLE	HRZ06_0292	2009	5	114	2	4	49	TRUE	81071		110874	W9A09COLE_RFD	COLE	RFD
W9A09COLE	HRZ07_0593	2009	5	115	2	4	53	FALSE	NA		110875	W9A09COLE_RFD	COLE	RFD
W9A09COLE	SUN543A	2009	5	116	2	4	47	FALSE	NA		110876	W9A09COLE_RFD	COLE	RFD
W9A09COLE	WW18925	2009	5	117	2	4	53	TRUE	81578		110877	W9A09COLE_RFD	COLE	RFD
W9A09COLE	HRZ04_0120	2009	5	118	2	4	57	FALSE	NA		110878	W9A09COLE_RFD	COLE	RFD
W9A09COLE	HRZ06_0047	2009	5	119	2	4	61	FALSE	NA		110879	W9A09COLE_RFD	COLE	RFD
W9A09COLE	PAVON_DWARF	2009	5	120	2	4	57	TRUE	81092		110880	W9A09COLE_RFD	COLE	RFD
W9A09COLE	HRZ07_0122	2009	6	1	1	1	43	FALSE	NA		110881	W9A09COLE_RFD	COLE	RFD
W9A09COLE	WW15283	2009	6	2	1	1	45	FALSE	NA		110882	W9A09COLE_RFD	COLE	RFD
W9A09COLE	HRZ04_0197	2009	6	3	1	1	65	FALSE	NA		110883	W9A09COLE_RFD	COLE	RFD
W9A09COLE	HRZ03_0023	2009	6	4	1	1	69	FALSE	NA		110884	W9A09COLE_RFD	COLE	RFD
W9A09COLE	WW19684	2009	6	5	1	1	57	TRUE	80025		110885	W9A09COLE_RFD	COLE	RFD
W9A09COLE	WW20584	2009	6	6	1	1	69	FALSE	NA		110886	W9A09COLE_RFD	COLE	RFD
W9A09COLE	HRZ07_0385	2009	6	7	1	1	55	FALSE	NA		110887	W9A09COLE_RFD	COLE	RFD
W9A09COLE	VW1941	2009	6	8	1	1	61	FALSE	NA		110888	W9A09COLE_RFD	COLE	RFD
W9A09COLE	HRZ06_0043	2009	6	9	1	1	59	TRUE	83059		110889	W9A09COLE_RFD	COLE	RFD
W9A09COLE	VW0242	2009	6	10	1	1	49	FALSE	NA		110890	W9A09COLE_RFD	COLE	RFD
W9A09COLE	WAGT041	2009	6	11	1	1	65	FALSE	NA		110891	W9A09COLE_RFD	COLE	RFD
W9A09COLE	HRZ03_0071	2009	6	12	1	1	47	FALSE	NA		110892	W9A09COLE_RFD	COLE	RFD
W9A09COLE	SUN520A	2009	6	13	1	1	45	FALSE	NA		110893	W9A09COLE_RFD	COLE	RFD
W9A09COLE	WW20288	2009	6	14	1	1	61	FALSE	NA		110894	W9A09COLE_RFD	COLE	RFD
W9A09COLE	WW13773	2009	6	15	1	1	61	TRUE	80117		110895	W9A09COLE_RFD	COLE	RFD
W9A09COLE	VW3502	2009	6	16	1	1	57	FALSE	NA		110896	W9A09COLE_RFD	COLE	RFD
W9A09COLE	WW15536	2009	6	17	1	1	55	FALSE	NA		110897	W9A09COLE_RFD	COLE	RFD
W9A09COLE	WW18315	2009	6	18	1	1	61	FALSE	NA		110898	W9A09COLE_RFD	COLE	RFD
W9A09COLE	VW3716	2009	6	19	1	1	69	FALSE	NA		110899	W9A09COLE_RFD	COLE	RFD
W9A09COLE	PASTOR	2009	6	20	1	1	61	TRUE	81394		110900	W9A09COLE_RFD	COLE	RFD
W9A09COLE	HRZ04_0166	2009	6	21	1	1	45	FALSE	NA		110901	W9A09COLE_RFD	COLE	RFD
W9A09COLE	VW1192	2009	6	22	1	1	65	FALSE	NA		110902	W9A09COLE_RFD	COLE	RFD
W9A09COLE	WW18119	2009	6	23	1	1	47	FALSE	NA		110903	W9A09COLE_RFD	COLE	RFD
W9A09COLE	WW20323	2009	6	24	1	1	69	FALSE	NA		110904	W9A09COLE_RFD	COLE	RFD
W9A09COLE	WW3869_6	2009	6	25	1	1	53	FALSE	NA		110905	W9A09COLE_RFD	COLE	RFD
W9A09COLE	HRZ06_0320	2009	6	26	1	1	53	FALSE	NA		110906	W9A09COLE_RFD	COLE	RFD
W9A09COLE	VT1168	2009	6	27	1	1	55	FALSE	NA		110907	W9A09COLE_RFD	COLE	RFD
W9A09COLE	WW21288	2009	6	28	1	1	55	FALSE	NA		110908	W9A09COLE_RFD	COLE	RFD
W9A09COLE	RAC1428	2009	6	29	1	1	61	FALSE	NA		110909	W9A09COLE_RFD	COLE	RFD
W9A09COLE	JANZ	2009	6	30	1	1	59	TRUE	81989		110910	W9A09COLE_RFD	COLE	RFD
W9A09COLE	VV1711	2009	6	31	1	2	59	FALSE	NA		110911	W9A09COLE_IRR	COLE	IRR
W9A09COLE	HRZ04_0329	2009	6	32	1	2	65	FALSE	NA		110912	W9A09COLE_IRR	COLE	IRR
W9A09COLE	HRZ05_0131	2009	6	33	1	2	69	FALSE	NA		110913	W9A09COLE_IRR	COLE	IRR
W9A09COLE	VW4355	2009	6	34	1	2	57	TRUE	82106		110914	W9A09COLE_IRR	COLE	IRR
W9A09COLE	WW17756	2009	6	35	1	2	53	FALSE	NA		110915	W9A09COLE_IRR	COLE	IRR
W9A09COLE	DAKOTA	2009	6	36	1	2	61	TRUE	81137		110916	W9A09COLE_IRR	COLE	IRR
W9A09COLE	HRZ04_0205	2009	6	37	1	2	69	FALSE	NA		110917	W9A09COLE_IRR	COLE	IRR
W9A09COLE	WW20402	2009	6	38	1	2	57	FALSE	NA		110918	W9A09COLE_IRR	COLE	IRR
W9A09COLE	RAC1554	2009	6	39	1	2	65	FALSE	NA		110919	W9A09COLE_IRR	COLE	IRR
W9A09COLE	WW20469	2009	6	40	1	2	65	TRUE	81520		110920	W9A09COLE_IRR	COLE	IRR
W9A09COLE	WW21233	2009	6	41	1	2	53	FALSE	NA		110921	W9A09COLE_IRR	COLE	IRR
W9A09COLE	WAWHT3018	2009	6	42	1	2	69	FALSE	NA		110922	W9A09COLE_IRR	COLE	IRR
W9A09COLE	ATTILA*2/PBW65	2009	6	43	1	2	61	FALSE	NA		110923	W9A09COLE_IRR	COLE	IRR
W9A09COLE	VW0990	2009	6	44	1	2	69	TRUE	80238		110924	W9A09COLE_IRR	COLE	IRR
W9A09COLE	LPB04_2386_1303	2009	6	45	1	2	55	TRUE	82719		110925	W9A09COLE_IRR	COLE	IRR
W9A09COLE	CATALINA	2009	6	46	1	2	69	TRUE	83238		110926	W9A09COLE_IRR	COLE	IRR
W9A09COLE	WW18783	2009	6	47	1	2	61	FALSE	NA		110927	W9A09COLE_IRR	COLE	IRR
W9A09COLE	WW18388	2009	6	48	1	2	53	FALSE	NA		110928	W9A09COLE_IRR	COLE	IRR
W9A09COLE	HRZ04_0138	2009	6	49	1	2	65	FALSE	NA		110929	W9A09COLE_IRR	COLE	IRR
W9A09COLE	HRZ04_0302	2009	6	50	1	2	69	FALSE	NA		110930	W9A09COLE_IRR	COLE	IRR
W9A09COLE	HRZ06_0045	2009	6	51	1	2	69	FALSE	NA		110931	W9A09COLE_IRR	COLE	IRR
W9A09COLE	HRZ04_0511	2009	6	52	1	2	61	TRUE	80234		110932	W9A09COLE_IRR	COLE	IRR
W9A09COLE	VW0402	2009	6	53	1	2	59	FALSE	NA		110933	W9A09COLE_IRR	COLE	IRR
W9A09COLE	HRZ06_2087	2009	6	54	1	2	65	TRUE	80688		110934	W9A09COLE_IRR	COLE	IRR
W9A09COLE	HRZ06_0216	2009	6	55	1	2	57	FALSE	NA		110935	W9A09COLE_IRR	COLE	IRR
W9A09COLE	SUN571G	2009	6	56	1	2	59	FALSE	NA		110936	W9A09COLE_IRR	COLE	IRR
W9A09COLE	WW19733	2009	6	57	1	2	57	TRUE	82686		110937	W9A09COLE_IRR	COLE	IRR
W9A09COLE	VT1022	2009	6	58	1	2	59	TRUE	80928		110938	W9A09COLE_IRR	COLE	IRR
W9A09COLE	HRZ04_0417	2009	6	59	1	2	69	FALSE	NA		110939	W9A09COLE_IRR	COLE	IRR
W9A09COLE	VU3319	2009	6	60	1	2	69	FALSE	NA		110940	W9A09COLE_IRR	COLE	IRR
W9A09COLE	WW19746	2009	6	61	2	3	59	TRUE	80421		110941	W9A09COLE_IRR	COLE	IRR
W9A09COLE	HRZ06_2082	2009	6	62	2	3	61	TRUE	80747		110942	W9A09COLE_IRR	COLE	IRR
W9A09COLE	VV2321	2009	6	63	2	3	61	TRUE	82545		110943	W9A09COLE_IRR	COLE	IRR
W9A09COLE	HRZ02_0004	2009	6	64	2	3	53	FALSE	NA		110944	W9A09COLE_IRR	COLE	IRR
W9A09COLE	HRZ07_0571	2009	6	65	2	3	61	FALSE	NA		110945	W9A09COLE_IRR	COLE	IRR
W9A09COLE	RAC1442	2009	6	66	2	3	55	TRUE	80961		110946	W9A09COLE_IRR	COLE	IRR
W9A09COLE	VW1929	2009	6	67	2	3	65	TRUE	80189		110947	W9A09COLE_IRR	COLE	IRR
W9A09COLE	HRZ03_0056	2009	6	68	2	3	61	FALSE	NA		110948	W9A09COLE_IRR	COLE	IRR
W9A09COLE	PASTOR	2009	6	69	2	3	59	TRUE	82962		110949	W9A09COLE_IRR	COLE	IRR
W9A09COLE	HRZ07_0041	2009	6	70	2	3	61	FALSE	NA		110950	W9A09COLE_IRR	COLE	IRR
W9A09COLE	WW20664	2009	6	71	2	3	61	TRUE	80642		110951	W9A09COLE_IRR	COLE	IRR
W9A09COLE	HRZ03_0071	2009	6	72	2	3	49	FALSE	NA		110952	W9A09COLE_IRR	COLE	IRR
W9A09COLE	WW19662	2009	6	73	2	3	61	TRUE	80402		110953	W9A09COLE_IRR	COLE	IRR
W9A09COLE	WW18425	2009	6	74	2	3	45	FALSE	NA		110954	W9A09COLE_IRR	COLE	IRR
W9A09COLE	WW15831	2009	6	75	2	3	61	FALSE	NA		110955	W9A09COLE_IRR	COLE	IRR
W9A09COLE	WW19410	2009	6	76	2	3	57	TRUE	82103		110956	W9A09COLE_IRR	COLE	IRR
W9A09COLE	HRZ04_0156	2009	6	77	2	3	65	FALSE	NA		110957	W9A09COLE_IRR	COLE	IRR
W9A09COLE	HRZ06_0075	2009	6	78	2	3	61	TRUE	82259		110958	W9A09COLE_IRR	COLE	IRR
W9A09COLE	HRZ04_0416	2009	6	79	2	3	61	FALSE	NA		110959	W9A09COLE_IRR	COLE	IRR
W9A09COLE	WW14210	2009	6	80	2	3	57	FALSE	NA		110960	W9A09COLE_IRR	COLE	IRR
W9A09COLE	WW21261	2009	6	81	2	3	47	FALSE	NA		110961	W9A09COLE_IRR	COLE	IRR
W9A09COLE	AUS33488	2009	6	82	2	3	65	FALSE	NA		110962	W9A09COLE_IRR	COLE	IRR
W9A09COLE	HRZ05_0159	2009	6	83	2	3	65	TRUE	82742		110963	W9A09COLE_IRR	COLE	IRR
W9A09COLE	WW17062	2009	6	84	2	3	59	TRUE	81616		110964	W9A09COLE_IRR	COLE	IRR
W9A09COLE	WW19666	2009	6	85	2	3	61	FALSE	NA		110965	W9A09COLE_IRR	COLE	IRR
W9A09COLE	HRZ04_0527	2009	6	86	2	3	41	FALSE	NA		110966	W9A09COLE_IRR	COLE	IRR
W9A09COLE	LPB04_2386_1301	2009	6	87	2	3	51	FALSE	NA		110967	W9A09COLE_IRR	COLE	IRR
W9A09COLE	WW15521	2009	6	88	2	3	53	FALSE	NA		110968	W9A09COLE_IRR	COLE	IRR
W9A09COLE	VW0398	2009	6	89	2	3	57	TRUE	81286		110969	W9A09COLE_IRR	COLE	IRR
W9A09COLE	WW19660	2009	6	90	2	3	59	TRUE	81643		110970	W9A09COLE_IRR	COLE	IRR
W9A09COLE	HRZ06_0495	2009	6	91	2	4	69	FALSE	NA		110971	W9A09COLE_RFD	COLE	RFD
W9A09COLE	VV2321	2009	6	92	2	4	51	TRUE	80266		110972	W9A09COLE_RFD	COLE	RFD
W9A09COLE	AUS33722	2009	6	93	2	4	61	FALSE	NA		110973	W9A09COLE_RFD	COLE	RFD
W9A09COLE	VW0857	2009	6	94	2	4	51	TRUE	81884		110974	W9A09COLE_RFD	COLE	RFD
W9A09COLE	HRZ06_0078	2009	6	95	2	4	61	TRUE	83233		110975	W9A09COLE_RFD	COLE	RFD
W9A09COLE	HRZ06_0241	2009	6	96	2	4	49	FALSE	NA		110976	W9A09COLE_RFD	COLE	RFD
W9A09COLE	VV1834	2009	6	97	2	4	59	FALSE	NA		110977	W9A09COLE_RFD	COLE	RFD
W9A09COLE	VW0869	2009	6	98	2	4	57	FALSE	NA		110978	W9A09COLE_RFD	COLE	RFD
W9A09COLE	HRZ07_0409	2009	6	99	2	4	47	FALSE	NA		110979	W9A09COLE_RFD	COLE	RFD
W9A09COLE	WW18919	2009	6	100	2	4	61	TRUE	82474		110980	W9A09COLE_RFD	COLE	RFD
W9A09COLE	SUN525D	2009	6	101	2	4	51	TRUE	81005		110981	W9A09COLE_RFD	COLE	RFD
W9A09COLE	VW4047	2009	6	102	2	4	51	FALSE	NA		110982	W9A09COLE_RFD	COLE	RFD
W9A09COLE	VW0740	2009	6	103	2	4	47	FALSE	NA		110983	W9A09COLE_RFD	COLE	RFD
W9A09COLE	WW17358	2009	6	104	2	4	45	FALSE	NA		110984	W9A09COLE_RFD	COLE	RFD
W9A09COLE	VW0206	2009	6	105	2	4	49	FALSE	NA		110985	W9A09COLE_RFD	COLE	RFD
W9A09COLE	WW13735	2009	6	106	2	4	53	TRUE	81113		110986	W9A09COLE_RFD	COLE	RFD
W9A09COLE	LPB04_2280	2009	6	107	2	4	47	FALSE	NA		110987	W9A09COLE_RFD	COLE	RFD
W9A09COLE	HRZ05_0283	2009	6	108	2	4	59	TRUE	82818		110988	W9A09COLE_RFD	COLE	RFD
W9A09COLE	AUS33535	2009	6	109	2	4	69	FALSE	NA		110989	W9A09COLE_RFD	COLE	RFD
W9A09COLE	WW19682	2009	6	110	2	4	57	TRUE	82185		110990	W9A09COLE_RFD	COLE	RFD
W9A09COLE	VW2324	2009	6	111	2	4	55	TRUE	81346		110991	W9A09COLE_RFD	COLE	RFD
W9A09COLE	VW0823	2009	6	112	2	4	55	TRUE	80939		110992	W9A09COLE_RFD	COLE	RFD
W9A09COLE	ZEBU	2009	6	113	2	4	61	TRUE	82640		110993	W9A09COLE_RFD	COLE	RFD
W9A09COLE	HRZ06_0145	2009	6	114	2	4	55	TRUE	81176		110994	W9A09COLE_RFD	COLE	RFD
W9A09COLE	RAC1442	2009	6	115	2	4	49	TRUE	83237		110995	W9A09COLE_RFD	COLE	RFD
W9A09COLE	VW3789	2009	6	116	2	4	55	TRUE	80519		110996	W9A09COLE_RFD	COLE	RFD
W9A09COLE	HRZ04_0154	2009	6	117	2	4	61	TRUE	82531		110997	W9A09COLE_RFD	COLE	RFD
W9A09COLE	HRZ03_0054	2009	6	118	2	4	61	FALSE	NA		110998	W9A09COLE_RFD	COLE	RFD
W9A09COLE	QT12817	2009	6	119	2	4	45	FALSE	NA		110999	W9A09COLE_RFD	COLE	RFD
W9A09COLE	VW1313	2009	6	120	2	4	53	FALSE	NA		111000	W9A09COLE_RFD	COLE	RFD
W9A09COLE	HRZ06_0034	2009	7	1	1	1	61	TRUE	81258		111001	W9A09COLE_RFD	COLE	RFD
W9A09COLE	WW20651	2009	7	2	1	1	51	FALSE	NA		111002	W9A09COLE_RFD	COLE	RFD
W9A09COLE	EGA_GREGORY	2009	7	3	1	1	53	TRUE	82652		111003	W9A09COLE_RFD	COLE	RFD
W9A09COLE	WW18180	2009	7	4	1	1	51	FALSE	NA		111004	W9A09COLE_RFD	COLE	RFD
W9A09COLE	RAC1504	2009	7	5	1	1	55	FALSE	NA		111005	W9A09COLE_RFD	COLE	RFD
W9A09COLE	WW21162	2009	7	6	1	1	59	TRUE	80408		111006	W9A09COLE_RFD	COLE	RFD
W9A09COLE	VT1308	2009	7	7	1	1	57	TRUE	82053		111007	W9A09COLE_RFD	COLE	RFD
W9A09COLE	HRZ04_0157	2009	7	8	1	1	57	TRUE	83270		111008	W9A09COLE_RFD	COLE	RFD
W9A09COLE	WW19127	2009	7	9	1	1	65	TRUE	80516		111009	W9A09COLE_RFD	COLE	RFD
W9A09COLE	QT13596	2009	7	10	1	1	51	FALSE	NA		111010	W9A09COLE_RFD	COLE	RFD
W9A09COLE	WW18485	2009	7	11	1	1	51	FALSE	NA		111011	W9A09COLE_RFD	COLE	RFD
W9A09COLE	HRZ06_0046	2009	7	12	1	1	55	FALSE	NA		111012	W9A09COLE_RFD	COLE	RFD
W9A09COLE	WYLAH	2009	7	13	1	1	43	TRUE	81963		111013	W9A09COLE_RFD	COLE	RFD
W9A09COLE	HRZ06_0270	2009	7	14	1	1	55	TRUE	80645		111014	W9A09COLE_RFD	COLE	RFD
W9A09COLE	WYUNA	2009	7	15	1	1	51	TRUE	82370		111015	W9A09COLE_RFD	COLE	RFD
W9A09COLE	WW19564	2009	7	16	1	1	65	FALSE	NA		111016	W9A09COLE_RFD	COLE	RFD
W9A09COLE	QT13187	2009	7	17	1	1	53	FALSE	NA		111017	W9A09COLE_RFD	COLE	RFD
W9A09COLE	HRZ06_0074	2009	7	18	1	1	69	FALSE	NA		111018	W9A09COLE_RFD	COLE	RFD
W9A09COLE	ESP001A	2009	7	19	1	1	69	FALSE	NA		111019	W9A09COLE_RFD	COLE	RFD
W9A09COLE	WW18924	2009	7	20	1	1	69	TRUE	82966		111020	W9A09COLE_RFD	COLE	RFD
W9A09COLE	VW0373	2009	7	21	1	1	61	TRUE	81523		111021	W9A09COLE_RFD	COLE	RFD
W9A09COLE	VW2189	2009	7	22	1	1	65	FALSE	NA		111022	W9A09COLE_RFD	COLE	RFD
W9A09COLE	LPB0602	2009	7	23	1	1	59	TRUE	80852		111023	W9A09COLE_RFD	COLE	RFD
W9A09COLE	WAWHT3026	2009	7	24	1	1	69	FALSE	NA		111024	W9A09COLE_RFD	COLE	RFD
W9A09COLE	HRZ06_0205	2009	7	25	1	1	53	FALSE	NA		111025	W9A09COLE_RFD	COLE	RFD
W9A09COLE	HRZ07_0295	2009	7	26	1	1	65	FALSE	NA		111026	W9A09COLE_RFD	COLE	RFD
W9A09COLE	VW3476	2009	7	27	1	1	57	FALSE	NA		111027	W9A09COLE_RFD	COLE	RFD
W9A09COLE	WW21233	2009	7	28	1	1	53	FALSE	NA		111028	W9A09COLE_RFD	COLE	RFD
W9A09COLE	VW2843	2009	7	29	1	1	65	TRUE	81347		111029	W9A09COLE_RFD	COLE	RFD
W9A09COLE	HRZ07_0574	2009	7	30	1	1	69	FALSE	NA		111030	W9A09COLE_RFD	COLE	RFD
W9A09COLE	HRZ07_0213	2009	7	31	1	2	65	FALSE	NA		111031	W9A09COLE_IRR	COLE	IRR
W9A09COLE	VT1020	2009	7	32	1	2	61	TRUE	80771		111032	W9A09COLE_IRR	COLE	IRR
W9A09COLE	HRZ04_0515	2009	7	33	1	2	59	TRUE	81554		111033	W9A09COLE_IRR	COLE	IRR
W9A09COLE	WW14424	2009	7	34	1	2	45	FALSE	NA		111034	W9A09COLE_IRR	COLE	IRR
W9A09COLE	VW1852	2009	7	35	1	2	59	FALSE	NA		111035	W9A09COLE_IRR	COLE	IRR
W9A09COLE	VW1954	2009	7	36	1	2	69	FALSE	NA		111036	W9A09COLE_IRR	COLE	IRR
W9A09COLE	WW20585	2009	7	37	1	2	69	FALSE	NA		111037	W9A09COLE_IRR	COLE	IRR
W9A09COLE	HRZ07_0031	2009	7	38	1	2	69	FALSE	NA		111038	W9A09COLE_IRR	COLE	IRR
W9A09COLE	HRZ04_0119	2009	7	39	1	2	69	FALSE	NA		111039	W9A09COLE_IRR	COLE	IRR
W9A09COLE	WW20406	2009	7	40	1	2	57	TRUE	80270		111040	W9A09COLE_IRR	COLE	IRR
W9A09COLE	WAGT029	2009	7	41	1	2	65	FALSE	NA		111041	W9A09COLE_IRR	COLE	IRR
W9A09COLE	VS0039	2009	7	42	1	2	69	FALSE	NA		111042	W9A09COLE_IRR	COLE	IRR
W9A09COLE	WW19466	2009	7	43	1	2	59	FALSE	NA		111043	W9A09COLE_IRR	COLE	IRR
W9A09COLE	WW19932	2009	7	44	1	2	59	TRUE	81196		111044	W9A09COLE_IRR	COLE	IRR
W9A09COLE	HRZ02_0009	2009	7	45	1	2	65	FALSE	NA		111045	W9A09COLE_IRR	COLE	IRR
W9A09COLE	WW21434	2009	7	46	1	2	43	FALSE	NA		111046	W9A09COLE_IRR	COLE	IRR
W9A09COLE	HRZ04_0532	2009	7	47	1	2	61	FALSE	NA		111047	W9A09COLE_IRR	COLE	IRR
W9A09COLE	VW0760	2009	7	48	1	2	59	TRUE	81956		111048	W9A09COLE_IRR	COLE	IRR
W9A09COLE	WW19864	2009	7	49	1	2	61	TRUE	83251		111049	W9A09COLE_IRR	COLE	IRR
W9A09COLE	HRZ06_2111	2009	7	50	1	2	69	FALSE	NA		111050	W9A09COLE_IRR	COLE	IRR
W9A09COLE	UNKNOWN	2009	7	51	1	2	59	TRUE	80406	Not QAL2000	111051	W9A09COLE_IRR	COLE	IRR
W9A09COLE	VW2515	2009	7	52	1	2	69	FALSE	NA		111052	W9A09COLE_IRR	COLE	IRR
W9A09COLE	VW0516	2009	7	53	1	2	57	FALSE	NA		111053	W9A09COLE_IRR	COLE	IRR
W9A09COLE	VW1193	2009	7	54	1	2	61	TRUE	80151		111054	W9A09COLE_IRR	COLE	IRR
W9A09COLE	HRZ05_0150	2009	7	55	1	2	69	FALSE	NA		111055	W9A09COLE_IRR	COLE	IRR
W9A09COLE	HRZ06_0078	2009	7	56	1	2	69	TRUE	81074		111056	W9A09COLE_IRR	COLE	IRR
W9A09COLE	RAC1505	2009	7	57	1	2	65	TRUE	83215		111057	W9A09COLE_IRR	COLE	IRR
W9A09COLE	WW15483	2009	7	58	1	2	43	FALSE	NA		111058	W9A09COLE_IRR	COLE	IRR
W9A09COLE	WW21873	2009	7	59	1	2	65	TRUE	82982		111059	W9A09COLE_IRR	COLE	IRR
W9A09COLE	SUN569A	2009	7	60	1	2	57	FALSE	NA		111060	W9A09COLE_IRR	COLE	IRR
W9A09COLE	VU4003_2	2009	7	61	2	3	65	FALSE	NA		111061	W9A09COLE_IRR	COLE	IRR
W9A09COLE	WW16917	2009	7	62	2	3	61	TRUE	80308		111062	W9A09COLE_IRR	COLE	IRR
W9A09COLE	WW19513	2009	7	63	2	3	59	TRUE	81984		111063	W9A09COLE_IRR	COLE	IRR
W9A09COLE	WW18829	2009	7	64	2	3	57	FALSE	NA		111064	W9A09COLE_IRR	COLE	IRR
W9A09COLE	HRZ06_0299	2009	7	65	2	3	59	TRUE	83235		111065	W9A09COLE_IRR	COLE	IRR
W9A09COLE	VW2640	2009	7	66	2	3	65	FALSE	NA		111066	W9A09COLE_IRR	COLE	IRR
W9A09COLE	RAC1402	2009	7	67	2	3	57	FALSE	NA		111067	W9A09COLE_IRR	COLE	IRR
W9A09COLE	AUS33662	2009	7	68	2	3	61	TRUE	82758		111068	W9A09COLE_IRR	COLE	IRR
W9A09COLE	SUN530D	2009	7	69	2	3	59	TRUE	81683		111069	W9A09COLE_IRR	COLE	IRR
W9A09COLE	WW20323	2009	7	70	2	3	69	FALSE	NA		111070	W9A09COLE_IRR	COLE	IRR
W9A09COLE	VW0857	2009	7	71	2	3	59	TRUE	81043		111071	W9A09COLE_IRR	COLE	IRR
W9A09COLE	HRZ06_0319	2009	7	72	2	3	59	TRUE	80361		111072	W9A09COLE_IRR	COLE	IRR
W9A09COLE	WAWHT3019	2009	7	73	2	3	61	FALSE	NA		111073	W9A09COLE_IRR	COLE	IRR
W9A09COLE	HRZ06_0320	2009	7	74	2	3	53	FALSE	NA		111074	W9A09COLE_IRR	COLE	IRR
W9A09COLE	HRZ04_0193	2009	7	75	2	3	65	FALSE	NA		111075	W9A09COLE_IRR	COLE	IRR
W9A09COLE	WW18419	2009	7	76	2	3	51	FALSE	NA		111076	W9A09COLE_IRR	COLE	IRR
W9A09COLE	VW0403	2009	7	77	2	3	61	FALSE	NA		111077	W9A09COLE_IRR	COLE	IRR
W9A09COLE	WW18409	2009	7	78	2	3	55	FALSE	NA		111078	W9A09COLE_IRR	COLE	IRR
W9A09COLE	SUNBRI	2009	7	79	2	3	43	TRUE	81439		111079	W9A09COLE_IRR	COLE	IRR
W9A09COLE	VW4368	2009	7	80	2	3	61	TRUE	82541		111080	W9A09COLE_IRR	COLE	IRR
W9A09COLE	RAC1374	2009	7	81	2	3	59	TRUE	82902		111081	W9A09COLE_IRR	COLE	IRR
W9A09COLE	WAGT019	2009	7	82	2	3	61	TRUE	80559		111082	W9A09COLE_IRR	COLE	IRR
W9A09COLE	8890_1549	2009	7	83	2	3	61	FALSE	NA		111083	W9A09COLE_IRR	COLE	IRR
W9A09COLE	VV1047_1	2009	7	84	2	3	57	FALSE	NA		111084	W9A09COLE_IRR	COLE	IRR
W9A09COLE	HRZ05_0123	2009	7	85	2	3	65	FALSE	NA		111085	W9A09COLE_IRR	COLE	IRR
W9A09COLE	HRZ06_0225	2009	7	86	2	3	57	FALSE	NA	maybe emu, ldg	111086	W9A09COLE_IRR	COLE	IRR
W9A09COLE	SUN431Q	2009	7	87	2	3	61	FALSE	NA		111087	W9A09COLE_IRR	COLE	IRR
W9A09COLE	VW0151	2009	7	88	2	3	59	FALSE	NA		111088	W9A09COLE_IRR	COLE	IRR
W9A09COLE	WW14830	2009	7	89	2	3	57	FALSE	NA		111089	W9A09COLE_IRR	COLE	IRR
W9A09COLE	VW0206	2009	7	90	2	3	57	FALSE	NA		111090	W9A09COLE_IRR	COLE	IRR
W9A09COLE	WW14069	2009	7	91	2	4	43	FALSE	NA		111091	W9A09COLE_RFD	COLE	RFD
W9A09COLE	WW19492	2009	7	92	2	4	51	TRUE	80572		111092	W9A09COLE_RFD	COLE	RFD
W9A09COLE	WW18474	2009	7	93	2	4	45	FALSE	NA		111093	W9A09COLE_RFD	COLE	RFD
W9A09COLE	WW17792	2009	7	94	2	4	43	FALSE	NA		111094	W9A09COLE_RFD	COLE	RFD
W9A09COLE	HRZ07_0031	2009	7	95	2	4	61	FALSE	NA		111095	W9A09COLE_RFD	COLE	RFD
W9A09COLE	HRZ06_0066	2009	7	96	2	4	61	FALSE	NA		111096	W9A09COLE_RFD	COLE	RFD
W9A09COLE	HRZ04_0138	2009	7	97	2	4	57	FALSE	NA		111097	W9A09COLE_RFD	COLE	RFD
W9A09COLE	VW4368	2009	7	98	2	4	51	TRUE	82945		111098	W9A09COLE_RFD	COLE	RFD
W9A09COLE	VW3195	2009	7	99	2	4	51	TRUE	81921		111099	W9A09COLE_RFD	COLE	RFD
W9A09COLE	HRZ04_0417	2009	7	100	2	4	59	FALSE	NA		111100	W9A09COLE_RFD	COLE	RFD
W9A09COLE	C718	2009	7	101	2	4	53	FALSE	NA		111101	W9A09COLE_RFD	COLE	RFD
W9A09COLE	HRZ03_0077	2009	7	102	2	4	55	FALSE	NA		111102	W9A09COLE_RFD	COLE	RFD
W9A09COLE	SUN530C	2009	7	103	2	4	49	FALSE	NA		111103	W9A09COLE_RFD	COLE	RFD
W9A09COLE	HRZ07_0597	2009	7	104	2	4	65	FALSE	NA		111104	W9A09COLE_RFD	COLE	RFD
W9A09COLE	HRZ05_0175	2009	7	105	2	4	69	FALSE	NA		111105	W9A09COLE_RFD	COLE	RFD
W9A09COLE	WW10306_8	2009	7	106	2	4	45	FALSE	NA		111106	W9A09COLE_RFD	COLE	RFD
W9A09COLE	WW18805	2009	7	107	2	4	49	TRUE	81212		111107	W9A09COLE_RFD	COLE	RFD
W9A09COLE	QT12864	2009	7	108	2	4	57	FALSE	NA		111108	W9A09COLE_RFD	COLE	RFD
W9A09COLE	WW20688	2009	7	109	2	4	55	FALSE	NA		111109	W9A09COLE_RFD	COLE	RFD
W9A09COLE	HRZ07_0218	2009	7	110	2	4	57	FALSE	NA		111110	W9A09COLE_RFD	COLE	RFD
W9A09COLE	WW19753	2009	7	111	2	4	51	TRUE	80598		111111	W9A09COLE_RFD	COLE	RFD
W9A09COLE	VU3305	2009	7	112	2	4	61	FALSE	NA		111112	W9A09COLE_RFD	COLE	RFD
W9A09COLE	WW19561	2009	7	113	2	4	53	TRUE	80956		111113	W9A09COLE_RFD	COLE	RFD
W9A09COLE	207934_221	2009	7	114	2	4	61	FALSE	NA		111114	W9A09COLE_RFD	COLE	RFD
W9A09COLE	HRZ06_0496	2009	7	115	2	4	61	FALSE	NA		111115	W9A09COLE_RFD	COLE	RFD
W9A09COLE	VW4192	2009	7	116	2	4	53	TRUE	80378		111116	W9A09COLE_RFD	COLE	RFD
W9A09COLE	VU3319	2009	7	117	2	4	65	FALSE	NA		111117	W9A09COLE_RFD	COLE	RFD
W9A09COLE	ESPP011	2009	7	118	2	4	61	FALSE	NA		111118	W9A09COLE_RFD	COLE	RFD
W9A09COLE	WW18397	2009	7	119	2	4	43	FALSE	NA		111119	W9A09COLE_RFD	COLE	RFD
W9A09COLE	HRZ07_0572	2009	7	120	2	4	61	FALSE	NA		111120	W9A09COLE_RFD	COLE	RFD
W9A09COLE	HRZ07_0108	2009	8	1	1	1	65	FALSE	NA		111121	W9A09COLE_RFD	COLE	RFD
W9A09COLE	SUN599B	2009	8	2	1	1	69	FALSE	NA		111122	W9A09COLE_RFD	COLE	RFD
W9A09COLE	HRZ04_0555	2009	8	3	1	1	53	FALSE	NA		111123	W9A09COLE_RFD	COLE	RFD
W9A09COLE	WW20469	2009	8	4	1	1	61	TRUE	80102		111124	W9A09COLE_RFD	COLE	RFD
W9A09COLE	HRZ04_0121	2009	8	5	1	1	69	FALSE	NA		111125	W9A09COLE_RFD	COLE	RFD
W9A09COLE	VW0045	2009	8	6	1	1	53	FALSE	NA		111126	W9A09COLE_RFD	COLE	RFD
W9A09COLE	GASCOIGNE	2009	8	7	1	1	69	TRUE	83145		111127	W9A09COLE_RFD	COLE	RFD
W9A09COLE	VW1999	2009	8	8	1	1	65	FALSE	NA		111128	W9A09COLE_RFD	COLE	RFD
W9A09COLE	WW18425	2009	8	9	1	1	51	FALSE	NA		111129	W9A09COLE_RFD	COLE	RFD
W9A09COLE	HRZ07_0578	2009	8	10	1	1	65	FALSE	NA		111130	W9A09COLE_RFD	COLE	RFD
W9A09COLE	WW18949	2009	8	11	1	1	69	TRUE	82285		111131	W9A09COLE_RFD	COLE	RFD
W9A09COLE	HRZ07_0581	2009	8	12	1	1	65	FALSE	NA		111132	W9A09COLE_RFD	COLE	RFD
W9A09COLE	QT13359	2009	8	13	1	1	53	TRUE	80790		111133	W9A09COLE_RFD	COLE	RFD
W9A09COLE	HRZ05_0131	2009	8	14	1	1	69	FALSE	NA		111134	W9A09COLE_RFD	COLE	RFD
W9A09COLE	VW3890	2009	8	15	1	1	55	FALSE	NA		111135	W9A09COLE_RFD	COLE	RFD
W9A09COLE	287525_32	2009	8	16	1	1	69	FALSE	NA		111136	W9A09COLE_RFD	COLE	RFD
W9A09COLE	HRZ06_0004	2009	8	17	1	1	57	TRUE	80293		111137	W9A09COLE_RFD	COLE	RFD
W9A09COLE	RAC1470	2009	8	18	1	1	69	FALSE	NA		111138	W9A09COLE_RFD	COLE	RFD
W9A09COLE	VW1498	2009	8	19	1	1	65	TRUE	81828		111139	W9A09COLE_RFD	COLE	RFD
W9A09COLE	VW1152	2009	8	20	1	1	65	TRUE	82108		111140	W9A09COLE_RFD	COLE	RFD
W9A09COLE	VW1021	2009	8	21	1	1	59	FALSE	NA		111141	W9A09COLE_RFD	COLE	RFD
W9A09COLE	WW20664	2009	8	22	1	1	65	TRUE	80630		111142	W9A09COLE_RFD	COLE	RFD
W9A09COLE	HRZ06_0258	2009	8	23	1	1	47	FALSE	NA		111143	W9A09COLE_RFD	COLE	RFD
W9A09COLE	WW21571	2009	8	24	1	1	69	FALSE	NA		111144	W9A09COLE_RFD	COLE	RFD
W9A09COLE	VW3398	2009	8	25	1	1	61	TRUE	83102		111145	W9A09COLE_RFD	COLE	RFD
W9A09COLE	WW18133	2009	8	26	1	1	53	FALSE	NA		111146	W9A09COLE_RFD	COLE	RFD
W9A09COLE	VW1193	2009	8	27	1	1	65	TRUE	82244		111147	W9A09COLE_RFD	COLE	RFD
W9A09COLE	SUN454D	2009	8	28	1	1	55	FALSE	NA		111148	W9A09COLE_RFD	COLE	RFD
W9A09COLE	WW18830	2009	8	29	1	1	65	TRUE	82013		111149	W9A09COLE_RFD	COLE	RFD
W9A09COLE	VW3397	2009	8	30	1	1	53	TRUE	81189		111150	W9A09COLE_RFD	COLE	RFD
W9A09COLE	WW19632	2009	8	31	1	2	61	TRUE	80205		111151	W9A09COLE_IRR	COLE	IRR
W9A09COLE	WW18133	2009	8	32	1	2	53	FALSE	NA		111152	W9A09COLE_IRR	COLE	IRR
W9A09COLE	WW20652	2009	8	33	1	2	65	TRUE	81455		111153	W9A09COLE_IRR	COLE	IRR
W9A09COLE	WW18784	2009	8	34	1	2	61	TRUE	83026		111154	W9A09COLE_IRR	COLE	IRR
W9A09COLE	WW20096	2009	8	35	1	2	69	TRUE	82412		111155	W9A09COLE_IRR	COLE	IRR
W9A09COLE	WW18481	2009	8	36	1	2	49	FALSE	NA		111156	W9A09COLE_IRR	COLE	IRR
W9A09COLE	HRZ06_0233	2009	8	37	1	2	61	FALSE	NA		111157	W9A09COLE_IRR	COLE	IRR
W9A09COLE	HRZ06_0065	2009	8	38	1	2	69	TRUE	80569		111158	W9A09COLE_IRR	COLE	IRR
W9A09COLE	WW3028_4	2009	8	39	1	2	61	TRUE	80708		111159	W9A09COLE_IRR	COLE	IRR
W9A09COLE	HRZ04_0231	2009	8	40	1	2	61	TRUE	80249		111160	W9A09COLE_IRR	COLE	IRR
W9A09COLE	VU3305	2009	8	41	1	2	65	FALSE	NA		111161	W9A09COLE_IRR	COLE	IRR
W9A09COLE	VW3398	2009	8	42	1	2	65	TRUE	81289		111162	W9A09COLE_IRR	COLE	IRR
W9A09COLE	SERI_DWARF	2009	8	43	1	2	69	TRUE	83041		111163	W9A09COLE_IRR	COLE	IRR
W9A09COLE	VW3502	2009	8	44	1	2	57	FALSE	NA		111164	W9A09COLE_IRR	COLE	IRR
W9A09COLE	WW20258	2009	8	45	1	2	65	FALSE	NA		111165	W9A09COLE_IRR	COLE	IRR
W9A09COLE	HRZ07_0277	2009	8	46	1	2	61	FALSE	NA		111166	W9A09COLE_IRR	COLE	IRR
W9A09COLE	VW0318	2009	8	47	1	2	61	TRUE	83188		111167	W9A09COLE_IRR	COLE	IRR
W9A09COLE	VW0135	2009	8	48	1	2	59	FALSE	NA		111168	W9A09COLE_IRR	COLE	IRR
W9A09COLE	VW0720	2009	8	49	1	2	61	TRUE	81298		111169	W9A09COLE_IRR	COLE	IRR
W9A09COLE	WAWHT3013	2009	8	50	1	2	53	FALSE	NA		111170	W9A09COLE_IRR	COLE	IRR
W9A09COLE	HRZ06_0067	2009	8	51	1	2	61	TRUE	82608		111171	W9A09COLE_IRR	COLE	IRR
W9A09COLE	WW20192	2009	8	52	1	2	69	TRUE	80001		111172	W9A09COLE_IRR	COLE	IRR
W9A09COLE	WW18505	2009	8	53	1	2	51	FALSE	NA		111173	W9A09COLE_IRR	COLE	IRR
W9A09COLE	WW19826	2009	8	54	1	2	65	TRUE	82584		111174	W9A09COLE_IRR	COLE	IRR
W9A09COLE	WI25072	2009	8	55	1	2	55	FALSE	NA		111175	W9A09COLE_IRR	COLE	IRR
W9A09COLE	CURRAWONG	2009	8	56	1	2	45	TRUE	80324	Emu damage	111176	W9A09COLE_IRR	COLE	IRR
W9A09COLE	WW21283	2009	8	57	1	2	51	FALSE	NA		111177	W9A09COLE_IRR	COLE	IRR
W9A09COLE	VW1513	2009	8	58	1	2	69	FALSE	NA		111178	W9A09COLE_IRR	COLE	IRR
W9A09COLE	HRZ04_0161	2009	8	59	1	2	61	TRUE	80736		111179	W9A09COLE_IRR	COLE	IRR
W9A09COLE	HRZ06_0266	2009	8	60	1	2	61	FALSE	NA		111180	W9A09COLE_IRR	COLE	IRR
W9A09COLE	AUS33466	2009	8	61	2	3	61	TRUE	82845		111181	W9A09COLE_IRR	COLE	IRR
W9A09COLE	WI27009	2009	8	62	2	3	61	FALSE	NA		111182	W9A09COLE_IRR	COLE	IRR
W9A09COLE	HRZ06_0318	2009	8	63	2	3	55	FALSE	NA		111183	W9A09COLE_IRR	COLE	IRR
W9A09COLE	HRZ05_0144	2009	8	64	2	3	69	FALSE	NA		111184	W9A09COLE_IRR	COLE	IRR
W9A09COLE	HRZ05_0223	2009	8	65	2	3	57	FALSE	NA		111185	W9A09COLE_IRR	COLE	IRR
W9A09COLE	WW20486	2009	8	66	2	3	57	FALSE	NA		111186	W9A09COLE_IRR	COLE	IRR
W9A09COLE	WW21687	2009	8	67	2	3	55	TRUE	82752		111187	W9A09COLE_IRR	COLE	IRR
W9A09COLE	B1272C4	2009	8	68	2	3	65	TRUE	81645		111188	W9A09COLE_IRR	COLE	IRR
W9A09COLE	WW15394	2009	8	69	2	3	47	FALSE	NA		111189	W9A09COLE_IRR	COLE	IRR
W9A09COLE	VW0779	2009	8	70	2	3	61	TRUE	80391		111190	W9A09COLE_IRR	COLE	IRR
W9A09COLE	WW14427	2009	8	71	2	3	47	FALSE	NA		111191	W9A09COLE_IRR	COLE	IRR
W9A09COLE	WW16379	2009	8	72	2	3	65	FALSE	NA		111192	W9A09COLE_IRR	COLE	IRR
W9A09COLE	HRZ05_0128	2009	8	73	2	3	65	FALSE	NA		111193	W9A09COLE_IRR	COLE	IRR
W9A09COLE	WW15543	2009	8	74	2	3	53	FALSE	NA		111194	W9A09COLE_IRR	COLE	IRR
W9A09COLE	IGW2886	2009	8	75	2	3	59	FALSE	NA		111195	W9A09COLE_IRR	COLE	IRR
W9A09COLE	HRZ07_0384	2009	8	76	2	3	53	FALSE	NA		111196	W9A09COLE_IRR	COLE	IRR
W9A09COLE	WW17103	2009	8	77	2	3	47	FALSE	NA		111197	W9A09COLE_IRR	COLE	IRR
W9A09COLE	EGA_BOUNTY	2009	8	78	2	3	43	TRUE	82509		111198	W9A09COLE_IRR	COLE	IRR
W9A09COLE	HRZ06_0053	2009	8	79	2	3	59	TRUE	82783		111199	W9A09COLE_IRR	COLE	IRR
W9A09COLE	WW20651	2009	8	80	2	3	57	FALSE	NA		111200	W9A09COLE_IRR	COLE	IRR
W9A09COLE	HRZ06_2178	2009	8	81	2	3	65	TRUE	80261		111201	W9A09COLE_IRR	COLE	IRR
W9A09COLE	HRZ06_0279	2009	8	82	2	3	69	FALSE	NA		111202	W9A09COLE_IRR	COLE	IRR
W9A09COLE	VU2828_1	2009	8	83	2	3	59	TRUE	80079		111203	W9A09COLE_IRR	COLE	IRR
W9A09COLE	VW1313	2009	8	84	2	3	57	FALSE	NA		111204	W9A09COLE_IRR	COLE	IRR
W9A09COLE	EGA_WEDGETAIL	2009	8	85	2	3	43	TRUE	83147		111205	W9A09COLE_IRR	COLE	IRR
W9A09COLE	65968_22	2009	8	86	2	3	61	FALSE	NA		111206	W9A09COLE_IRR	COLE	IRR
W9A09COLE	QT13187	2009	8	87	2	3	55	FALSE	NA		111207	W9A09COLE_IRR	COLE	IRR
W9A09COLE	VW3789	2009	8	88	2	3	59	TRUE	80258		111208	W9A09COLE_IRR	COLE	IRR
W9A09COLE	SUN431L	2009	8	89	2	3	65	FALSE	NA		111209	W9A09COLE_IRR	COLE	IRR
W9A09COLE	GASCOIGNE	2009	8	90	2	3	61	TRUE	83234		111210	W9A09COLE_IRR	COLE	IRR
W9A09COLE	HRZ06_0039	2009	8	91	2	4	61	FALSE	NA		111211	W9A09COLE_RFD	COLE	RFD
W9A09COLE	HRZ03_0021	2009	8	92	2	4	61	FALSE	NA		111212	W9A09COLE_RFD	COLE	RFD
W9A09COLE	HRZ07_0475	2009	8	93	2	4	49	FALSE	NA		111213	W9A09COLE_RFD	COLE	RFD
W9A09COLE	AUS33697	2009	8	94	2	4	61	TRUE	80468		111214	W9A09COLE_RFD	COLE	RFD
W9A09COLE	WW21434	2009	8	95	2	4	35	FALSE	NA		111215	W9A09COLE_RFD	COLE	RFD
W9A09COLE	HRZ06_0147	2009	8	96	2	4	57	TRUE	80130		111216	W9A09COLE_RFD	COLE	RFD
W9A09COLE	WW20571	2009	8	97	2	4	53	TRUE	82241		111217	W9A09COLE_RFD	COLE	RFD
W9A09COLE	HRZ06_0166	2009	8	98	2	4	41	FALSE	NA		111218	W9A09COLE_RFD	COLE	RFD
W9A09COLE	WAWHT2971	2009	8	99	2	4	65	FALSE	NA		111219	W9A09COLE_RFD	COLE	RFD
W9A09COLE	HRZ06_0323	2009	8	100	2	4	53	TRUE	82483		111220	W9A09COLE_RFD	COLE	RFD
W9A09COLE	HRZ07_0094	2009	8	101	2	4	51	FALSE	NA		111221	W9A09COLE_RFD	COLE	RFD
W9A09COLE	VW1494	2009	8	102	2	4	61	FALSE	NA		111222	W9A09COLE_RFD	COLE	RFD
W9A09COLE	WW21439	2009	8	103	2	4	39	FALSE	NA		111223	W9A09COLE_RFD	COLE	RFD
W9A09COLE	VW3457	2009	8	104	2	4	57	TRUE	82836		111224	W9A09COLE_RFD	COLE	RFD
W9A09COLE	HRZ04_0548	2009	8	105	2	4	49	FALSE	NA		111225	W9A09COLE_RFD	COLE	RFD
W9A09COLE	LPB04_2382_1303	2009	8	106	2	4	59	FALSE	NA		111226	W9A09COLE_RFD	COLE	RFD
W9A09COLE	VU2430	2009	8	107	2	4	61	FALSE	NA		111227	W9A09COLE_RFD	COLE	RFD
W9A09COLE	HRZ07_0489	2009	8	108	2	4	59	FALSE	NA		111228	W9A09COLE_RFD	COLE	RFD
W9A09COLE	RAC1533	2009	8	109	2	4	51	FALSE	NA		111229	W9A09COLE_RFD	COLE	RFD
W9A09COLE	EGA_STAMPEDE	2009	8	110	2	4	61	TRUE	80582		111230	W9A09COLE_RFD	COLE	RFD
W9A09COLE	HRZ05_0128	2009	8	111	2	4	57	FALSE	NA		111231	W9A09COLE_RFD	COLE	RFD
W9A09COLE	HRZ06_0076	2009	8	112	2	4	59	FALSE	NA		111232	W9A09COLE_RFD	COLE	RFD
W9A09COLE	WW20484	2009	8	113	2	4	57	TRUE	82850		111233	W9A09COLE_RFD	COLE	RFD
W9A09COLE	WW19659	2009	8	114	2	4	59	FALSE	NA		111234	W9A09COLE_RFD	COLE	RFD
W9A09COLE	SERI_DWARF	2009	8	115	2	4	57	TRUE	82667		111235	W9A09COLE_RFD	COLE	RFD
W9A09COLE	HRZ06_2076	2009	8	116	2	4	61	FALSE	NA		111236	W9A09COLE_RFD	COLE	RFD
W9A09COLE	WW20258	2009	8	117	2	4	61	FALSE	NA		111237	W9A09COLE_RFD	COLE	RFD
W9A09COLE	WW19603	2009	8	118	2	4	55	FALSE	NA		111238	W9A09COLE_RFD	COLE	RFD
W9A09COLE	LPB06_0106	2009	8	119	2	4	43	FALSE	NA		111239	W9A09COLE_RFD	COLE	RFD
W9A09COLE	VW1434	2009	8	120	2	4	55	FALSE	NA		111240	W9A09COLE_RFD	COLE	RFD
W9A09COLE	AUS33662	2009	9	1	1	1	57	TRUE	80167		111241	W9A09COLE_RFD	COLE	RFD
W9A09COLE	AUS33563	2009	9	2	1	1	65	FALSE	NA		111242	W9A09COLE_RFD	COLE	RFD
W9A09COLE	WW18387	2009	9	3	1	1	51	FALSE	NA		111243	W9A09COLE_RFD	COLE	RFD
W9A09COLE	WAGT029	2009	9	4	1	1	65	FALSE	NA		111244	W9A09COLE_RFD	COLE	RFD
W9A09COLE	EGA_WILLS	2009	9	5	1	1	59	TRUE	80439		111245	W9A09COLE_RFD	COLE	RFD
W9A09COLE	VW4375	2009	9	6	1	1	57	FALSE	NA		111246	W9A09COLE_RFD	COLE	RFD
W9A09COLE	B1272T	2009	9	7	1	1	61	TRUE	83110		111247	W9A09COLE_RFD	COLE	RFD
W9A09COLE	WW19632	2009	9	8	1	1	59	TRUE	80897		111248	W9A09COLE_RFD	COLE	RFD
W9A09COLE	WW21290	2009	9	9	1	1	53	FALSE	NA		111249	W9A09COLE_RFD	COLE	RFD
W9A09COLE	VV2401	2009	9	10	1	1	57	TRUE	82436		111250	W9A09COLE_RFD	COLE	RFD
W9A09COLE	WW18512	2009	9	11	1	1	45	FALSE	NA		111251	W9A09COLE_RFD	COLE	RFD
W9A09COLE	WW19891	2009	9	12	1	1	57	TRUE	80716		111252	W9A09COLE_RFD	COLE	RFD
W9A09COLE	VW1147	2009	9	13	1	1	55	FALSE	NA		111253	W9A09COLE_RFD	COLE	RFD
W9A09COLE	WW18388	2009	9	14	1	1	47	FALSE	NA		111254	W9A09COLE_RFD	COLE	RFD
W9A09COLE	GBA0605	2009	9	15	1	1	69	FALSE	NA		111255	W9A09COLE_RFD	COLE	RFD
W9A09COLE	HRZ04_0358	2009	9	16	1	1	47	FALSE	NA		111256	W9A09COLE_RFD	COLE	RFD
W9A09COLE	HRZ06_0246	2009	9	17	1	1	43	FALSE	NA		111257	W9A09COLE_RFD	COLE	RFD
W9A09COLE	UNKNOWN	2009	9	18	1	1	65	TRUE	82617	Not QAL2000	111258	W9A09COLE_RFD	COLE	RFD
W9A09COLE	WW21051	2009	9	19	1	1	57	FALSE	NA		111259	W9A09COLE_RFD	COLE	RFD
W9A09COLE	HRZ07_0217	2009	9	20	1	1	55	FALSE	NA		111260	W9A09COLE_RFD	COLE	RFD
W9A09COLE	VW2067	2009	9	21	1	1	61	TRUE	80883		111261	W9A09COLE_RFD	COLE	RFD
W9A09COLE	HRZ07_0401	2009	9	22	1	1	55	FALSE	NA		111262	W9A09COLE_RFD	COLE	RFD
W9A09COLE	HRZ05_0119	2009	9	23	1	1	69	FALSE	NA		111263	W9A09COLE_RFD	COLE	RFD
W9A09COLE	HRZ02_0012	2009	9	24	1	1	45	FALSE	NA		111264	W9A09COLE_RFD	COLE	RFD
W9A09COLE	HRZ04_0187	2009	9	25	1	1	69	FALSE	NA		111265	W9A09COLE_RFD	COLE	RFD
W9A09COLE	HRZ05_0245	2009	9	26	1	1	65	TRUE	82427		111266	W9A09COLE_RFD	COLE	RFD
W9A09COLE	SUN571G	2009	9	27	1	1	57	FALSE	NA		111267	W9A09COLE_RFD	COLE	RFD
W9A09COLE	HRZ07_0570	2009	9	28	1	1	65	FALSE	NA		111268	W9A09COLE_RFD	COLE	RFD
W9A09COLE	WAGT033	2009	9	29	1	1	61	TRUE	80020		111269	W9A09COLE_RFD	COLE	RFD
W9A09COLE	HRZ03_0006	2009	9	30	1	1	55	FALSE	NA		111270	W9A09COLE_RFD	COLE	RFD
W9A09COLE	WW19884	2009	9	31	1	2	65	TRUE	80063		111271	W9A09COLE_IRR	COLE	IRR
W9A09COLE	SUN560A	2009	9	32	1	2	69	FALSE	NA		111272	W9A09COLE_IRR	COLE	IRR
W9A09COLE	VV1088	2009	9	33	1	2	55	FALSE	NA		111273	W9A09COLE_IRR	COLE	IRR
W9A09COLE	HRZ06_0034	2009	9	34	1	2	65	TRUE	82316		111274	W9A09COLE_IRR	COLE	IRR
W9A09COLE	VW2092	2009	9	35	1	2	65	TRUE	81408		111275	W9A09COLE_IRR	COLE	IRR
W9A09COLE	VV2678	2009	9	36	1	2	57	TRUE	81438		111276	W9A09COLE_IRR	COLE	IRR
W9A09COLE	LPB04_2264	2009	9	37	1	2	57	TRUE	83266		111277	W9A09COLE_IRR	COLE	IRR
W9A09COLE	WW15536	2009	9	38	1	2	55	FALSE	NA		111278	W9A09COLE_IRR	COLE	IRR
W9A09COLE	HRZ07_0475	2009	9	39	1	2	65	FALSE	NA		111279	W9A09COLE_IRR	COLE	IRR
W9A09COLE	EGA_JAEGER	2009	9	40	1	2	65	TRUE	82680		111280	W9A09COLE_IRR	COLE	IRR
W9A09COLE	VW2067	2009	9	41	1	2	57	TRUE	82481		111281	W9A09COLE_IRR	COLE	IRR
W9A09COLE	GBA0605	2009	9	42	1	2	69	FALSE	NA		111282	W9A09COLE_IRR	COLE	IRR
W9A09COLE	WW14093	2009	9	43	1	2	59	FALSE	NA		111283	W9A09COLE_IRR	COLE	IRR
W9A09COLE	WW18828	2009	9	44	1	2	55	FALSE	NA		111284	W9A09COLE_IRR	COLE	IRR
W9A09COLE	HRZ05_0132	2009	9	45	1	2	59	TRUE	80182		111285	W9A09COLE_IRR	COLE	IRR
W9A09COLE	WW13736	2009	9	46	1	2	57	FALSE	NA		111286	W9A09COLE_IRR	COLE	IRR
W9A09COLE	WW18414	2009	9	47	1	2	45	FALSE	NA		111287	W9A09COLE_IRR	COLE	IRR
W9A09COLE	B1227E	2009	9	48	1	2	65	TRUE	81790		111288	W9A09COLE_IRR	COLE	IRR
W9A09COLE	HRZ07_0108	2009	9	49	1	2	65	FALSE	NA		111289	W9A09COLE_IRR	COLE	IRR
W9A09COLE	HRZ06_0037	2009	9	50	1	2	69	FALSE	NA		111290	W9A09COLE_IRR	COLE	IRR
W9A09COLE	7795_6	2009	9	51	1	2	69	FALSE	NA		111291	W9A09COLE_IRR	COLE	IRR
W9A09COLE	WW20383	2009	9	52	1	2	61	TRUE	82535		111292	W9A09COLE_IRR	COLE	IRR
W9A09COLE	VW0975	2009	9	53	1	2	61	FALSE	NA		111293	W9A09COLE_IRR	COLE	IRR
W9A09COLE	HRZ04_0206	2009	9	54	1	2	65	TRUE	81713		111294	W9A09COLE_IRR	COLE	IRR
W9A09COLE	HRZ06_0145	2009	9	55	1	2	61	TRUE	80784		111295	W9A09COLE_IRR	COLE	IRR
W9A09COLE	RAC1563	2009	9	56	1	2	65	FALSE	NA		111296	W9A09COLE_IRR	COLE	IRR
W9A09COLE	WW14212	2009	9	57	1	2	55	FALSE	NA		111297	W9A09COLE_IRR	COLE	IRR
W9A09COLE	HRZ06_0057	2009	9	58	1	2	61	TRUE	80144		111298	W9A09COLE_IRR	COLE	IRR
W9A09COLE	VW4375	2009	9	59	1	2	59	FALSE	NA		111299	W9A09COLE_IRR	COLE	IRR
W9A09COLE	WW21162	2009	9	60	1	2	59	TRUE	82666		111300	W9A09COLE_IRR	COLE	IRR
W9A09COLE	GUARDIAN	2009	9	61	2	3	65	TRUE	82973		111301	W9A09COLE_IRR	COLE	IRR
W9A09COLE	WW19933	2009	9	62	2	3	59	TRUE	82081		111302	W9A09COLE_IRR	COLE	IRR
W9A09COLE	HRZ06_0055	2009	9	63	2	3	59	TRUE	82006		111303	W9A09COLE_IRR	COLE	IRR
W9A09COLE	HRZ06_0321	2009	9	64	2	3	59	TRUE	80555		111304	W9A09COLE_IRR	COLE	IRR
W9A09COLE	HRZ07_0560	2009	9	65	2	3	61	FALSE	NA		111305	W9A09COLE_IRR	COLE	IRR
W9A09COLE	HRZ04_0121	2009	9	66	2	3	69	FALSE	NA		111306	W9A09COLE_IRR	COLE	IRR
W9A09COLE	HRZ06_2075	2009	9	67	2	3	69	FALSE	NA		111307	W9A09COLE_IRR	COLE	IRR
W9A09COLE	WW21132	2009	9	68	2	3	45	FALSE	NA		111308	W9A09COLE_IRR	COLE	IRR
W9A09COLE	8890_213	2009	9	69	2	3	61	TRUE	82358		111309	W9A09COLE_IRR	COLE	IRR
W9A09COLE	RAC1477	2009	9	70	2	3	65	FALSE	NA		111310	W9A09COLE_IRR	COLE	IRR
W9A09COLE	SUN535B	2009	9	71	2	3	53	FALSE	NA		111311	W9A09COLE_IRR	COLE	IRR
W9A09COLE	HRZ05_0148	2009	9	72	2	3	65	FALSE	NA		111312	W9A09COLE_IRR	COLE	IRR
W9A09COLE	HRZ07_0118	2009	9	73	2	3	53	FALSE	NA		111313	W9A09COLE_IRR	COLE	IRR
W9A09COLE	WW17125	2009	9	74	2	3	55	FALSE	NA		111314	W9A09COLE_IRR	COLE	IRR
W9A09COLE	HRZ05_0140	2009	9	75	2	3	65	FALSE	NA		111315	W9A09COLE_IRR	COLE	IRR
W9A09COLE	HRZ07_0205	2009	9	76	2	3	41	FALSE	NA		111316	W9A09COLE_IRR	COLE	IRR
W9A09COLE	HRZ07_0117	2009	9	77	2	3	57	FALSE	NA		111317	W9A09COLE_IRR	COLE	IRR
W9A09COLE	GBA0616	2009	9	78	2	3	69	FALSE	NA		111318	W9A09COLE_IRR	COLE	IRR
W9A09COLE	VW3381	2009	9	79	2	3	53	FALSE	NA		111319	W9A09COLE_IRR	COLE	IRR
W9A09COLE	WI25099	2009	9	80	2	3	61	TRUE	80214		111320	W9A09COLE_IRR	COLE	IRR
W9A09COLE	SUN599B	2009	9	81	2	3	65	FALSE	NA		111321	W9A09COLE_IRR	COLE	IRR
W9A09COLE	HRZ06_0514	2009	9	82	2	3	59	TRUE	80488		111322	W9A09COLE_IRR	COLE	IRR
W9A09COLE	HRZ06_2207	2009	9	83	2	3	61	FALSE	NA		111323	W9A09COLE_IRR	COLE	IRR
W9A09COLE	WW15524	2009	9	84	2	3	51	FALSE	NA		111324	W9A09COLE_IRR	COLE	IRR
W9A09COLE	WAGT047	2009	9	85	2	3	59	FALSE	NA		111325	W9A09COLE_IRR	COLE	IRR
W9A09COLE	HRZ05_0113	2009	9	86	2	3	65	FALSE	NA		111326	W9A09COLE_IRR	COLE	IRR
W9A09COLE	WW20484	2009	9	87	2	3	65	TRUE	83039		111327	W9A09COLE_IRR	COLE	IRR
W9A09COLE	WW16384	2009	9	88	2	3	61	FALSE	NA		111328	W9A09COLE_IRR	COLE	IRR
W9A09COLE	HRZ07_0578	2009	9	89	2	3	69	FALSE	NA		111329	W9A09COLE_IRR	COLE	IRR
W9A09COLE	HRZ06_0074	2009	9	90	2	3	65	FALSE	NA		111330	W9A09COLE_IRR	COLE	IRR
W9A09COLE	HRZ07_0386	2009	9	91	2	4	47	FALSE	NA		111331	W9A09COLE_RFD	COLE	RFD
W9A09COLE	HRZ04_0537	2009	9	92	2	4	59	FALSE	NA		111332	W9A09COLE_RFD	COLE	RFD
W9A09COLE	AUS33631	2009	9	93	2	4	61	FALSE	NA		111333	W9A09COLE_RFD	COLE	RFD
W9A09COLE	RAC1569	2009	9	94	2	4	61	FALSE	NA		111334	W9A09COLE_RFD	COLE	RFD
W9A09COLE	WW14423	2009	9	95	2	4	41	FALSE	NA		111335	W9A09COLE_RFD	COLE	RFD
W9A09COLE	WW15831	2009	9	96	2	4	61	FALSE	NA		111336	W9A09COLE_RFD	COLE	RFD
W9A09COLE	WI25076	2009	9	97	2	4	49	FALSE	NA		111337	W9A09COLE_RFD	COLE	RFD
W9A09COLE	VW2373	2009	9	98	2	4	65	TRUE	82707		111338	W9A09COLE_RFD	COLE	RFD
W9A09COLE	WW14162	2009	9	99	2	4	61	FALSE	NA		111339	W9A09COLE_RFD	COLE	RFD
W9A09COLE	HRZ05_0127	2009	9	100	2	4	65	FALSE	NA		111340	W9A09COLE_RFD	COLE	RFD
W9A09COLE	EGA_WEDGETAIL	2009	9	101	2	4	35	TRUE	81524		111341	W9A09COLE_RFD	COLE	RFD
W9A09COLE	WW18049	2009	9	102	2	4	51	TRUE	82129		111342	W9A09COLE_RFD	COLE	RFD
W9A09COLE	QT12795	2009	9	103	2	4	41	FALSE	NA		111343	W9A09COLE_RFD	COLE	RFD
W9A09COLE	VV4963_2	2009	9	104	2	4	57	TRUE	82815		111344	W9A09COLE_RFD	COLE	RFD
W9A09COLE	VV3277	2009	9	105	2	4	51	TRUE	80284		111345	W9A09COLE_RFD	COLE	RFD
W9A09COLE	AUS33466	2009	9	106	2	4	51	TRUE	82517		111346	W9A09COLE_RFD	COLE	RFD
W9A09COLE	HRZ07_0107	2009	9	107	2	4	47	FALSE	NA		111347	W9A09COLE_RFD	COLE	RFD
W9A09COLE	VW3473	2009	9	108	2	4	53	TRUE	81193		111348	W9A09COLE_RFD	COLE	RFD
W9A09COLE	VW1513	2009	9	109	2	4	59	FALSE	NA		111349	W9A09COLE_RFD	COLE	RFD
W9A09COLE	VU2828_1	2009	9	110	2	4	51	TRUE	82794		111350	W9A09COLE_RFD	COLE	RFD
W9A09COLE	SUN431L	2009	9	111	2	4	61	FALSE	NA		111351	W9A09COLE_RFD	COLE	RFD
W9A09COLE	WW19497	2009	9	112	2	4	55	FALSE	NA		111352	W9A09COLE_RFD	COLE	RFD
W9A09COLE	WAGT047	2009	9	113	2	4	57	FALSE	NA		111353	W9A09COLE_RFD	COLE	RFD
W9A09COLE	MCCUBBIN	2009	9	114	2	4	41	TRUE	81987		111354	W9A09COLE_RFD	COLE	RFD
W9A09COLE	HRZ07_0260	2009	9	115	2	4	45	FALSE	NA		111355	W9A09COLE_RFD	COLE	RFD
W9A09COLE	VV2678	2009	9	116	2	4	47	TRUE	80721		111356	W9A09COLE_RFD	COLE	RFD
W9A09COLE	WW14311	2009	9	117	2	4	61	TRUE	82138		111357	W9A09COLE_RFD	COLE	RFD
W9A09COLE	WW18386	2009	9	118	2	4	45	FALSE	NA		111358	W9A09COLE_RFD	COLE	RFD
W9A09COLE	WW21257	2009	9	119	2	4	43	FALSE	NA		111359	W9A09COLE_RFD	COLE	RFD
W9A09COLE	HRZ03_0065	2009	9	120	2	4	51	FALSE	NA		111360	W9A09COLE_RFD	COLE	RFD
W9A09COLE	HRZ06_2111	2009	10	1	1	1	65	FALSE	NA		111361	W9A09COLE_RFD	COLE	RFD
W9A09COLE	H45	2009	10	2	1	1	65	TRUE	82826		111362	W9A09COLE_RFD	COLE	RFD
W9A09COLE	WW20701	2009	10	3	1	1	55	FALSE	NA		111363	W9A09COLE_RFD	COLE	RFD
W9A09COLE	VW0402	2009	10	4	1	1	55	FALSE	NA		111364	W9A09COLE_RFD	COLE	RFD
W9A09COLE	YENDA	2009	10	5	1	1	51	TRUE	82856		111365	W9A09COLE_RFD	COLE	RFD
W9A09COLE	WW21445	2009	10	6	1	1	51	FALSE	NA		111366	W9A09COLE_RFD	COLE	RFD
W9A09COLE	64990_210	2009	10	7	1	1	51	FALSE	NA		111367	W9A09COLE_RFD	COLE	RFD
W9A09COLE	133513_133	2009	10	8	1	1	53	TRUE	80344		111368	W9A09COLE_RFD	COLE	RFD
W9A09COLE	WW20281	2009	10	9	1	1	59	FALSE	NA		111369	W9A09COLE_RFD	COLE	RFD
W9A09COLE	HRZ06_0250	2009	10	10	1	1	59	TRUE	81291		111370	W9A09COLE_RFD	COLE	RFD
W9A09COLE	VW0644	2009	10	11	1	1	59	TRUE	80485		111371	W9A09COLE_RFD	COLE	RFD
W9A09COLE	WW19666	2009	10	12	1	1	61	FALSE	NA		111372	W9A09COLE_RFD	COLE	RFD
W9A09COLE	HRZ06_2064	2009	10	13	1	1	69	FALSE	NA		111373	W9A09COLE_RFD	COLE	RFD
W9A09COLE	WW16562	2009	10	14	1	1	65	FALSE	NA		111374	W9A09COLE_RFD	COLE	RFD
W9A09COLE	HRZ06_0318	2009	10	15	1	1	57	FALSE	NA		111375	W9A09COLE_RFD	COLE	RFD
W9A09COLE	HRZ04_0514	2009	10	16	1	1	69	FALSE	NA		111376	W9A09COLE_RFD	COLE	RFD
W9A09COLE	HRZ07_0099	2009	10	17	1	1	55	FALSE	NA		111377	W9A09COLE_RFD	COLE	RFD
W9A09COLE	WW18249	2009	10	18	1	1	55	FALSE	NA	W9A08COLE	111378	W9A09COLE_RFD	COLE	RFD
W9A09COLE	HRZ07_0598	2009	10	19	1	1	65	FALSE	NA		111379	W9A09COLE_RFD	COLE	RFD
W9A09COLE	HRZ07_0340	2009	10	20	1	1	47	FALSE	NA		111380	W9A09COLE_RFD	COLE	RFD
W9A09COLE	HRZ03_0072	2009	10	21	1	1	53	FALSE	NA		111381	W9A09COLE_RFD	COLE	RFD
W9A09COLE	HRZ06_2087	2009	10	22	1	1	65	TRUE	82749		111382	W9A09COLE_RFD	COLE	RFD
W9A09COLE	VW2847	2009	10	23	1	1	61	TRUE	80567		111383	W9A09COLE_RFD	COLE	RFD
W9A09COLE	LPB04_2238	2009	10	24	1	1	57	TRUE	80613		111384	W9A09COLE_RFD	COLE	RFD
W9A09COLE	WW19650	2009	10	25	1	1	61	FALSE	NA		111385	W9A09COLE_RFD	COLE	RFD
W9A09COLE	LPB04_2386_1303	2009	10	26	1	1	55	TRUE	82115		111386	W9A09COLE_RFD	COLE	RFD
W9A09COLE	HRZ05_0150	2009	10	27	1	1	69	FALSE	NA		111387	W9A09COLE_RFD	COLE	RFD
W9A09COLE	VW2569	2009	10	28	1	1	59	FALSE	NA		111388	W9A09COLE_RFD	COLE	RFD
W9A09COLE	VW1179	2009	10	29	1	1	69	FALSE	NA		111389	W9A09COLE_RFD	COLE	RFD
W9A09COLE	VW3747	2009	10	30	1	1	65	FALSE	NA		111390	W9A09COLE_RFD	COLE	RFD
W9A09COLE	WW16452	2009	10	31	1	2	61	TRUE	80300		111391	W9A09COLE_IRR	COLE	IRR
W9A09COLE	HRZ02_0014	2009	10	32	1	2	69	FALSE	NA		111392	W9A09COLE_IRR	COLE	IRR
W9A09COLE	QT12958	2009	10	33	1	2	69	FALSE	NA		111393	W9A09COLE_IRR	COLE	IRR
W9A09COLE	VW1966	2009	10	34	1	2	57	FALSE	NA		111394	W9A09COLE_IRR	COLE	IRR
W9A09COLE	LPB04_2386_1302	2009	10	35	1	2	59	TRUE	81024		111395	W9A09COLE_IRR	COLE	IRR
W9A09COLE	WW20256	2009	10	36	1	2	69	TRUE	82432		111396	W9A09COLE_IRR	COLE	IRR
W9A09COLE	HRZ04_0531	2009	10	37	1	2	59	TRUE	80240		111397	W9A09COLE_IRR	COLE	IRR
W9A09COLE	HRZ06_0038	2009	10	38	1	2	65	FALSE	NA		111398	W9A09COLE_IRR	COLE	IRR
W9A09COLE	HRZ07_0025	2009	10	39	1	2	69	FALSE	NA		111399	W9A09COLE_IRR	COLE	IRR
W9A09COLE	WW18059	2009	10	40	1	2	43	FALSE	NA		111400	W9A09COLE_IRR	COLE	IRR
W9A09COLE	HRZ07_0593	2009	10	41	1	2	61	FALSE	NA		111401	W9A09COLE_IRR	COLE	IRR
W9A09COLE	LPB04_2351	2009	10	42	1	2	59	TRUE	81036		111402	W9A09COLE_IRR	COLE	IRR
W9A09COLE	VW3995	2009	10	43	1	2	61	FALSE	NA		111403	W9A09COLE_IRR	COLE	IRR
W9A09COLE	WW21447	2009	10	44	1	2	51	FALSE	NA		111404	W9A09COLE_IRR	COLE	IRR
W9A09COLE	HRZ04_0102	2009	10	45	1	2	55	FALSE	NA		111405	W9A09COLE_IRR	COLE	IRR
W9A09COLE	8626_465	2009	10	46	1	2	61	FALSE	NA		111406	W9A09COLE_IRR	COLE	IRR
W9A09COLE	HRZ05_0149	2009	10	47	1	2	69	FALSE	NA		111407	W9A09COLE_IRR	COLE	IRR
W9A09COLE	WW18257	2009	10	48	1	2	43	FALSE	NA		111408	W9A09COLE_IRR	COLE	IRR
W9A09COLE	VW2405	2009	10	49	1	2	61	TRUE	82979		111409	W9A09COLE_IRR	COLE	IRR
W9A09COLE	HRZ06_2064	2009	10	50	1	2	65	FALSE	NA		111410	W9A09COLE_IRR	COLE	IRR
W9A09COLE	118849_303	2009	10	51	1	2	57	TRUE	82914		111411	W9A09COLE_IRR	COLE	IRR
W9A09COLE	HRZ04_0514	2009	10	52	1	2	69	FALSE	NA		111412	W9A09COLE_IRR	COLE	IRR
W9A09COLE	WW19548	2009	10	53	1	2	61	TRUE	81415		111413	W9A09COLE_IRR	COLE	IRR
W9A09COLE	QT13390	2009	10	54	1	2	57	TRUE	81545		111414	W9A09COLE_IRR	COLE	IRR
W9A09COLE	WW19514	2009	10	55	1	2	59	TRUE	80809		111415	W9A09COLE_IRR	COLE	IRR
W9A09COLE	WW15283	2009	10	56	1	2	45	FALSE	NA		111416	W9A09COLE_IRR	COLE	IRR
W9A09COLE	AUS33567	2009	10	57	1	2	69	FALSE	NA		111417	W9A09COLE_IRR	COLE	IRR
W9A09COLE	WW18569	2009	10	58	1	2	65	TRUE	81104		111418	W9A09COLE_IRR	COLE	IRR
W9A09COLE	VW1147	2009	10	59	1	2	57	FALSE	NA		111419	W9A09COLE_IRR	COLE	IRR
W9A09COLE	WW18224	2009	10	60	1	2	57	FALSE	NA		111420	W9A09COLE_IRR	COLE	IRR
W9A09COLE	HRZ04_0354	2009	10	61	2	3	61	TRUE	83007		111421	W9A09COLE_IRR	COLE	IRR
W9A09COLE	VW2782	2009	10	62	2	3	61	TRUE	80134		111422	W9A09COLE_IRR	COLE	IRR
W9A09COLE	HRZ04_0191	2009	10	63	2	3	61	TRUE	80409		111423	W9A09COLE_IRR	COLE	IRR
W9A09COLE	WW18918	2009	10	64	2	3	61	FALSE	NA		111424	W9A09COLE_IRR	COLE	IRR
W9A09COLE	QT13527	2009	10	65	2	3	59	FALSE	NA		111425	W9A09COLE_IRR	COLE	IRR
W9A09COLE	WW18970	2009	10	66	2	3	69	FALSE	NA		111426	W9A09COLE_IRR	COLE	IRR
W9A09COLE	HRZ06_0004	2009	10	67	2	3	55	TRUE	81897		111427	W9A09COLE_IRR	COLE	IRR
W9A09COLE	RAC1502	2009	10	68	2	3	59	TRUE	80637		111428	W9A09COLE_IRR	COLE	IRR
W9A09COLE	IRENA/BABAX//PASTOR	2009	10	69	2	3	61	TRUE	80884		111429	W9A09COLE_IRR	COLE	IRR
W9A09COLE	VW2401	2009	10	70	2	3	59	FALSE	NA		111430	W9A09COLE_IRR	COLE	IRR
W9A09COLE	QT13359	2009	10	71	2	3	57	TRUE	81868		111431	W9A09COLE_IRR	COLE	IRR
W9A09COLE	AUS33722	2009	10	72	2	3	65	FALSE	NA		111432	W9A09COLE_IRR	COLE	IRR
W9A09COLE	HRZ06_0270	2009	10	73	2	3	61	TRUE	81221	maybe emu	111433	W9A09COLE_IRR	COLE	IRR
W9A09COLE	ROSELLA	2009	10	74	2	3	45	TRUE	80281		111434	W9A09COLE_IRR	COLE	IRR
W9A09COLE	VW1434	2009	10	75	2	3	55	FALSE	NA		111435	W9A09COLE_IRR	COLE	IRR
W9A09COLE	HRZ04_0155	2009	10	76	2	3	59	FALSE	NA		111436	W9A09COLE_IRR	COLE	IRR
W9A09COLE	VW1864	2009	10	77	2	3	57	TRUE	80765		111437	W9A09COLE_IRR	COLE	IRR
W9A09COLE	LPB04_2172	2009	10	78	2	3	59	TRUE	80732		111438	W9A09COLE_IRR	COLE	IRR
W9A09COLE	VW3457	2009	10	79	2	3	65	TRUE	81273		111439	W9A09COLE_IRR	COLE	IRR
W9A09COLE	DRYSDALE	2009	10	80	2	3	61	TRUE	80557		111440	W9A09COLE_IRR	COLE	IRR
W9A09COLE	9329_13	2009	10	81	2	3	59	TRUE	83133		111441	W9A09COLE_IRR	COLE	IRR
W9A09COLE	RAC1451	2009	10	82	2	3	57	TRUE	82058		111442	W9A09COLE_IRR	COLE	IRR
W9A09COLE	HRZ06_0289	2009	10	83	2	3	53	FALSE	NA		111443	W9A09COLE_IRR	COLE	IRR
W9A09COLE	BOLAC	2009	10	84	2	3	51	TRUE	82198		111444	W9A09COLE_IRR	COLE	IRR
W9A09COLE	WW20571	2009	10	85	2	3	59	TRUE	81130		111445	W9A09COLE_IRR	COLE	IRR
W9A09COLE	HRZ04_0199	2009	10	86	2	3	57	FALSE	NA		111446	W9A09COLE_IRR	COLE	IRR
W9A09COLE	WW22426	2009	10	87	2	3	47	FALSE	NA		111447	W9A09COLE_IRR	COLE	IRR
W9A09COLE	WW20701	2009	10	88	2	3	55	FALSE	NA		111448	W9A09COLE_IRR	COLE	IRR
W9A09COLE	WW18404	2009	10	89	2	3	51	FALSE	NA		111449	W9A09COLE_IRR	COLE	IRR
W9A09COLE	WW21709	2009	10	90	2	3	65	FALSE	NA		111450	W9A09COLE_IRR	COLE	IRR
W9A09COLE	WW18404	2009	10	91	2	4	43	FALSE	NA		111451	W9A09COLE_RFD	COLE	RFD
W9A09COLE	LPB1101	2009	10	92	2	4	49	FALSE	NA		111452	W9A09COLE_RFD	COLE	RFD
W9A09COLE	HRZ07_0460	2009	10	93	2	4	45	FALSE	NA		111453	W9A09COLE_RFD	COLE	RFD
W9A09COLE	WW19548	2009	10	94	2	4	53	TRUE	80416		111454	W9A09COLE_RFD	COLE	RFD
W9A09COLE	WW13710	2009	10	95	2	4	55	TRUE	83146		111455	W9A09COLE_RFD	COLE	RFD
W9A09COLE	HRZ07_0037	2009	10	96	2	4	51	FALSE	NA		111456	W9A09COLE_RFD	COLE	RFD
W9A09COLE	EGA_BOUNTY	2009	10	97	2	4	41	TRUE	81348		111457	W9A09COLE_RFD	COLE	RFD
W9A09COLE	HRZ06_0332	2009	10	98	2	4	47	FALSE	NA		111458	W9A09COLE_RFD	COLE	RFD
W9A09COLE	RAC1505	2009	10	99	2	4	61	TRUE	82070		111459	W9A09COLE_RFD	COLE	RFD
W9A09COLE	HRZ06_0514	2009	10	100	2	4	57	TRUE	83159		111460	W9A09COLE_RFD	COLE	RFD
W9A09COLE	AUS33585	2009	10	101	2	4	61	TRUE	82926		111461	W9A09COLE_RFD	COLE	RFD
W9A09COLE	HRZ05_0133	2009	10	102	2	4	65	FALSE	NA		111462	W9A09COLE_RFD	COLE	RFD
W9A09COLE	HRZ03_0013	2009	10	103	2	4	65	FALSE	NA		111463	W9A09COLE_RFD	COLE	RFD
W9A09COLE	VW0135	2009	10	104	2	4	53	FALSE	NA		111464	W9A09COLE_RFD	COLE	RFD
W9A09COLE	CATALINA	2009	10	105	2	4	61	TRUE	81111		111465	W9A09COLE_RFD	COLE	RFD
W9A09COLE	HRZ06_2075	2009	10	106	2	4	65	FALSE	NA		111466	W9A09COLE_RFD	COLE	RFD
W9A09COLE	WW19582	2009	10	107	2	4	61	FALSE	NA		111467	W9A09COLE_RFD	COLE	RFD
W9A09COLE	WW18784	2009	10	108	2	4	51	TRUE	81949		111468	W9A09COLE_RFD	COLE	RFD
W9A09COLE	WW18224	2009	10	109	2	4	51	FALSE	NA		111469	W9A09COLE_RFD	COLE	RFD
W9A09COLE	HRZ05_0223	2009	10	110	2	4	47	FALSE	NA		111470	W9A09COLE_RFD	COLE	RFD
W9A09COLE	SUN431Q	2009	10	111	2	4	57	FALSE	NA		111471	W9A09COLE_RFD	COLE	RFD
W9A09COLE	NLS03SB52	2009	10	112	2	4	59	TRUE	81964		111472	W9A09COLE_RFD	COLE	RFD
W9A09COLE	HRZ07_0467	2009	10	113	2	4	55	FALSE	NA		111473	W9A09COLE_RFD	COLE	RFD
W9A09COLE	HRZ07_0276	2009	10	114	2	4	55	FALSE	NA		111474	W9A09COLE_RFD	COLE	RFD
W9A09COLE	VW3466	2009	10	115	2	4	59	TRUE	80767		111475	W9A09COLE_RFD	COLE	RFD
W9A09COLE	53995_155	2009	10	116	2	4	61	FALSE	NA		111476	W9A09COLE_RFD	COLE	RFD
W9A09COLE	WW21282	2009	10	117	2	4	47	FALSE	NA		111477	W9A09COLE_RFD	COLE	RFD
W9A09COLE	HRZ04_0510	2009	10	118	2	4	69	FALSE	NA		111478	W9A09COLE_RFD	COLE	RFD
W9A09COLE	WAWHT2980	2009	10	119	2	4	61	FALSE	NA		111479	W9A09COLE_RFD	COLE	RFD
W9A09COLE	HRZ07_0585	2009	10	120	2	4	61	FALSE	NA		111480	W9A09COLE_RFD	COLE	RFD
W9A09COLE	HRZ07_0104	2009	11	1	1	1	55	FALSE	NA		111481	W9A09COLE_RFD	COLE	RFD
W9A09COLE	HRZ04_0513	2009	11	2	1	1	61	TRUE	80720		111482	W9A09COLE_RFD	COLE	RFD
W9A09COLE	WAGT020	2009	11	3	1	1	61	TRUE	80479		111483	W9A09COLE_RFD	COLE	RFD
W9A09COLE	VW3170	2009	11	4	1	1	57	TRUE	82015		111484	W9A09COLE_RFD	COLE	RFD
W9A09COLE	WW21709	2009	11	5	1	1	69	FALSE	NA		111485	W9A09COLE_RFD	COLE	RFD
W9A09COLE	WW19870	2009	11	6	1	1	59	FALSE	NA		111486	W9A09COLE_RFD	COLE	RFD
W9A09COLE	HRZ04_0119	2009	11	7	1	1	69	FALSE	NA		111487	W9A09COLE_RFD	COLE	RFD
W9A09COLE	WW18376	2009	11	8	1	1	47	FALSE	NA		111488	W9A09COLE_RFD	COLE	RFD
W9A09COLE	WW18331	2009	11	9	1	1	53	FALSE	NA		111489	W9A09COLE_RFD	COLE	RFD
W9A09COLE	WW19607	2009	11	10	1	1	65	FALSE	NA		111490	W9A09COLE_RFD	COLE	RFD
W9A09COLE	65211_176	2009	11	11	1	1	57	TRUE	80850		111491	W9A09COLE_RFD	COLE	RFD
W9A09COLE	WW15497	2009	11	12	1	1	53	FALSE	NA		111492	W9A09COLE_RFD	COLE	RFD
W9A09COLE	HRZ05_0151	2009	11	13	1	1	61	FALSE	NA		111493	W9A09COLE_RFD	COLE	RFD
W9A09COLE	SUN535B	2009	11	14	1	1	53	FALSE	NA		111494	W9A09COLE_RFD	COLE	RFD
W9A09COLE	WW20705	2009	11	15	1	1	61	FALSE	NA	W9A08COLE	111495	W9A09COLE_RFD	COLE	RFD
W9A09COLE	WW18791	2009	11	16	1	1	59	TRUE	82161		111496	W9A09COLE_RFD	COLE	RFD
W9A09COLE	WW20527	2009	11	17	1	1	57	TRUE	81894		111497	W9A09COLE_RFD	COLE	RFD
W9A09COLE	HRZ06_0291	2009	11	18	1	1	65	FALSE	NA		111498	W9A09COLE_RFD	COLE	RFD
W9A09COLE	WW17937	2009	11	19	1	1	65	FALSE	NA		111499	W9A09COLE_RFD	COLE	RFD
W9A09COLE	HRZ07_0577	2009	11	20	1	1	69	FALSE	NA		111500	W9A09COLE_RFD	COLE	RFD
W9A09COLE	WAWHT2784	2009	11	21	1	1	53	FALSE	NA		111501	W9A09COLE_RFD	COLE	RFD
W9A09COLE	WW19937	2009	11	22	1	1	65	FALSE	NA		111502	W9A09COLE_RFD	COLE	RFD
W9A09COLE	HRZ05_0176	2009	11	23	1	1	69	FALSE	NA		111503	W9A09COLE_RFD	COLE	RFD
W9A09COLE	HRZ03_0069	2009	11	24	1	1	55	FALSE	NA		111504	W9A09COLE_RFD	COLE	RFD
W9A09COLE	VV3236	2009	11	25	1	1	55	FALSE	NA		111505	W9A09COLE_RFD	COLE	RFD
W9A09COLE	HRZ04_0549	2009	11	26	1	1	61	FALSE	NA		111506	W9A09COLE_RFD	COLE	RFD
W9A09COLE	8626_465	2009	11	27	1	1	65	FALSE	NA		111507	W9A09COLE_RFD	COLE	RFD
W9A09COLE	VW1966	2009	11	28	1	1	57	FALSE	NA		111508	W9A09COLE_RFD	COLE	RFD
W9A09COLE	HRZ06_0141	2009	11	29	1	1	65	TRUE	83214		111509	W9A09COLE_RFD	COLE	RFD
W9A09COLE	HRZ05_0123	2009	11	30	1	1	69	FALSE	NA		111510	W9A09COLE_RFD	COLE	RFD
W9A09COLE	WAGT020	2009	11	31	1	2	65	TRUE	81618		111511	W9A09COLE_IRR	COLE	IRR
W9A09COLE	WW21290	2009	11	32	1	2	53	FALSE	NA		111512	W9A09COLE_IRR	COLE	IRR
W9A09COLE	WW18119	2009	11	33	1	2	51	FALSE	NA		111513	W9A09COLE_IRR	COLE	IRR
W9A09COLE	VW0241	2009	11	34	1	2	57	TRUE	82489		111514	W9A09COLE_IRR	COLE	IRR
W9A09COLE	HRZ04_0331	2009	11	35	1	2	69	FALSE	NA		111515	W9A09COLE_IRR	COLE	IRR
W9A09COLE	WW12322	2009	11	36	1	2	49	FALSE	NA		111516	W9A09COLE_IRR	COLE	IRR
W9A09COLE	VV4963_2	2009	11	37	1	2	69	TRUE	83160		111517	W9A09COLE_IRR	COLE	IRR
W9A09COLE	HRZ06_0047	2009	11	38	1	2	69	FALSE	NA		111518	W9A09COLE_IRR	COLE	IRR
W9A09COLE	WW19268	2009	11	39	1	2	59	FALSE	NA		111519	W9A09COLE_IRR	COLE	IRR
W9A09COLE	RAC1565	2009	11	40	1	2	57	FALSE	NA		111520	W9A09COLE_IRR	COLE	IRR
W9A09COLE	VW2388	2009	11	41	1	2	59	FALSE	NA		111521	W9A09COLE_IRR	COLE	IRR
W9A09COLE	HRZ07_0107	2009	11	42	1	2	57	FALSE	NA		111522	W9A09COLE_IRR	COLE	IRR
W9A09COLE	WI25057	2009	11	43	1	2	61	FALSE	NA		111523	W9A09COLE_IRR	COLE	IRR
W9A09COLE	HRZ04_0188	2009	11	44	1	2	65	TRUE	81662		111524	W9A09COLE_IRR	COLE	IRR
W9A09COLE	HRZ07_0149	2009	11	45	1	2	57	FALSE	NA		111525	W9A09COLE_IRR	COLE	IRR
W9A09COLE	WW19473	2009	11	46	1	2	59	TRUE	82344		111526	W9A09COLE_IRR	COLE	IRR
W9A09COLE	WW17764	2009	11	47	1	2	47	FALSE	NA		111527	W9A09COLE_IRR	COLE	IRR
W9A09COLE	AUS33585	2009	11	48	1	2	69	TRUE	80683		111528	W9A09COLE_IRR	COLE	IRR
W9A09COLE	WW20672	2009	11	49	1	2	57	TRUE	81030		111529	W9A09COLE_IRR	COLE	IRR
W9A09COLE	VW3595	2009	11	50	1	2	55	TRUE	81161		111530	W9A09COLE_IRR	COLE	IRR
W9A09COLE	SUN562A	2009	11	51	1	2	55	TRUE	81932		111531	W9A09COLE_IRR	COLE	IRR
W9A09COLE	WW19075	2009	11	52	1	2	69	FALSE	NA		111532	W9A09COLE_IRR	COLE	IRR
W9A09COLE	VW0798	2009	11	53	1	2	61	FALSE	NA		111533	W9A09COLE_IRR	COLE	IRR
W9A09COLE	WW18717	2009	11	54	1	2	65	FALSE	NA		111534	W9A09COLE_IRR	COLE	IRR
W9A09COLE	HRZ06_0033	2009	11	55	1	2	55	TRUE	81735		111535	W9A09COLE_IRR	COLE	IRR
W9A09COLE	HRZ03_0062	2009	11	56	1	2	55	TRUE	81981		111536	W9A09COLE_IRR	COLE	IRR
W9A09COLE	QT12667	2009	11	57	1	2	61	TRUE	80970		111537	W9A09COLE_IRR	COLE	IRR
W9A09COLE	WW20713	2009	11	58	1	2	55	FALSE	NA		111538	W9A09COLE_IRR	COLE	IRR
W9A09COLE	WW19943	2009	11	59	1	2	61	TRUE	80832		111539	W9A09COLE_IRR	COLE	IRR
W9A09COLE	WW19607	2009	11	60	1	2	65	FALSE	NA		111540	W9A09COLE_IRR	COLE	IRR
W9A09COLE	VW3170	2009	11	61	2	3	59	TRUE	81003		111541	W9A09COLE_IRR	COLE	IRR
W9A09COLE	WW19264	2009	11	62	2	3	57	FALSE	NA		111542	W9A09COLE_IRR	COLE	IRR
W9A09COLE	WW19659	2009	11	63	2	3	61	FALSE	NA		111543	W9A09COLE_IRR	COLE	IRR
W9A09COLE	WW15976	2009	11	64	2	3	53	FALSE	NA		111544	W9A09COLE_IRR	COLE	IRR
W9A09COLE	HRZ06_0059	2009	11	65	2	3	61	FALSE	NA		111545	W9A09COLE_IRR	COLE	IRR
W9A09COLE	WW17483	2009	11	66	2	3	43	FALSE	NA		111546	W9A09COLE_IRR	COLE	IRR
W9A09COLE	WW20511	2009	11	67	2	3	65	FALSE	NA		111547	W9A09COLE_IRR	COLE	IRR
W9A09COLE	SUN599D	2009	11	68	2	3	69	FALSE	NA		111548	W9A09COLE_IRR	COLE	IRR
W9A09COLE	QT13365	2009	11	69	2	3	61	TRUE	80606		111549	W9A09COLE_IRR	COLE	IRR
W9A09COLE	VW3691	2009	11	70	2	3	61	FALSE	NA		111550	W9A09COLE_IRR	COLE	IRR
W9A09COLE	WW19497	2009	11	71	2	3	61	FALSE	NA		111551	W9A09COLE_IRR	COLE	IRR
W9A09COLE	RAC1443	2009	11	72	2	3	69	FALSE	NA		111552	W9A09COLE_IRR	COLE	IRR
W9A09COLE	WAGT041	2009	11	73	2	3	61	FALSE	NA		111553	W9A09COLE_IRR	COLE	IRR
W9A09COLE	VU2430	2009	11	74	2	3	69	FALSE	NA		111554	W9A09COLE_IRR	COLE	IRR
W9A09COLE	VW1021	2009	11	75	2	3	59	FALSE	NA		111555	W9A09COLE_IRR	COLE	IRR
W9A09COLE	WW20998	2009	11	76	2	3	43	FALSE	NA		111556	W9A09COLE_IRR	COLE	IRR
W9A09COLE	HRZ07_0573	2009	11	77	2	3	61	FALSE	NA		111557	W9A09COLE_IRR	COLE	IRR
W9A09COLE	WYUNA	2009	11	78	2	3	51	TRUE	81864		111558	W9A09COLE_IRR	COLE	IRR
W9A09COLE	WW18769	2009	11	79	2	3	59	TRUE	80209		111559	W9A09COLE_IRR	COLE	IRR
W9A09COLE	HRZ07_0597	2009	11	80	2	3	69	FALSE	NA		111560	W9A09COLE_IRR	COLE	IRR
W9A09COLE	WW21307	2009	11	81	2	3	47	FALSE	NA		111561	W9A09COLE_IRR	COLE	IRR
W9A09COLE	VW2318	2009	11	82	2	3	65	FALSE	NA		111562	W9A09COLE_IRR	COLE	IRR
W9A09COLE	WW18183	2009	11	83	2	3	53	FALSE	NA		111563	W9A09COLE_IRR	COLE	IRR
W9A09COLE	WW12705	2009	11	84	2	3	53	FALSE	NA		111564	W9A09COLE_IRR	COLE	IRR
W9A09COLE	VW1152	2009	11	85	2	3	61	TRUE	80739		111565	W9A09COLE_IRR	COLE	IRR
W9A09COLE	VR1128	2009	11	86	2	3	69	FALSE	NA		111566	W9A09COLE_IRR	COLE	IRR
W9A09COLE	SUN571F	2009	11	87	2	3	69	FALSE	NA		111567	W9A09COLE_IRR	COLE	IRR
W9A09COLE	HRZ06_2202	2009	11	88	2	3	65	TRUE	81974		111568	W9A09COLE_IRR	COLE	IRR
W9A09COLE	VT2474	2009	11	89	2	3	59	TRUE	80006		111569	W9A09COLE_IRR	COLE	IRR
W9A09COLE	QT13626	2009	11	90	2	3	59	TRUE	82784		111570	W9A09COLE_IRR	COLE	IRR
W9A09COLE	HRZ07_0109	2009	11	91	2	4	47	FALSE	NA		111571	W9A09COLE_RFD	COLE	RFD
W9A09COLE	GBA0608	2009	11	92	2	4	51	TRUE	81229		111572	W9A09COLE_RFD	COLE	RFD
W9A09COLE	RAC1491	2009	11	93	2	4	69	FALSE	NA		111573	W9A09COLE_RFD	COLE	RFD
W9A09COLE	HRZ05_0124	2009	11	94	2	4	61	FALSE	NA		111574	W9A09COLE_RFD	COLE	RFD
W9A09COLE	VW2394	2009	11	95	2	4	65	FALSE	NA		111575	W9A09COLE_RFD	COLE	RFD
W9A09COLE	WW18505	2009	11	96	2	4	45	FALSE	NA		111576	W9A09COLE_RFD	COLE	RFD
W9A09COLE	VW3995	2009	11	97	2	4	59	FALSE	NA		111577	W9A09COLE_RFD	COLE	RFD
W9A09COLE	WI25054	2009	11	98	2	4	49	FALSE	NA		111578	W9A09COLE_RFD	COLE	RFD
W9A09COLE	WW21291	2009	11	99	2	4	47	FALSE	NA		111579	W9A09COLE_RFD	COLE	RFD
W9A09COLE	HRZ04_0331	2009	11	100	2	4	65	FALSE	NA		111580	W9A09COLE_RFD	COLE	RFD
W9A09COLE	HRZ04_0327	2009	11	101	2	4	55	TRUE	82335		111581	W9A09COLE_RFD	COLE	RFD
W9A09COLE	CURRAWONG	2009	11	102	2	4	43	TRUE	80330		111582	W9A09COLE_RFD	COLE	RFD
W9A09COLE	WW15815	2009	11	103	2	4	61	FALSE	NA		111583	W9A09COLE_RFD	COLE	RFD
W9A09COLE	VENTURA	2009	11	104	2	4	59	TRUE	80065		111584	W9A09COLE_RFD	COLE	RFD
W9A09COLE	VW0394	2009	11	105	2	4	49	TRUE	80865		111585	W9A09COLE_RFD	COLE	RFD
W9A09COLE	WW18804	2009	11	106	2	4	57	FALSE	NA		111586	W9A09COLE_RFD	COLE	RFD
W9A09COLE	HRZ07_0412	2009	11	107	2	4	55	FALSE	NA		111587	W9A09COLE_RFD	COLE	RFD
W9A09COLE	WW20585	2009	11	108	2	4	69	FALSE	NA		111588	W9A09COLE_RFD	COLE	RFD
W9A09COLE	WW18717	2009	11	109	2	4	61	FALSE	NA		111589	W9A09COLE_RFD	COLE	RFD
W9A09COLE	SUN431K	2009	11	110	2	4	61	FALSE	NA		111590	W9A09COLE_RFD	COLE	RFD
W9A09COLE	HRZ07_0563	2009	11	111	2	4	65	FALSE	NA		111591	W9A09COLE_RFD	COLE	RFD
W9A09COLE	SUN551A	2009	11	112	2	4	61	FALSE	NA		111592	W9A09COLE_RFD	COLE	RFD
W9A09COLE	WW9696	2009	11	113	2	4	55	TRUE	80083		111593	W9A09COLE_RFD	COLE	RFD
W9A09COLE	HRZ04_0323	2009	11	114	2	4	53	TRUE	82394		111594	W9A09COLE_RFD	COLE	RFD
W9A09COLE	HRZ07_0213	2009	11	115	2	4	49	FALSE	NA		111595	W9A09COLE_RFD	COLE	RFD
W9A09COLE	WW19661	2009	11	116	2	4	57	FALSE	NA		111596	W9A09COLE_RFD	COLE	RFD
W9A09COLE	WW19514	2009	11	117	2	4	53	TRUE	80331		111597	W9A09COLE_RFD	COLE	RFD
W9A09COLE	QT12844	2009	11	118	2	4	61	TRUE	82302		111598	W9A09COLE_RFD	COLE	RFD
W9A09COLE	B1227E	2009	11	119	2	4	49	TRUE	81756		111599	W9A09COLE_RFD	COLE	RFD
W9A09COLE	RAC1507	2009	11	120	2	4	59	FALSE	NA		111600	W9A09COLE_RFD	COLE	RFD
W9A09COLE	HRZ04_0327	2009	12	1	1	1	59	TRUE	80713		111601	W9A09COLE_RFD	COLE	RFD
W9A09COLE	WW21283	2009	12	2	1	1	47	FALSE	NA		111602	W9A09COLE_RFD	COLE	RFD
W9A09COLE	WW19659	2009	12	3	1	1	61	FALSE	NA		111603	W9A09COLE_RFD	COLE	RFD
W9A09COLE	HRZ06_0266	2009	12	4	1	1	57	FALSE	NA		111604	W9A09COLE_RFD	COLE	RFD
W9A09COLE	VV4651	2009	12	5	1	1	65	FALSE	NA		111605	W9A09COLE_RFD	COLE	RFD
W9A09COLE	VW1513	2009	12	6	1	1	69	FALSE	NA		111606	W9A09COLE_RFD	COLE	RFD
W9A09COLE	WW17950	2009	12	7	1	1	69	TRUE	81122		111607	W9A09COLE_RFD	COLE	RFD
W9A09COLE	WW17125	2009	12	8	1	1	53	FALSE	NA		111608	W9A09COLE_RFD	COLE	RFD
W9A09COLE	HRZ05_0130	2009	12	9	1	1	59	TRUE	81323		111609	W9A09COLE_RFD	COLE	RFD
W9A09COLE	HRZ06_0332	2009	12	10	1	1	51	FALSE	NA		111610	W9A09COLE_RFD	COLE	RFD
W9A09COLE	HRZ06_0065	2009	12	11	1	1	69	TRUE	80431		111611	W9A09COLE_RFD	COLE	RFD
W9A09COLE	HRZ04_0537	2009	12	12	1	1	69	FALSE	NA		111612	W9A09COLE_RFD	COLE	RFD
W9A09COLE	HRZ06_0053	2009	12	13	1	1	57	TRUE	82450		111613	W9A09COLE_RFD	COLE	RFD
W9A09COLE	VW0403	2009	12	14	1	1	65	FALSE	NA		111614	W9A09COLE_RFD	COLE	RFD
W9A09COLE	HRZ06_0280	2009	12	15	1	1	57	FALSE	NA		111615	W9A09COLE_RFD	COLE	RFD
W9A09COLE	FANG	2009	12	16	1	1	55	FALSE	NA		111616	W9A09COLE_RFD	COLE	RFD
W9A09COLE	WW15520	2009	12	17	1	1	53	FALSE	NA		111617	W9A09COLE_RFD	COLE	RFD
W9A09COLE	WW20652	2009	12	18	1	1	65	TRUE	80534		111618	W9A09COLE_RFD	COLE	RFD
W9A09COLE	CHARA	2009	12	19	1	1	57	TRUE	80036		111619	W9A09COLE_RFD	COLE	RFD
W9A09COLE	WW14830	2009	12	20	1	1	55	FALSE	NA		111620	W9A09COLE_RFD	COLE	RFD
W9A09COLE	WW18193	2009	12	21	1	1	51	FALSE	NA		111621	W9A09COLE_RFD	COLE	RFD
W9A09COLE	HRZ06_0055	2009	12	22	1	1	57	TRUE	81380		111622	W9A09COLE_RFD	COLE	RFD
W9A09COLE	WW15839	2009	12	23	1	1	65	TRUE	80034		111623	W9A09COLE_RFD	COLE	RFD
W9A09COLE	WW20140	2009	12	24	1	1	65	TRUE	81106		111624	W9A09COLE_RFD	COLE	RFD
W9A09COLE	SUN598A	2009	12	25	1	1	61	FALSE	NA		111625	W9A09COLE_RFD	COLE	RFD
W9A09COLE	WW19746	2009	12	26	1	1	57	TRUE	81471		111626	W9A09COLE_RFD	COLE	RFD
W9A09COLE	MACE	2009	12	27	1	1	65	FALSE	NA		111627	W9A09COLE_RFD	COLE	RFD
W9A09COLE	WW13710	2009	12	28	1	1	61	TRUE	80814		111628	W9A09COLE_RFD	COLE	RFD
W9A09COLE	VV4963_2	2009	12	29	1	1	65	TRUE	82249		111629	W9A09COLE_RFD	COLE	RFD
W9A09COLE	WW19987	2009	12	30	1	1	57	TRUE	81264		111630	W9A09COLE_RFD	COLE	RFD
W9A09COLE	HRZ04_0115	2009	12	31	1	2	69	FALSE	NA		111631	W9A09COLE_IRR	COLE	IRR
W9A09COLE	BARHAM	2009	12	32	1	2	59	TRUE	80229		111632	W9A09COLE_IRR	COLE	IRR
W9A09COLE	WW17483	2009	12	33	1	2	45	FALSE	NA		111633	W9A09COLE_IRR	COLE	IRR
W9A09COLE	VW0644	2009	12	34	1	2	61	TRUE	81059		111634	W9A09COLE_IRR	COLE	IRR
W9A09COLE	WW20140	2009	12	35	1	2	69	TRUE	83259		111635	W9A09COLE_IRR	COLE	IRR
W9A09COLE	HRZ04_0327	2009	12	36	1	2	61	TRUE	82532		111636	W9A09COLE_IRR	COLE	IRR
W9A09COLE	R901D	2009	12	37	1	2	65	TRUE	82646		111637	W9A09COLE_IRR	COLE	IRR
W9A09COLE	VW0913	2009	12	38	1	2	69	FALSE	NA		111638	W9A09COLE_IRR	COLE	IRR
W9A09COLE	PASTOR	2009	12	39	1	2	65	TRUE	80428		111639	W9A09COLE_IRR	COLE	IRR
W9A09COLE	WW21307	2009	12	40	1	2	47	FALSE	NA		111640	W9A09COLE_IRR	COLE	IRR
W9A09COLE	VW0403	2009	12	41	1	2	65	FALSE	NA		111641	W9A09COLE_IRR	COLE	IRR
W9A09COLE	WI25055	2009	12	42	1	2	59	FALSE	NA		111642	W9A09COLE_IRR	COLE	IRR
W9A09COLE	HRZ06_0042	2009	12	43	1	2	69	FALSE	NA		111643	W9A09COLE_IRR	COLE	IRR
W9A09COLE	HRZ07_0037	2009	12	44	1	2	57	FALSE	NA		111644	W9A09COLE_IRR	COLE	IRR
W9A09COLE	WW18387	2009	12	45	1	2	45	FALSE	NA		111645	W9A09COLE_IRR	COLE	IRR
W9A09COLE	VW3397	2009	12	46	1	2	57	TRUE	82057		111646	W9A09COLE_IRR	COLE	IRR
W9A09COLE	WW15839	2009	12	47	1	2	65	TRUE	81504		111647	W9A09COLE_IRR	COLE	IRR
W9A09COLE	8890_1549	2009	12	48	1	2	69	FALSE	NA		111648	W9A09COLE_IRR	COLE	IRR
W9A09COLE	VW0101	2009	12	49	1	2	55	FALSE	NA		111649	W9A09COLE_IRR	COLE	IRR
W9A09COLE	WAGT022	2009	12	50	1	2	61	TRUE	81482		111650	W9A09COLE_IRR	COLE	IRR
W9A09COLE	VW2708	2009	12	51	1	2	61	TRUE	80119		111651	W9A09COLE_IRR	COLE	IRR
W9A09COLE	VW0045	2009	12	52	1	2	53	FALSE	NA		111652	W9A09COLE_IRR	COLE	IRR
W9A09COLE	WW19937	2009	12	53	1	2	65	FALSE	NA		111653	W9A09COLE_IRR	COLE	IRR
W9A09COLE	HRZ06_2099	2009	12	54	1	2	69	FALSE	NA		111654	W9A09COLE_IRR	COLE	IRR
W9A09COLE	LPB06_0112	2009	12	55	1	2	47	FALSE	NA		111655	W9A09COLE_IRR	COLE	IRR
W9A09COLE	WI25076	2009	12	56	1	2	57	FALSE	NA		111656	W9A09COLE_IRR	COLE	IRR
W9A09COLE	SUN535B	2009	12	57	1	2	57	FALSE	NA		111657	W9A09COLE_IRR	COLE	IRR
W9A09COLE	WW18917	2009	12	58	1	2	65	FALSE	NA		111658	W9A09COLE_IRR	COLE	IRR
W9A09COLE	HRZ06_0073	2009	12	59	1	2	69	FALSE	NA		111659	W9A09COLE_IRR	COLE	IRR
W9A09COLE	WAWHT3017	2009	12	60	1	2	69	FALSE	NA		111660	W9A09COLE_IRR	COLE	IRR
W9A09COLE	HRZ07_0285	2009	12	61	2	3	55	FALSE	NA		111661	W9A09COLE_IRR	COLE	IRR
W9A09COLE	HRZ06_0031	2009	12	62	2	3	57	FALSE	NA		111662	W9A09COLE_IRR	COLE	IRR
W9A09COLE	WAWHT2980	2009	12	63	2	3	65	FALSE	NA		111663	W9A09COLE_IRR	COLE	IRR
W9A09COLE	YENDA	2009	12	64	2	3	55	TRUE	80873		111664	W9A09COLE_IRR	COLE	IRR
W9A09COLE	WW19715	2009	12	65	2	3	65	FALSE	NA		111665	W9A09COLE_IRR	COLE	IRR
W9A09COLE	HRZ04_0323	2009	12	66	2	3	61	TRUE	80560		111666	W9A09COLE_IRR	COLE	IRR
W9A09COLE	H45	2009	12	67	2	3	69	TRUE	83142		111667	W9A09COLE_IRR	COLE	IRR
W9A09COLE	HRZ06_0079	2009	12	68	2	3	57	TRUE	80077		111668	W9A09COLE_IRR	COLE	IRR
W9A09COLE	WW20665	2009	12	69	2	3	59	TRUE	81532		111669	W9A09COLE_IRR	COLE	IRR
W9A09COLE	VW4076	2009	12	70	2	3	57	TRUE	81410		111670	W9A09COLE_IRR	COLE	IRR
W9A09COLE	HRZ07_0078	2009	12	71	2	3	57	FALSE	NA		111671	W9A09COLE_IRR	COLE	IRR
W9A09COLE	QT13354	2009	12	72	2	3	59	TRUE	82746		111672	W9A09COLE_IRR	COLE	IRR
W9A09COLE	LPB03_0535	2009	12	73	2	3	59	FALSE	NA		111673	W9A09COLE_IRR	COLE	IRR
W9A09COLE	VW2316	2009	12	74	2	3	65	FALSE	NA		111674	W9A09COLE_IRR	COLE	IRR
W9A09COLE	WW18481	2009	12	75	2	3	47	FALSE	NA		111675	W9A09COLE_IRR	COLE	IRR
W9A09COLE	HRZ06_0241	2009	12	76	2	3	47	FALSE	NA		111676	W9A09COLE_IRR	COLE	IRR
W9A09COLE	RAC1563	2009	12	77	2	3	65	FALSE	NA		111677	W9A09COLE_IRR	COLE	IRR
W9A09COLE	VW2001	2009	12	78	2	3	57	TRUE	83253		111678	W9A09COLE_IRR	COLE	IRR
W9A09COLE	VW3595	2009	12	79	2	3	55	TRUE	80769		111679	W9A09COLE_IRR	COLE	IRR
W9A09COLE	WW21162	2009	12	80	2	3	55	TRUE	80051		111680	W9A09COLE_IRR	COLE	IRR
W9A09COLE	WW20688	2009	12	81	2	3	61	FALSE	NA		111681	W9A09COLE_IRR	COLE	IRR
W9A09COLE	VW2430	2009	12	82	2	3	69	FALSE	NA		111682	W9A09COLE_IRR	COLE	IRR
W9A09COLE	RAC1418	2009	12	83	2	3	59	TRUE	80931		111683	W9A09COLE_IRR	COLE	IRR
W9A09COLE	VW3995	2009	12	84	2	3	59	FALSE	NA		111684	W9A09COLE_IRR	COLE	IRR
W9A09COLE	WW19561	2009	12	85	2	3	59	TRUE	80053		111685	W9A09COLE_IRR	COLE	IRR
W9A09COLE	VV4963_2	2009	12	86	2	3	65	TRUE	82204		111686	W9A09COLE_IRR	COLE	IRR
W9A09COLE	VV2856	2009	12	87	2	3	65	TRUE	82338		111687	W9A09COLE_IRR	COLE	IRR
W9A09COLE	QT12817	2009	12	88	2	3	51	FALSE	NA		111688	W9A09COLE_IRR	COLE	IRR
W9A09COLE	SUN525D	2009	12	89	2	3	61	TRUE	81741		111689	W9A09COLE_IRR	COLE	IRR
W9A09COLE	HRZ06_2080	2009	12	90	2	3	65	FALSE	NA		111690	W9A09COLE_IRR	COLE	IRR
W9A09COLE	WW21261	2009	12	91	2	4	45	FALSE	NA		111691	W9A09COLE_RFD	COLE	RFD
W9A09COLE	VW3397	2009	12	92	2	4	47	TRUE	80926		111692	W9A09COLE_RFD	COLE	RFD
W9A09COLE	SUN597A	2009	12	93	2	4	53	FALSE	NA		111693	W9A09COLE_RFD	COLE	RFD
W9A09COLE	WW16379	2009	12	94	2	4	57	FALSE	NA		111694	W9A09COLE_RFD	COLE	RFD
W9A09COLE	LPB05_1693	2009	12	95	2	4	43	FALSE	NA		111695	W9A09COLE_RFD	COLE	RFD
W9A09COLE	HRZ04_0555	2009	12	96	2	4	47	FALSE	NA		111696	W9A09COLE_RFD	COLE	RFD
W9A09COLE	VW1966	2009	12	97	2	4	49	FALSE	NA		111697	W9A09COLE_RFD	COLE	RFD
W9A09COLE	SUN571C	2009	12	98	2	4	57	FALSE	NA		111698	W9A09COLE_RFD	COLE	RFD
W9A09COLE	7624_7	2009	12	99	2	4	59	FALSE	NA		111699	W9A09COLE_RFD	COLE	RFD
W9A09COLE	WAGT041	2009	12	100	2	4	55	FALSE	NA		111700	W9A09COLE_RFD	COLE	RFD
W9A09COLE	VW3595	2009	12	101	2	4	47	TRUE	81281		111701	W9A09COLE_RFD	COLE	RFD
W9A09COLE	HRZ07_0295	2009	12	102	2	4	57	FALSE	NA		111702	W9A09COLE_RFD	COLE	RFD
W9A09COLE	7896_254	2009	12	103	2	4	57	TRUE	81452		111703	W9A09COLE_RFD	COLE	RFD
W9A09COLE	VW3463	2009	12	104	2	4	55	TRUE	80326		111704	W9A09COLE_RFD	COLE	RFD
W9A09COLE	AUS33467	2009	12	105	2	4	57	TRUE	82224		111705	W9A09COLE_RFD	COLE	RFD
W9A09COLE	WW19716	2009	12	106	2	4	57	TRUE	82036		111706	W9A09COLE_RFD	COLE	RFD
W9A09COLE	HRZ04_0188	2009	12	107	2	4	59	TRUE	82834		111707	W9A09COLE_RFD	COLE	RFD
W9A09COLE	WW19932	2009	12	108	2	4	55	TRUE	83150		111708	W9A09COLE_RFD	COLE	RFD
W9A09COLE	VT1022	2009	12	109	2	4	53	TRUE	81699		111709	W9A09COLE_RFD	COLE	RFD
W9A09COLE	VW3170	2009	12	110	2	4	51	TRUE	82947		111710	W9A09COLE_RFD	COLE	RFD
W9A09COLE	WW15524	2009	12	111	2	4	45	FALSE	NA		111711	W9A09COLE_RFD	COLE	RFD
W9A09COLE	82998_253	2009	12	112	2	4	55	FALSE	NA		111712	W9A09COLE_RFD	COLE	RFD
W9A09COLE	HRZ05_0149	2009	12	113	2	4	61	FALSE	NA		111713	W9A09COLE_RFD	COLE	RFD
W9A09COLE	VU3750	2009	12	114	2	4	53	TRUE	80775		111714	W9A09COLE_RFD	COLE	RFD
W9A09COLE	B1334W	2009	12	115	2	4	59	FALSE	NA		111715	W9A09COLE_RFD	COLE	RFD
W9A09COLE	HRZ05_0085	2009	12	116	2	4	49	TRUE	81706		111716	W9A09COLE_RFD	COLE	RFD
W9A09COLE	WW19525	2009	12	117	2	4	47	TRUE	82267		111717	W9A09COLE_RFD	COLE	RFD
W9A09COLE	VV1203	2009	12	118	2	4	39	FALSE	NA		111718	W9A09COLE_RFD	COLE	RFD
W9A09COLE	EGA_JAEGER	2009	12	119	2	4	61	TRUE	83220		111719	W9A09COLE_RFD	COLE	RFD
W9A09COLE	SUN526A	2009	12	120	2	4	61	FALSE	NA		111720	W9A09COLE_RFD	COLE	RFD
W9A09COLE	VW0135	2009	13	1	1	1	57	FALSE	NA		111721	W9A09COLE_RFD	COLE	RFD
W9A09COLE	HRZ06_0075	2009	13	2	1	1	57	TRUE	80635		111722	W9A09COLE_RFD	COLE	RFD
W9A09COLE	HRZ04_0205	2009	13	3	1	1	69	FALSE	NA		111723	W9A09COLE_RFD	COLE	RFD
W9A09COLE	HRZ07_0474	2009	13	4	1	1	59	FALSE	NA		111724	W9A09COLE_RFD	COLE	RFD
W9A09COLE	WW18997	2009	13	5	1	1	59	FALSE	NA		111725	W9A09COLE_RFD	COLE	RFD
W9A09COLE	HRZ07_0230	2009	13	6	1	1	53	FALSE	NA		111726	W9A09COLE_RFD	COLE	RFD
W9A09COLE	HRZ07_0563	2009	13	7	1	1	69	FALSE	NA		111727	W9A09COLE_RFD	COLE	RFD
W9A09COLE	WW21573	2009	13	8	1	1	69	TRUE	81850	W9A08COLE	111728	W9A09COLE_RFD	COLE	RFD
W9A09COLE	PAVON_DWARF	2009	13	9	1	1	59	TRUE	80984		111729	W9A09COLE_RFD	COLE	RFD
W9A09COLE	WW19410	2009	13	10	1	1	53	TRUE	83211		111730	W9A09COLE_RFD	COLE	RFD
W9A09COLE	HRZ06_0323	2009	13	11	1	1	61	TRUE	83064		111731	W9A09COLE_RFD	COLE	RFD
W9A09COLE	WW17792	2009	13	12	1	1	53	FALSE	NA		111732	W9A09COLE_RFD	COLE	RFD
W9A09COLE	VW0913	2009	13	13	1	1	65	FALSE	NA		111733	W9A09COLE_RFD	COLE	RFD
W9A09COLE	GUARDIAN	2009	13	14	1	1	69	TRUE	82596		111734	W9A09COLE_RFD	COLE	RFD
W9A09COLE	WW21873	2009	13	15	1	1	61	TRUE	80188		111735	W9A09COLE_RFD	COLE	RFD
W9A09COLE	WW18636	2009	13	16	1	1	65	FALSE	NA		111736	W9A09COLE_RFD	COLE	RFD
W9A09COLE	HRZ07_0386	2009	13	17	1	1	55	FALSE	NA		111737	W9A09COLE_RFD	COLE	RFD
W9A09COLE	HRZ07_0285	2009	13	18	1	1	53	FALSE	NA		111738	W9A09COLE_RFD	COLE	RFD
W9A09COLE	HRZ05_0159	2009	13	19	1	1	69	TRUE	81453		111739	W9A09COLE_RFD	COLE	RFD
W9A09COLE	WW19663	2009	13	20	1	1	65	TRUE	83232		111740	W9A09COLE_RFD	COLE	RFD
W9A09COLE	HRZ06_0079	2009	13	21	1	1	61	TRUE	81601		111741	W9A09COLE_RFD	COLE	RFD
W9A09COLE	WW13158_6	2009	13	22	1	1	45	FALSE	NA		111742	W9A09COLE_RFD	COLE	RFD
W9A09COLE	RAC1477	2009	13	23	1	1	69	FALSE	NA		111743	W9A09COLE_RFD	COLE	RFD
W9A09COLE	AUS33722	2009	13	24	1	1	69	FALSE	NA		111744	W9A09COLE_RFD	COLE	RFD
W9A09COLE	HRZ06_0057	2009	13	25	1	1	61	TRUE	80604		111745	W9A09COLE_RFD	COLE	RFD
W9A09COLE	WW21433	2009	13	26	1	1	43	FALSE	NA		111746	W9A09COLE_RFD	COLE	RFD
W9A09COLE	HRZ07_0412	2009	13	27	1	1	57	FALSE	NA		111747	W9A09COLE_RFD	COLE	RFD
W9A09COLE	AUS33488	2009	13	28	1	1	65	FALSE	NA		111748	W9A09COLE_RFD	COLE	RFD
W9A09COLE	WW19662	2009	13	29	1	1	59	TRUE	80728		111749	W9A09COLE_RFD	COLE	RFD
W9A09COLE	WW16452	2009	13	30	1	1	61	TRUE	82387		111750	W9A09COLE_RFD	COLE	RFD
W9A09COLE	HRZ07_0597	2009	13	31	1	2	69	FALSE	NA		111751	W9A09COLE_IRR	COLE	IRR
W9A09COLE	WW19658	2009	13	32	1	2	61	FALSE	NA		111752	W9A09COLE_IRR	COLE	IRR
W9A09COLE	HRZ06_2207	2009	13	33	1	2	65	FALSE	NA		111753	W9A09COLE_IRR	COLE	IRR
W9A09COLE	VW0373	2009	13	34	1	2	59	TRUE	81619		111754	W9A09COLE_IRR	COLE	IRR
W9A09COLE	HRZ07_0577	2009	13	35	1	2	69	FALSE	NA		111755	W9A09COLE_IRR	COLE	IRR
W9A09COLE	HRZ06_0250	2009	13	36	1	2	61	TRUE	80820		111756	W9A09COLE_IRR	COLE	IRR
W9A09COLE	LPB04_2238	2009	13	37	1	2	61	TRUE	81677		111757	W9A09COLE_IRR	COLE	IRR
W9A09COLE	WW19665	2009	13	38	1	2	59	TRUE	80121		111758	W9A09COLE_IRR	COLE	IRR
W9A09COLE	RAC1548	2009	13	39	1	2	57	FALSE	NA		111759	W9A09COLE_IRR	COLE	IRR
W9A09COLE	WAAGAN	2009	13	40	1	2	69	FALSE	NA		111760	W9A09COLE_IRR	COLE	IRR
W9A09COLE	WW17062	2009	13	41	1	2	55	TRUE	82382		111761	W9A09COLE_IRR	COLE	IRR
W9A09COLE	HRZ04_0533	2009	13	42	1	2	57	TRUE	81550	half plot poor row effect cot into 14-12	111762	W9A09COLE_IRR	COLE	IRR
W9A09COLE	HRZ04_0553	2009	13	43	1	2	51	FALSE	NA		111763	W9A09COLE_IRR	COLE	IRR
W9A09COLE	VW3170	2009	13	44	1	2	61	TRUE	80112		111764	W9A09COLE_IRR	COLE	IRR
W9A09COLE	HRZ06_0260	2009	13	45	1	2	57	FALSE	NA		111765	W9A09COLE_IRR	COLE	IRR
W9A09COLE	VW3174	2009	13	46	1	2	59	TRUE	82692		111766	W9A09COLE_IRR	COLE	IRR
W9A09COLE	WW18804	2009	13	47	1	2	61	FALSE	NA		111767	W9A09COLE_IRR	COLE	IRR
W9A09COLE	HRZ06_0323	2009	13	48	1	2	59	TRUE	81747		111768	W9A09COLE_IRR	COLE	IRR
W9A09COLE	VT1155	2009	13	49	1	2	59	TRUE	81467		111769	W9A09COLE_IRR	COLE	IRR
W9A09COLE	WW19868	2009	13	50	1	2	57	FALSE	NA		111770	W9A09COLE_IRR	COLE	IRR
W9A09COLE	HRZ05_0130	2009	13	51	1	2	59	TRUE	80668		111771	W9A09COLE_IRR	COLE	IRR
W9A09COLE	VW3471	2009	13	52	1	2	65	FALSE	NA		111772	W9A09COLE_IRR	COLE	IRR
W9A09COLE	VW2640	2009	13	53	1	2	69	FALSE	NA		111773	W9A09COLE_IRR	COLE	IRR
W9A09COLE	114892_109	2009	13	54	1	2	59	TRUE	80084		111774	W9A09COLE_IRR	COLE	IRR
W9A09COLE	RAC1500	2009	13	55	1	2	57	FALSE	NA		111775	W9A09COLE_IRR	COLE	IRR
W9A09COLE	VW3404	2009	13	56	1	2	59	TRUE	81216		111776	W9A09COLE_IRR	COLE	IRR
W9A09COLE	VW0740	2009	13	57	1	2	57	FALSE	NA		111777	W9A09COLE_IRR	COLE	IRR
W9A09COLE	TAMMARIN_ROCK	2009	13	58	1	2	69	TRUE	80999		111778	W9A09COLE_IRR	COLE	IRR
W9A09COLE	HRZ07_0419	2009	13	59	1	2	61	FALSE	NA		111779	W9A09COLE_IRR	COLE	IRR
W9A09COLE	WW19525	2009	13	60	1	2	57	TRUE	80974		111780	W9A09COLE_IRR	COLE	IRR
W9A09COLE	QT13564	2009	13	61	2	3	57	FALSE	NA		111781	W9A09COLE_IRR	COLE	IRR
W9A09COLE	VW4375	2009	13	62	2	3	59	FALSE	NA		111782	W9A09COLE_IRR	COLE	IRR
W9A09COLE	HRZ04_0559	2009	13	63	2	3	49	FALSE	NA		111783	W9A09COLE_IRR	COLE	IRR
W9A09COLE	JANZ	2009	13	64	2	3	59	TRUE	81017		111784	W9A09COLE_IRR	COLE	IRR
W9A09COLE	WW18059	2009	13	65	2	3	41	FALSE	NA		111785	W9A09COLE_IRR	COLE	IRR
W9A09COLE	HRZ06_0029	2009	13	66	2	3	65	FALSE	NA		111786	W9A09COLE_IRR	COLE	IRR
W9A09COLE	HRZ07_0474	2009	13	67	2	3	59	FALSE	NA		111787	W9A09COLE_IRR	COLE	IRR
W9A09COLE	WW18635	2009	13	68	2	3	61	FALSE	NA		111788	W9A09COLE_IRR	COLE	IRR
W9A09COLE	HRZ04_0187	2009	13	69	2	3	61	FALSE	NA		111789	W9A09COLE_IRR	COLE	IRR
W9A09COLE	SUN596C	2009	13	70	2	3	59	FALSE	NA		111790	W9A09COLE_IRR	COLE	IRR
W9A09COLE	WW14314	2009	13	71	2	3	59	TRUE	82510		111791	W9A09COLE_IRR	COLE	IRR
W9A09COLE	VW0242	2009	13	72	2	3	55	FALSE	NA		111792	W9A09COLE_IRR	COLE	IRR
W9A09COLE	RAC1557	2009	13	73	2	3	57	FALSE	NA		111793	W9A09COLE_IRR	COLE	IRR
W9A09COLE	WW18784	2009	13	74	2	3	57	TRUE	81080		111794	W9A09COLE_IRR	COLE	IRR
W9A09COLE	CHARA	2009	13	75	2	3	53	TRUE	80935		111795	W9A09COLE_IRR	COLE	IRR
W9A09COLE	WW21257	2009	13	76	2	3	47	FALSE	NA		111796	W9A09COLE_IRR	COLE	IRR
W9A09COLE	HRZ04_0227	2009	13	77	2	3	61	TRUE	81260		111797	W9A09COLE_IRR	COLE	IRR
W9A09COLE	WW21225	2009	13	78	2	3	41	FALSE	NA		111798	W9A09COLE_IRR	COLE	IRR
W9A09COLE	VV1640	2009	13	79	2	3	61	FALSE	NA		111799	W9A09COLE_IRR	COLE	IRR
W9A09COLE	HRZ06_2140	2009	13	80	2	3	65	FALSE	NA		111800	W9A09COLE_IRR	COLE	IRR
W9A09COLE	WW20577	2009	13	81	2	3	65	TRUE	82208		111801	W9A09COLE_IRR	COLE	IRR
W9A09COLE	EGA_WILLS	2009	13	82	2	3	55	TRUE	82463		111802	W9A09COLE_IRR	COLE	IRR
W9A09COLE	GBA0614	2009	13	83	2	3	65	FALSE	NA		111803	W9A09COLE_IRR	COLE	IRR
W9A09COLE	WW19564	2009	13	84	2	3	61	FALSE	NA		111804	W9A09COLE_IRR	COLE	IRR
W9A09COLE	WW18224	2009	13	85	2	3	59	FALSE	NA		111805	W9A09COLE_IRR	COLE	IRR
W9A09COLE	SUN540A	2009	13	86	2	3	61	FALSE	NA		111806	W9A09COLE_IRR	COLE	IRR
W9A09COLE	WW18920	2009	13	87	2	3	69	FALSE	NA		111807	W9A09COLE_IRR	COLE	IRR
W9A09COLE	HRZ06_2070	2009	13	88	2	3	57	TRUE	82281		111808	W9A09COLE_IRR	COLE	IRR
W9A09COLE	VW2515	2009	13	89	2	3	69	FALSE	NA		111809	W9A09COLE_IRR	COLE	IRR
W9A09COLE	WYLAH	2009	13	90	2	3	47	TRUE	80743		111810	W9A09COLE_IRR	COLE	IRR
W9A09COLE	WW21084	2009	13	91	2	4	45	FALSE	NA		111811	W9A09COLE_RFD	COLE	RFD
W9A09COLE	HRZ03_0072	2009	13	92	2	4	45	FALSE	NA		111812	W9A09COLE_RFD	COLE	RFD
W9A09COLE	JANZ	2009	13	93	2	4	57	TRUE	81553		111813	W9A09COLE_RFD	COLE	RFD
W9A09COLE	WW18180	2009	13	94	2	4	47	FALSE	NA		111814	W9A09COLE_RFD	COLE	RFD
W9A09COLE	HRZ07_0560	2009	13	95	2	4	59	FALSE	NA		111815	W9A09COLE_RFD	COLE	RFD
W9A09COLE	HRZ07_0385	2009	13	96	2	4	49	FALSE	NA		111816	W9A09COLE_RFD	COLE	RFD
W9A09COLE	WAAGAN	2009	13	97	2	4	69	FALSE	NA		111817	W9A09COLE_RFD	COLE	RFD
W9A09COLE	WI25057	2009	13	98	2	4	57	FALSE	NA		111818	W9A09COLE_RFD	COLE	RFD
W9A09COLE	WW21859	2009	13	99	2	4	61	TRUE	80845		111819	W9A09COLE_RFD	COLE	RFD
W9A09COLE	SUN571G	2009	13	100	2	4	53	FALSE	NA		111820	W9A09COLE_RFD	COLE	RFD
W9A09COLE	90670_91	2009	13	101	2	4	53	TRUE	80241		111821	W9A09COLE_RFD	COLE	RFD
W9A09COLE	WW18153	2009	13	102	2	4	49	FALSE	NA		111822	W9A09COLE_RFD	COLE	RFD
W9A09COLE	HRZ05_0224	2009	13	103	2	4	51	TRUE	83060		111823	W9A09COLE_RFD	COLE	RFD
W9A09COLE	VW0760	2009	13	104	2	4	53	TRUE	80737		111824	W9A09COLE_RFD	COLE	RFD
W9A09COLE	HRZ05_0145	2009	13	105	2	4	59	TRUE	80030		111825	W9A09COLE_RFD	COLE	RFD
W9A09COLE	VW1190	2009	13	106	2	4	55	TRUE	80154		111826	W9A09COLE_RFD	COLE	RFD
W9A09COLE	VW4375	2009	13	107	2	4	51	FALSE	NA		111827	W9A09COLE_RFD	COLE	RFD
W9A09COLE	HRZ06_0059	2009	13	108	2	4	61	FALSE	NA		111828	W9A09COLE_RFD	COLE	RFD
W9A09COLE	WW18830	2009	13	109	2	4	61	TRUE	80335		111829	W9A09COLE_RFD	COLE	RFD
W9A09COLE	HRZ06_0225	2009	13	110	2	4	47	FALSE	NA		111830	W9A09COLE_RFD	COLE	RFD
W9A09COLE	WW17062	2009	13	111	2	4	47	TRUE	80334		111831	W9A09COLE_RFD	COLE	RFD
W9A09COLE	WI25072	2009	13	112	2	4	47	FALSE	NA		111832	W9A09COLE_RFD	COLE	RFD
W9A09COLE	HRZ06_0289	2009	13	113	2	4	45	FALSE	NA		111833	W9A09COLE_RFD	COLE	RFD
W9A09COLE	SUN553B	2009	13	114	2	4	47	FALSE	NA		111834	W9A09COLE_RFD	COLE	RFD
W9A09COLE	65968_22	2009	13	115	2	4	55	FALSE	NA		111835	W9A09COLE_RFD	COLE	RFD
W9A09COLE	HRZ06_0258	2009	13	116	2	4	41	FALSE	NA		111836	W9A09COLE_RFD	COLE	RFD
W9A09COLE	VW2410	2009	13	117	2	4	57	TRUE	83124		111837	W9A09COLE_RFD	COLE	RFD
W9A09COLE	ESP001A	2009	13	118	2	4	61	FALSE	NA		111838	W9A09COLE_RFD	COLE	RFD
W9A09COLE	HRZ06_0037	2009	13	119	2	4	61	FALSE	NA		111839	W9A09COLE_RFD	COLE	RFD
W9A09COLE	HRZ06_0322	2009	13	120	2	4	41	FALSE	NA		111840	W9A09COLE_RFD	COLE	RFD
W9A09COLE	WW20586	2009	14	1	1	1	65	FALSE	NA		111841	W9A09COLE_RFD	COLE	RFD
W9A09COLE	LPB06_0112	2009	14	2	1	1	47	FALSE	NA		111842	W9A09COLE_RFD	COLE	RFD
W9A09COLE	WW20998	2009	14	3	1	1	43	FALSE	NA		111843	W9A09COLE_RFD	COLE	RFD
W9A09COLE	HRZ04_0085	2009	14	4	1	1	53	FALSE	NA		111844	W9A09COLE_RFD	COLE	RFD
W9A09COLE	WW20585	2009	14	5	1	1	65	FALSE	NA		111845	W9A09COLE_RFD	COLE	RFD
W9A09COLE	HRZ03_0060	2009	14	6	1	1	69	FALSE	NA		111846	W9A09COLE_RFD	COLE	RFD
W9A09COLE	VW3381	2009	14	7	1	1	57	FALSE	NA		111847	W9A09COLE_RFD	COLE	RFD
W9A09COLE	WW20688	2009	14	8	1	1	61	FALSE	NA		111848	W9A09COLE_RFD	COLE	RFD
W9A09COLE	WW19548	2009	14	9	1	1	57	TRUE	81574		111849	W9A09COLE_RFD	COLE	RFD
W9A09COLE	WW19181	2009	14	10	1	1	59	FALSE	NA		111850	W9A09COLE_RFD	COLE	RFD
W9A09COLE	WW20159	2009	14	11	1	1	65	TRUE	81500		111851	W9A09COLE_RFD	COLE	RFD
W9A09COLE	LINCOLN	2009	14	12	1	1	65	TRUE	81751		111852	W9A09COLE_RFD	COLE	RFD
W9A09COLE	HRZ07_0576	2009	14	13	1	1	61	FALSE	NA		111853	W9A09COLE_RFD	COLE	RFD
W9A09COLE	WW18783	2009	14	14	1	1	59	FALSE	NA		111854	W9A09COLE_RFD	COLE	RFD
W9A09COLE	IRENA/BABAX//PASTOR	2009	14	15	1	1	65	TRUE	81052		111855	W9A09COLE_RFD	COLE	RFD
W9A09COLE	HRZ07_0094	2009	14	16	1	1	55	FALSE	NA		111856	W9A09COLE_RFD	COLE	RFD
W9A09COLE	HRZ04_0102	2009	14	17	1	1	55	FALSE	NA		111857	W9A09COLE_RFD	COLE	RFD
W9A09COLE	HRZ03_0062	2009	14	18	1	1	53	TRUE	80265		111858	W9A09COLE_RFD	COLE	RFD
W9A09COLE	VW0272	2009	14	19	1	1	53	FALSE	NA		111859	W9A09COLE_RFD	COLE	RFD
W9A09COLE	VENTURA	2009	14	20	1	1	65	TRUE	82624		111860	W9A09COLE_RFD	COLE	RFD
W9A09COLE	WW13735	2009	14	21	1	1	59	TRUE	81025		111861	W9A09COLE_RFD	COLE	RFD
W9A09COLE	RAC1374	2009	14	22	1	1	59	TRUE	82144		111862	W9A09COLE_RFD	COLE	RFD
W9A09COLE	WW16612	2009	14	23	1	1	57	TRUE	82346		111863	W9A09COLE_RFD	COLE	RFD
W9A09COLE	WW19268	2009	14	24	1	1	57	FALSE	NA		111864	W9A09COLE_RFD	COLE	RFD
W9A09COLE	WW19954	2009	14	25	1	1	57	TRUE	80603		111865	W9A09COLE_RFD	COLE	RFD
W9A09COLE	HRZ06_2099	2009	14	26	1	1	65	FALSE	NA		111866	W9A09COLE_RFD	COLE	RFD
W9A09COLE	HRZ07_0100	2009	14	27	1	1	57	FALSE	NA		111867	W9A09COLE_RFD	COLE	RFD
W9A09COLE	HRZ07_0597	2009	14	28	1	1	69	FALSE	NA		111868	W9A09COLE_RFD	COLE	RFD
W9A09COLE	HRZ06_0525	2009	14	29	1	1	55	FALSE	NA		111869	W9A09COLE_RFD	COLE	RFD
W9A09COLE	WW20672	2009	14	30	1	1	57	TRUE	80674		111870	W9A09COLE_RFD	COLE	RFD
W9A09COLE	WW21575	2009	14	31	1	2	49	FALSE	NA		111871	W9A09COLE_IRR	COLE	IRR
W9A09COLE	RAC1533	2009	14	32	1	2	59	FALSE	NA		111872	W9A09COLE_IRR	COLE	IRR
W9A09COLE	B1289F	2009	14	33	1	2	61	FALSE	NA		111873	W9A09COLE_IRR	COLE	IRR
W9A09COLE	WW13735	2009	14	34	1	2	61	TRUE	80425		111874	W9A09COLE_IRR	COLE	IRR
W9A09COLE	VW4192	2009	14	35	1	2	59	TRUE	80341		111875	W9A09COLE_IRR	COLE	IRR
W9A09COLE	VW1929	2009	14	36	1	2	69	TRUE	80610		111876	W9A09COLE_IRR	COLE	IRR
W9A09COLE	WW21163	2009	14	37	1	2	47	FALSE	NA		111877	W9A09COLE_IRR	COLE	IRR
W9A09COLE	SUN530D	2009	14	38	1	2	59	TRUE	80419		111878	W9A09COLE_IRR	COLE	IRR
W9A09COLE	WW14069	2009	14	39	1	2	NA	FALSE	NA		111879	W9A09COLE_IRR	COLE	IRR
W9A09COLE	MERINDA	2009	14	40	1	2	69	TRUE	82623		111880	W9A09COLE_IRR	COLE	IRR
W9A09COLE	VW3809	2009	14	41	1	2	55	FALSE	NA		111881	W9A09COLE_IRR	COLE	IRR
W9A09COLE	RAC1504	2009	14	42	1	2	57	FALSE	NA		111882	W9A09COLE_IRR	COLE	IRR
W9A09COLE	EGA_EAGLEHAWK	2009	14	43	1	2	43	TRUE	80447		111883	W9A09COLE_IRR	COLE	IRR
W9A09COLE	LPB04_2386_1301	2009	14	44	1	2	53	FALSE	NA		111884	W9A09COLE_IRR	COLE	IRR
W9A09COLE	WW19663	2009	14	45	1	2	65	TRUE	80329		111885	W9A09COLE_IRR	COLE	IRR
W9A09COLE	HRZ07_0578	2009	14	46	1	2	69	FALSE	NA		111886	W9A09COLE_IRR	COLE	IRR
W9A09COLE	WW19750	2009	14	47	1	2	61	TRUE	80004		111887	W9A09COLE_IRR	COLE	IRR
W9A09COLE	WW19659	2009	14	48	1	2	65	FALSE	NA		111888	W9A09COLE_IRR	COLE	IRR
W9A09COLE	SUN597A	2009	14	49	1	2	61	FALSE	NA		111889	W9A09COLE_IRR	COLE	IRR
W9A09COLE	HRZ06_0036	2009	14	50	1	2	69	FALSE	NA		111890	W9A09COLE_IRR	COLE	IRR
W9A09COLE	SENTINEL	2009	14	51	1	2	53	TRUE	80531		111891	W9A09COLE_IRR	COLE	IRR
W9A09COLE	HRZ05_0223	2009	14	52	1	2	59	FALSE	NA		111892	W9A09COLE_IRR	COLE	IRR
W9A09COLE	HRZ06_2134	2009	14	53	1	2	69	FALSE	NA		111893	W9A09COLE_IRR	COLE	IRR
W9A09COLE	SUN431K	2009	14	54	1	2	65	FALSE	NA		111894	W9A09COLE_IRR	COLE	IRR
W9A09COLE	RAC1572	2009	14	55	1	2	65	FALSE	NA		111895	W9A09COLE_IRR	COLE	IRR
W9A09COLE	RAC1477	2009	14	56	1	2	69	FALSE	NA		111896	W9A09COLE_IRR	COLE	IRR
W9A09COLE	WW18409	2009	14	57	1	2	55	FALSE	NA		111897	W9A09COLE_IRR	COLE	IRR
W9A09COLE	WW21288	2009	14	58	1	2	53	FALSE	NA		111898	W9A09COLE_IRR	COLE	IRR
W9A09COLE	AUS33722	2009	14	59	1	2	69	FALSE	NA		111899	W9A09COLE_IRR	COLE	IRR
W9A09COLE	VW3717	2009	14	60	1	2	65	TRUE	81132		111900	W9A09COLE_IRR	COLE	IRR
W9A09COLE	WAGT025	2009	14	61	2	3	65	TRUE	80763		111901	W9A09COLE_IRR	COLE	IRR
W9A09COLE	WW18423	2009	14	62	2	3	45	FALSE	NA		111902	W9A09COLE_IRR	COLE	IRR
W9A09COLE	VV4651	2009	14	63	2	3	65	FALSE	NA		111903	W9A09COLE_IRR	COLE	IRR
W9A09COLE	HRZ03_0021	2009	14	64	2	3	65	FALSE	NA		111904	W9A09COLE_IRR	COLE	IRR
W9A09COLE	WW18119	2009	14	65	2	3	51	FALSE	NA		111905	W9A09COLE_IRR	COLE	IRR
W9A09COLE	WW17792	2009	14	66	2	3	51	FALSE	NA		111906	W9A09COLE_IRR	COLE	IRR
W9A09COLE	QT13375	2009	14	67	2	3	57	TRUE	80318		111907	W9A09COLE_IRR	COLE	IRR
W9A09COLE	WW19582	2009	14	68	2	3	65	FALSE	NA		111908	W9A09COLE_IRR	COLE	IRR
W9A09COLE	HRZ05_0245	2009	14	69	2	3	59	TRUE	82135		111909	W9A09COLE_IRR	COLE	IRR
W9A09COLE	HRZ07_0475	2009	14	70	2	3	57	FALSE	NA		111910	W9A09COLE_IRR	COLE	IRR
W9A09COLE	WW20705	2009	14	71	2	3	57	FALSE	NA		111911	W9A09COLE_IRR	COLE	IRR
W9A09COLE	WW19650	2009	14	72	2	3	61	FALSE	NA		111912	W9A09COLE_IRR	COLE	IRR
W9A09COLE	VW0394	2009	14	73	2	3	59	TRUE	83192		111913	W9A09COLE_IRR	COLE	IRR
W9A09COLE	WW14423	2009	14	74	2	3	43	FALSE	NA		111914	W9A09COLE_IRR	COLE	IRR
W9A09COLE	65211_176	2009	14	75	2	3	57	TRUE	80382		111915	W9A09COLE_IRR	COLE	IRR
W9A09COLE	HRZ04_0111	2009	14	76	2	3	59	TRUE	80449		111916	W9A09COLE_IRR	COLE	IRR
W9A09COLE	C718	2009	14	77	2	3	53	FALSE	NA		111917	W9A09COLE_IRR	COLE	IRR
W9A09COLE	HRZ04_0556	2009	14	78	2	3	55	FALSE	NA		111918	W9A09COLE_IRR	COLE	IRR
W9A09COLE	HRZ04_0421	2009	14	79	2	3	61	TRUE	82132		111919	W9A09COLE_IRR	COLE	IRR
W9A09COLE	UNKNOWN	2009	14	80	2	3	59	TRUE	83109	Not QAL2000	111920	W9A09COLE_IRR	COLE	IRR
W9A09COLE	WW21842	2009	14	81	2	3	61	TRUE	82027		111921	W9A09COLE_IRR	COLE	IRR
W9A09COLE	VW1147	2009	14	82	2	3	57	FALSE	NA		111922	W9A09COLE_IRR	COLE	IRR
W9A09COLE	VW1179	2009	14	83	2	3	69	FALSE	NA		111923	W9A09COLE_IRR	COLE	IRR
W9A09COLE	RAC1565	2009	14	84	2	3	59	FALSE	NA		111924	W9A09COLE_IRR	COLE	IRR
W9A09COLE	ESP001A	2009	14	85	2	3	61	FALSE	NA		111925	W9A09COLE_IRR	COLE	IRR
W9A09COLE	WW19466	2009	14	86	2	3	61	FALSE	NA		111926	W9A09COLE_IRR	COLE	IRR
W9A09COLE	HRZ04_0511	2009	14	87	2	3	61	TRUE	83046		111927	W9A09COLE_IRR	COLE	IRR
W9A09COLE	WW14162	2009	14	88	2	3	69	FALSE	NA		111928	W9A09COLE_IRR	COLE	IRR
W9A09COLE	WW17358	2009	14	89	2	3	51	FALSE	NA		111929	W9A09COLE_IRR	COLE	IRR
W9A09COLE	ESPADA	2009	14	90	2	3	55	FALSE	NA		111930	W9A09COLE_IRR	COLE	IRR
W9A09COLE	WW18401	2009	14	91	2	4	45	FALSE	NA		111931	W9A09COLE_RFD	COLE	RFD
W9A09COLE	HRZ06_0246	2009	14	92	2	4	41	FALSE	NA		111932	W9A09COLE_RFD	COLE	RFD
W9A09COLE	VW1193	2009	14	93	2	4	59	TRUE	81437		111933	W9A09COLE_RFD	COLE	RFD
W9A09COLE	HRZ04_0549	2009	14	94	2	4	51	FALSE	NA		111934	W9A09COLE_RFD	COLE	RFD
W9A09COLE	VW0222	2009	14	95	2	4	53	TRUE	80166		111935	W9A09COLE_RFD	COLE	RFD
W9A09COLE	WW20402	2009	14	96	2	4	55	FALSE	NA		111936	W9A09COLE_RFD	COLE	RFD
W9A09COLE	WW19127	2009	14	97	2	4	61	TRUE	83086		111937	W9A09COLE_RFD	COLE	RFD
W9A09COLE	HRZ05_0140	2009	14	98	2	4	61	FALSE	NA		111938	W9A09COLE_RFD	COLE	RFD
W9A09COLE	PASTOR	2009	14	99	2	4	53	TRUE	81631		111939	W9A09COLE_RFD	COLE	RFD
W9A09COLE	WW19201	2009	14	100	2	4	53	TRUE	80235		111940	W9A09COLE_RFD	COLE	RFD
W9A09COLE	HRZ05_0176	2009	14	101	2	4	69	FALSE	NA		111941	W9A09COLE_RFD	COLE	RFD
W9A09COLE	VW2705	2009	14	102	2	4	61	TRUE	81141		111942	W9A09COLE_RFD	COLE	RFD
W9A09COLE	WW18828	2009	14	103	2	4	51	FALSE	NA		111943	W9A09COLE_RFD	COLE	RFD
W9A09COLE	WW21162	2009	14	104	2	4	51	TRUE	80686		111944	W9A09COLE_RFD	COLE	RFD
W9A09COLE	WW19891	2009	14	105	2	4	55	TRUE	81175		111945	W9A09COLE_RFD	COLE	RFD
W9A09COLE	WW20291	2009	14	106	2	4	57	TRUE	81560		111946	W9A09COLE_RFD	COLE	RFD
W9A09COLE	VW1021	2009	14	107	2	4	53	FALSE	NA		111947	W9A09COLE_RFD	COLE	RFD
W9A09COLE	HRZ04_0532	2009	14	108	2	4	53	FALSE	NA		111948	W9A09COLE_RFD	COLE	RFD
W9A09COLE	WW20680	2009	14	109	2	4	61	TRUE	82217		111949	W9A09COLE_RFD	COLE	RFD
W9A09COLE	VS2177	2009	14	110	2	4	59	TRUE	80171		111950	W9A09COLE_RFD	COLE	RFD
W9A09COLE	HRZ05_0110	2009	14	111	2	4	65	FALSE	NA		111951	W9A09COLE_RFD	COLE	RFD
W9A09COLE	MERINDA	2009	14	112	2	4	59	TRUE	81435		111952	W9A09COLE_RFD	COLE	RFD
W9A09COLE	HRZ03_0026	2009	14	113	2	4	47	FALSE	NA		111953	W9A09COLE_RFD	COLE	RFD
W9A09COLE	HRZ06_0045	2009	14	114	2	4	69	FALSE	NA		111954	W9A09COLE_RFD	COLE	RFD
W9A09COLE	HRZ02_0017	2009	14	115	2	4	47	FALSE	NA		111955	W9A09COLE_RFD	COLE	RFD
W9A09COLE	WW19564	2009	14	116	2	4	61	FALSE	NA		111956	W9A09COLE_RFD	COLE	RFD
W9A09COLE	B1272C4	2009	14	117	2	4	61	TRUE	81521		111957	W9A09COLE_RFD	COLE	RFD
W9A09COLE	HRZ05_0131	2009	14	118	2	4	61	FALSE	NA		111958	W9A09COLE_RFD	COLE	RFD
W9A09COLE	VW1179	2009	14	119	2	4	65	FALSE	NA		111959	W9A09COLE_RFD	COLE	RFD
W9A09COLE	FORTUNE	2009	14	120	2	4	51	FALSE	NA		111960	W9A09COLE_RFD	COLE	RFD
W9A09COLE	HRZ07_0336	2009	15	1	1	1	55	FALSE	NA		111961	W9A09COLE_RFD	COLE	RFD
W9A09COLE	SUN600B	2009	15	2	1	1	69	FALSE	NA		111962	W9A09COLE_RFD	COLE	RFD
W9A09COLE	VW3457	2009	15	3	1	1	57	TRUE	80202		111963	W9A09COLE_RFD	COLE	RFD
W9A09COLE	WAWHT3017	2009	15	4	1	1	69	FALSE	NA		111964	W9A09COLE_RFD	COLE	RFD
W9A09COLE	VW3195	2009	15	5	1	1	53	TRUE	80768		111965	W9A09COLE_RFD	COLE	RFD
W9A09COLE	VW0206	2009	15	6	1	1	55	FALSE	NA		111966	W9A09COLE_RFD	COLE	RFD
W9A09COLE	HRZ04_0120	2009	15	7	1	1	61	FALSE	NA		111967	W9A09COLE_RFD	COLE	RFD
W9A09COLE	WW18920	2009	15	8	1	1	65	FALSE	NA		111968	W9A09COLE_RFD	COLE	RFD
W9A09COLE	VW3713	2009	15	9	1	1	53	FALSE	NA		111969	W9A09COLE_RFD	COLE	RFD
W9A09COLE	AUS33493	2009	15	10	1	1	69	FALSE	NA		111970	W9A09COLE_RFD	COLE	RFD
W9A09COLE	WW19492	2009	15	11	1	1	57	TRUE	82188		111971	W9A09COLE_RFD	COLE	RFD
W9A09COLE	SUN534D	2009	15	12	1	1	65	TRUE	80396		111972	W9A09COLE_RFD	COLE	RFD
W9A09COLE	RAC1442	2009	15	13	1	1	55	TRUE	82359		111973	W9A09COLE_RFD	COLE	RFD
W9A09COLE	WW21004	2009	15	14	1	1	43	FALSE	NA		111974	W9A09COLE_RFD	COLE	RFD
W9A09COLE	AUS33466	2009	15	15	1	1	61	TRUE	81112		111975	W9A09COLE_RFD	COLE	RFD
W9A09COLE	WW18481	2009	15	16	1	1	49	FALSE	NA		111976	W9A09COLE_RFD	COLE	RFD
W9A09COLE	WW21132	2009	15	17	1	1	45	FALSE	NA		111977	W9A09COLE_RFD	COLE	RFD
W9A09COLE	SUN530D	2009	15	18	1	1	55	TRUE	82857		111978	W9A09COLE_RFD	COLE	RFD
W9A09COLE	WW15543	2009	15	19	1	1	53	FALSE	NA		111979	W9A09COLE_RFD	COLE	RFD
W9A09COLE	HRZ04_0533	2009	15	20	1	1	55	TRUE	82819		111980	W9A09COLE_RFD	COLE	RFD
W9A09COLE	WW18918	2009	15	21	1	1	65	FALSE	NA		111981	W9A09COLE_RFD	COLE	RFD
W9A09COLE	VW1047	2009	15	22	1	1	57	FALSE	NA		111982	W9A09COLE_RFD	COLE	RFD
W9A09COLE	HRZ04_0256	2009	15	23	1	1	51	FALSE	NA		111983	W9A09COLE_RFD	COLE	RFD
W9A09COLE	WW18484	2009	15	24	1	1	51	FALSE	NA		111984	W9A09COLE_RFD	COLE	RFD
W9A09COLE	WW19658	2009	15	25	1	1	65	FALSE	NA		111985	W9A09COLE_RFD	COLE	RFD
W9A09COLE	WW15976	2009	15	26	1	1	47	FALSE	NA		111986	W9A09COLE_RFD	COLE	RFD
W9A09COLE	VU0044_1_2	2009	15	27	1	1	69	FALSE	NA		111987	W9A09COLE_RFD	COLE	RFD
W9A09COLE	WW19490	2009	15	28	1	1	61	TRUE	80752		111988	W9A09COLE_RFD	COLE	RFD
W9A09COLE	QT12958	2009	15	29	1	1	69	FALSE	NA		111989	W9A09COLE_RFD	COLE	RFD
W9A09COLE	HRZ07_0205	2009	15	30	1	1	43	FALSE	NA		111990	W9A09COLE_RFD	COLE	RFD
W9A09COLE	ROSELLA	2009	15	31	1	2	45	TRUE	80039		111991	W9A09COLE_IRR	COLE	IRR
W9A09COLE	WW14072	2009	15	32	1	2	65	TRUE	82384		111992	W9A09COLE_IRR	COLE	IRR
W9A09COLE	QT12903	2009	15	33	1	2	65	FALSE	NA		111993	W9A09COLE_IRR	COLE	IRR
W9A09COLE	WW20214	2009	15	34	1	2	61	TRUE	82265		111994	W9A09COLE_IRR	COLE	IRR
W9A09COLE	HRZ06_0074	2009	15	35	1	2	69	FALSE	NA		111995	W9A09COLE_IRR	COLE	IRR
W9A09COLE	HRZ04_0257	2009	15	36	1	2	69	FALSE	NA		111996	W9A09COLE_IRR	COLE	IRR
W9A09COLE	HRZ06_0488	2009	15	37	1	2	59	TRUE	80934		111997	W9A09COLE_IRR	COLE	IRR
W9A09COLE	HRZ06_2065	2009	15	38	1	2	65	FALSE	NA		111998	W9A09COLE_IRR	COLE	IRR
W9A09COLE	WW13602	2009	15	39	1	2	65	TRUE	82477		111999	W9A09COLE_IRR	COLE	IRR
W9A09COLE	HRZ03_0054	2009	15	40	1	2	69	FALSE	NA		112000	W9A09COLE_IRR	COLE	IRR
W9A09COLE	WW17541	2009	15	41	1	2	47	FALSE	NA		112001	W9A09COLE_IRR	COLE	IRR
W9A09COLE	SUN535K	2009	15	42	1	2	61	FALSE	NA		112002	W9A09COLE_IRR	COLE	IRR
W9A09COLE	HRZ07_0283	2009	15	43	1	2	57	FALSE	NA		112003	W9A09COLE_IRR	COLE	IRR
W9A09COLE	WW13710	2009	15	44	1	2	61	TRUE	81183		112004	W9A09COLE_IRR	COLE	IRR
W9A09COLE	SUN520A	2009	15	45	1	2	45	FALSE	NA	maybe emu	112005	W9A09COLE_IRR	COLE	IRR
W9A09COLE	WW19365	2009	15	46	1	2	59	TRUE	81350		112006	W9A09COLE_IRR	COLE	IRR
W9A09COLE	VS2177	2009	15	47	1	2	65	TRUE	81726		112007	W9A09COLE_IRR	COLE	IRR
W9A09COLE	VW2102	2009	15	48	1	2	65	FALSE	NA		112008	W9A09COLE_IRR	COLE	IRR
W9A09COLE	WW20484	2009	15	49	1	2	65	TRUE	80280		112009	W9A09COLE_IRR	COLE	IRR
W9A09COLE	HRZ04_0197	2009	15	50	1	2	69	FALSE	NA		112010	W9A09COLE_IRR	COLE	IRR
W9A09COLE	WW17370	2009	15	51	1	2	45	FALSE	NA		112011	W9A09COLE_IRR	COLE	IRR
W9A09COLE	VW2318	2009	15	52	1	2	69	FALSE	NA		112012	W9A09COLE_IRR	COLE	IRR
W9A09COLE	WW10306_8	2009	15	53	1	2	53	FALSE	NA		112013	W9A09COLE_IRR	COLE	IRR
W9A09COLE	HRZ07_0460	2009	15	54	1	2	53	FALSE	NA		112014	W9A09COLE_IRR	COLE	IRR
W9A09COLE	QT12796	2009	15	55	1	2	51	FALSE	NA		112015	W9A09COLE_IRR	COLE	IRR
W9A09COLE	IGW2886	2009	15	56	1	2	69	FALSE	NA		112016	W9A09COLE_IRR	COLE	IRR
W9A09COLE	WW18512	2009	15	57	1	2	45	FALSE	NA		112017	W9A09COLE_IRR	COLE	IRR
W9A09COLE	HRZ07_0455	2009	15	58	1	2	43	FALSE	NA	emu damage	112018	W9A09COLE_IRR	COLE	IRR
W9A09COLE	113388_5	2009	15	59	1	2	69	FALSE	NA		112019	W9A09COLE_IRR	COLE	IRR
W9A09COLE	VW3466	2009	15	60	1	2	65	TRUE	80687		112020	W9A09COLE_IRR	COLE	IRR
W9A09COLE	WAGT031	2009	15	61	2	3	57	FALSE	NA		112021	W9A09COLE_IRR	COLE	IRR
W9A09COLE	HRZ05_0175	2009	15	62	2	3	69	FALSE	NA		112022	W9A09COLE_IRR	COLE	IRR
W9A09COLE	LPB04_2351	2009	15	63	2	3	57	TRUE	82953		112023	W9A09COLE_IRR	COLE	IRR
W9A09COLE	HRZ07_0036	2009	15	64	2	3	59	FALSE	NA		112024	W9A09COLE_IRR	COLE	IRR
W9A09COLE	WW21433	2009	15	65	2	3	41	FALSE	NA		112025	W9A09COLE_IRR	COLE	IRR
W9A09COLE	GLADIUS	2009	15	66	2	3	59	TRUE	80120		112026	W9A09COLE_IRR	COLE	IRR
W9A09COLE	HRZ04_0231	2009	15	67	2	3	61	TRUE	80833		112027	W9A09COLE_IRR	COLE	IRR
W9A09COLE	VW0385	2009	15	68	2	3	57	TRUE	81357		112028	W9A09COLE_IRR	COLE	IRR
W9A09COLE	VW4355	2009	15	69	2	3	59	TRUE	81604		112029	W9A09COLE_IRR	COLE	IRR
W9A09COLE	HRZ06_2088	2009	15	70	2	3	69	FALSE	NA		112030	W9A09COLE_IRR	COLE	IRR
W9A09COLE	WW18381	2009	15	71	2	3	53	FALSE	NA		112031	W9A09COLE_IRR	COLE	IRR
W9A09COLE	VW3744	2009	15	72	2	3	59	TRUE	82574		112032	W9A09COLE_IRR	COLE	IRR
W9A09COLE	HRZ06_0033	2009	15	73	2	3	59	TRUE	80650		112033	W9A09COLE_IRR	COLE	IRR
W9A09COLE	SUN543A	2009	15	74	2	3	59	FALSE	NA		112034	W9A09COLE_IRR	COLE	IRR
W9A09COLE	WW20945	2009	15	75	2	3	47	FALSE	NA		112035	W9A09COLE_IRR	COLE	IRR
W9A09COLE	WW3869_6	2009	15	76	2	3	49	FALSE	NA		112036	W9A09COLE_IRR	COLE	IRR
W9A09COLE	RAC1505	2009	15	77	2	3	65	TRUE	82875		112037	W9A09COLE_IRR	COLE	IRR
W9A09COLE	HRZ03_0072	2009	15	78	2	3	57	FALSE	NA		112038	W9A09COLE_IRR	COLE	IRR
W9A09COLE	WW21843	2009	15	79	2	3	61	TRUE	80181		112039	W9A09COLE_IRR	COLE	IRR
W9A09COLE	HRZ06_0493	2009	15	80	2	3	59	FALSE	NA		112040	W9A09COLE_IRR	COLE	IRR
W9A09COLE	8109_206	2009	15	81	2	3	53	FALSE	NA		112041	W9A09COLE_IRR	COLE	IRR
W9A09COLE	HRZ03_0051	2009	15	82	2	3	61	FALSE	NA		112042	W9A09COLE_IRR	COLE	IRR
W9A09COLE	287525_32	2009	15	83	2	3	65	FALSE	NA		112043	W9A09COLE_IRR	COLE	IRR
W9A09COLE	SUN551A	2009	15	84	2	3	69	FALSE	NA		112044	W9A09COLE_IRR	COLE	IRR
W9A09COLE	VW4056	2009	15	85	2	3	59	TRUE	80643		112045	W9A09COLE_IRR	COLE	IRR
W9A09COLE	CROC_1/AE_SQUARROSA_(224)//OPA	2009	15	86	2	3	65	FALSE	NA		112046	W9A09COLE_IRR	COLE	IRR
W9A09COLE	HRZ06_0332	2009	15	87	2	3	49	FALSE	NA		112047	W9A09COLE_IRR	COLE	IRR
W9A09COLE	B1334W	2009	15	88	2	3	65	FALSE	NA		112048	W9A09COLE_IRR	COLE	IRR
W9A09COLE	WW18414	2009	15	89	2	3	43	FALSE	NA		112049	W9A09COLE_IRR	COLE	IRR
W9A09COLE	HRZ06_2076	2009	15	90	2	3	69	FALSE	NA		112050	W9A09COLE_IRR	COLE	IRR
W9A09COLE	SUN431I	2009	15	91	2	4	65	FALSE	NA		112051	W9A09COLE_RFD	COLE	RFD
W9A09COLE	HRZ06_0270	2009	15	92	2	4	51	TRUE	81969		112052	W9A09COLE_RFD	COLE	RFD
W9A09COLE	B1280K	2009	15	93	2	4	65	FALSE	NA		112053	W9A09COLE_RFD	COLE	RFD
W9A09COLE	WW19868	2009	15	94	2	4	51	FALSE	NA		112054	W9A09COLE_RFD	COLE	RFD
W9A09COLE	HRZ07_0275	2009	15	95	2	4	57	FALSE	NA		112055	W9A09COLE_RFD	COLE	RFD
W9A09COLE	HRZ07_0461	2009	15	96	2	4	45	FALSE	NA		112056	W9A09COLE_RFD	COLE	RFD
W9A09COLE	VW3398	2009	15	97	2	4	57	TRUE	82393		112057	W9A09COLE_RFD	COLE	RFD
W9A09COLE	LPB04_2386_1301	2009	15	98	2	4	47	FALSE	NA		112058	W9A09COLE_RFD	COLE	RFD
W9A09COLE	HRZ06_0233	2009	15	99	2	4	47	FALSE	NA		112059	W9A09COLE_RFD	COLE	RFD
W9A09COLE	113388_5	2009	15	100	2	4	61	FALSE	NA		112060	W9A09COLE_RFD	COLE	RFD
W9A09COLE	WW20323	2009	15	101	2	4	65	FALSE	NA		112061	W9A09COLE_RFD	COLE	RFD
W9A09COLE	HRZ06_0031	2009	15	102	2	4	49	FALSE	NA		112062	W9A09COLE_RFD	COLE	RFD
W9A09COLE	HRZ04_0302	2009	15	103	2	4	55	FALSE	NA		112063	W9A09COLE_RFD	COLE	RFD
W9A09COLE	205321_1	2009	15	104	2	4	59	FALSE	NA		112064	W9A09COLE_RFD	COLE	RFD
W9A09COLE	HRZ06_0299	2009	15	105	2	4	47	TRUE	81058		112065	W9A09COLE_RFD	COLE	RFD
W9A09COLE	VW3471	2009	15	106	2	4	57	FALSE	NA		112066	W9A09COLE_RFD	COLE	RFD
W9A09COLE	ELLISON	2009	15	107	2	4	45	TRUE	80075		112067	W9A09COLE_RFD	COLE	RFD
W9A09COLE	CROC_1/AE_SQUARROSA_(224)//OPA	2009	15	108	2	4	61	FALSE	NA		112068	W9A09COLE_RFD	COLE	RFD
W9A09COLE	HRZ04_0191	2009	15	109	2	4	61	TRUE	81231		112069	W9A09COLE_RFD	COLE	RFD
W9A09COLE	SUN560A	2009	15	110	2	4	65	FALSE	NA		112070	W9A09COLE_RFD	COLE	RFD
W9A09COLE	HRZ05_0245	2009	15	111	2	4	55	TRUE	80041		112071	W9A09COLE_RFD	COLE	RFD
W9A09COLE	WW20383	2009	15	112	2	4	55	TRUE	82972		112072	W9A09COLE_RFD	COLE	RFD
W9A09COLE	QT12667	2009	15	113	2	4	57	TRUE	82460		112073	W9A09COLE_RFD	COLE	RFD
W9A09COLE	HRZ04_0152	2009	15	114	2	4	61	FALSE	NA		112074	W9A09COLE_RFD	COLE	RFD
W9A09COLE	WW18384	2009	15	115	2	4	43	FALSE	NA		112075	W9A09COLE_RFD	COLE	RFD
W9A09COLE	WI25053	2009	15	116	2	4	51	TRUE	82182		112076	W9A09COLE_RFD	COLE	RFD
W9A09COLE	WW18998	2009	15	117	2	4	65	FALSE	NA		112077	W9A09COLE_RFD	COLE	RFD
W9A09COLE	WW14396	2009	15	118	2	4	61	TRUE	81711		112078	W9A09COLE_RFD	COLE	RFD
W9A09COLE	HRZ04_0115	2009	15	119	2	4	61	FALSE	NA		112079	W9A09COLE_RFD	COLE	RFD
W9A09COLE	ATTILA*2/PBW65	2009	15	120	2	4	57	FALSE	NA		112080	W9A09COLE_RFD	COLE	RFD
W9A09COLE	WW18829	2009	16	1	1	1	53	FALSE	NA		112081	W9A09COLE_RFD	COLE	RFD
W9A09COLE	HRZ06_0479	2009	16	2	1	1	69	FALSE	NA		112082	W9A09COLE_RFD	COLE	RFD
W9A09COLE	DAKOTA	2009	16	3	1	1	57	TRUE	81610		112083	W9A09COLE_RFD	COLE	RFD
W9A09COLE	HRZ06_0067	2009	16	4	1	1	53	TRUE	80512		112084	W9A09COLE_RFD	COLE	RFD
W9A09COLE	334609_1	2009	16	5	1	1	59	TRUE	82847		112085	W9A09COLE_RFD	COLE	RFD
W9A09COLE	SUN431Q	2009	16	6	1	1	61	FALSE	NA		112086	W9A09COLE_RFD	COLE	RFD
W9A09COLE	ZEBU	2009	16	7	1	1	65	TRUE	80215		112087	W9A09COLE_RFD	COLE	RFD
W9A09COLE	HRZ06_0493	2009	16	8	1	1	57	FALSE	NA		112088	W9A09COLE_RFD	COLE	RFD
W9A09COLE	HRZ06_2202	2009	16	9	1	1	65	TRUE	82212		112089	W9A09COLE_RFD	COLE	RFD
W9A09COLE	INQALAB_91	2009	16	10	1	1	69	FALSE	NA		112090	W9A09COLE_RFD	COLE	RFD
W9A09COLE	WW19615	2009	16	11	1	1	59	FALSE	NA		112091	W9A09COLE_RFD	COLE	RFD
W9A09COLE	HRZ04_0331	2009	16	12	1	1	69	FALSE	NA		112092	W9A09COLE_RFD	COLE	RFD
W9A09COLE	HRZ06_0073	2009	16	13	1	1	69	FALSE	NA		112093	W9A09COLE_RFD	COLE	RFD
W9A09COLE	HRZ06_0064	2009	16	14	1	1	69	FALSE	NA		112094	W9A09COLE_RFD	COLE	RFD
W9A09COLE	HRZ02_0004	2009	16	15	1	1	53	FALSE	NA		112095	W9A09COLE_RFD	COLE	RFD
W9A09COLE	HRZ07_0593	2009	16	16	1	1	57	FALSE	NA		112096	W9A09COLE_RFD	COLE	RFD
W9A09COLE	ESPP011	2009	16	17	1	1	57	FALSE	NA		112097	W9A09COLE_RFD	COLE	RFD
W9A09COLE	WW14093	2009	16	18	1	1	57	FALSE	NA		112098	W9A09COLE_RFD	COLE	RFD
W9A09COLE	LPB04_2382_1303	2009	16	19	1	1	65	FALSE	NA		112099	W9A09COLE_RFD	COLE	RFD
W9A09COLE	VU2828_1	2009	16	20	1	1	61	TRUE	80482		112100	W9A09COLE_RFD	COLE	RFD
W9A09COLE	VW4056	2009	16	21	1	1	59	TRUE	81032		112101	W9A09COLE_RFD	COLE	RFD
W9A09COLE	LPB04_2280	2009	16	22	1	1	53	FALSE	NA		112102	W9A09COLE_RFD	COLE	RFD
W9A09COLE	AUS33567	2009	16	23	1	1	65	FALSE	NA		112103	W9A09COLE_RFD	COLE	RFD
W9A09COLE	RAC1412	2009	16	24	1	1	55	FALSE	NA		112104	W9A09COLE_RFD	COLE	RFD
W9A09COLE	HRZ04_0105	2009	16	25	1	1	41	FALSE	NA		112105	W9A09COLE_RFD	COLE	RFD
W9A09COLE	WW18474	2009	16	26	1	1	45	FALSE	NA		112106	W9A09COLE_RFD	COLE	RFD
W9A09COLE	WW18257	2009	16	27	1	1	43	FALSE	NA		112107	W9A09COLE_RFD	COLE	RFD
W9A09COLE	VW1313	2009	16	28	1	1	55	FALSE	NA		112108	W9A09COLE_RFD	COLE	RFD
W9A09COLE	QT12796	2009	16	29	1	1	51	FALSE	NA		112109	W9A09COLE_RFD	COLE	RFD
W9A09COLE	HRZ06_2076	2009	16	30	1	1	65	FALSE	NA		112110	W9A09COLE_RFD	COLE	RFD
W9A09COLE	VV1203	2009	16	31	1	2	53	FALSE	NA	maybe emu	112111	W9A09COLE_IRR	COLE	IRR
W9A09COLE	WW20291	2009	16	32	1	2	65	TRUE	81728		112112	W9A09COLE_IRR	COLE	IRR
W9A09COLE	HRZ06_0252	2009	16	33	1	2	61	TRUE	82347		112113	W9A09COLE_IRR	COLE	IRR
W9A09COLE	WW14156	2009	16	34	1	2	69	FALSE	NA		112114	W9A09COLE_IRR	COLE	IRR
W9A09COLE	WW21859	2009	16	35	1	2	65	TRUE	81329		112115	W9A09COLE_IRR	COLE	IRR
W9A09COLE	SUN454D	2009	16	36	1	2	57	FALSE	NA		112116	W9A09COLE_IRR	COLE	IRR
W9A09COLE	NLS03SB52	2009	16	37	1	2	61	TRUE	82586		112117	W9A09COLE_IRR	COLE	IRR
W9A09COLE	WAWHT2960	2009	16	38	1	2	69	FALSE	NA		112118	W9A09COLE_IRR	COLE	IRR
W9A09COLE	VV0151	2009	16	39	1	2	57	FALSE	NA		112119	W9A09COLE_IRR	COLE	IRR
W9A09COLE	WW18180	2009	16	40	1	2	53	FALSE	NA		112120	W9A09COLE_IRR	COLE	IRR
W9A09COLE	WI25054	2009	16	41	1	2	57	FALSE	NA		112121	W9A09COLE_IRR	COLE	IRR
W9A09COLE	HRZ03_0023	2009	16	42	1	2	69	FALSE	NA		112122	W9A09COLE_IRR	COLE	IRR
W9A09COLE	WW20281	2009	16	43	1	2	65	FALSE	NA		112123	W9A09COLE_IRR	COLE	IRR
W9A09COLE	SUN431I	2009	16	44	1	2	69	FALSE	NA		112124	W9A09COLE_IRR	COLE	IRR
W9A09COLE	HRZ05_0283	2009	16	45	1	2	65	TRUE	80475		112125	W9A09COLE_IRR	COLE	IRR
W9A09COLE	VW3195	2009	16	46	1	2	61	TRUE	82305		112126	W9A09COLE_IRR	COLE	IRR
W9A09COLE	WW20486	2009	16	47	1	2	61	FALSE	NA		112127	W9A09COLE_IRR	COLE	IRR
W9A09COLE	HRZ05_0133	2009	16	48	1	2	69	FALSE	NA		112128	W9A09COLE_IRR	COLE	IRR
W9A09COLE	QT13359	2009	16	49	1	2	57	TRUE	80658		112129	W9A09COLE_IRR	COLE	IRR
W9A09COLE	VW0703	2009	16	50	1	2	45	FALSE	NA		112130	W9A09COLE_IRR	COLE	IRR
W9A09COLE	RAC1373	2009	16	51	1	2	61	FALSE	NA		112131	W9A09COLE_IRR	COLE	IRR
W9A09COLE	HRZ04_0199	2009	16	52	1	2	61	FALSE	NA		112132	W9A09COLE_IRR	COLE	IRR
W9A09COLE	WW13773	2009	16	53	1	2	65	TRUE	83038		112133	W9A09COLE_IRR	COLE	IRR
W9A09COLE	HRZ03_0071	2009	16	54	1	2	47	FALSE	NA		112134	W9A09COLE_IRR	COLE	IRR
W9A09COLE	WW18946	2009	16	55	1	2	65	TRUE	82121		112135	W9A09COLE_IRR	COLE	IRR
W9A09COLE	LPB04_2324	2009	16	56	1	2	59	TRUE	81648		112136	W9A09COLE_IRR	COLE	IRR
W9A09COLE	VW4071	2009	16	57	1	2	57	FALSE	NA		112137	W9A09COLE_IRR	COLE	IRR
W9A09COLE	WW21132	2009	16	58	1	2	45	FALSE	NA		112138	W9A09COLE_IRR	COLE	IRR
W9A09COLE	VW0206	2009	16	59	1	2	57	FALSE	NA		112139	W9A09COLE_IRR	COLE	IRR
W9A09COLE	VW1864	2009	16	60	1	2	59	TRUE	82643		112140	W9A09COLE_IRR	COLE	IRR
W9A09COLE	VW0875	2009	16	61	2	3	61	FALSE	NA		112141	W9A09COLE_IRR	COLE	IRR
W9A09COLE	HRZ06_0251	2009	16	62	2	3	65	FALSE	NA		112142	W9A09COLE_IRR	COLE	IRR
W9A09COLE	HRZ06_0266	2009	16	63	2	3	57	FALSE	NA		112143	W9A09COLE_IRR	COLE	IRR
W9A09COLE	VW2067	2009	16	64	2	3	57	TRUE	80196		112144	W9A09COLE_IRR	COLE	IRR
W9A09COLE	HRZ03_0026	2009	16	65	2	3	59	FALSE	NA		112145	W9A09COLE_IRR	COLE	IRR
W9A09COLE	WW19870	2009	16	66	2	3	59	FALSE	NA		112146	W9A09COLE_IRR	COLE	IRR
W9A09COLE	WW20680	2009	16	67	2	3	65	TRUE	82263		112147	W9A09COLE_IRR	COLE	IRR
W9A09COLE	QT13390	2009	16	68	2	3	55	TRUE	82142		112148	W9A09COLE_IRR	COLE	IRR
W9A09COLE	VW2189	2009	16	69	2	3	61	FALSE	NA		112149	W9A09COLE_IRR	COLE	IRR
W9A09COLE	HRZ04_0548	2009	16	70	2	3	51	FALSE	NA		112150	W9A09COLE_IRR	COLE	IRR
W9A09COLE	WW18193	2009	16	71	2	3	45	FALSE	NA		112151	W9A09COLE_IRR	COLE	IRR
W9A09COLE	WW21571	2009	16	72	2	3	65	FALSE	NA		112152	W9A09COLE_IRR	COLE	IRR
W9A09COLE	WAGT023	2009	16	73	2	3	59	TRUE	82831		112153	W9A09COLE_IRR	COLE	IRR
W9A09COLE	WW16259	2009	16	74	2	3	59	TRUE	82886		112154	W9A09COLE_IRR	COLE	IRR
W9A09COLE	HRZ06_0216	2009	16	75	2	3	51	FALSE	NA		112155	W9A09COLE_IRR	COLE	IRR
W9A09COLE	AUS33697	2009	16	76	2	3	65	TRUE	82418		112156	W9A09COLE_IRR	COLE	IRR
W9A09COLE	VW4326	2009	16	77	2	3	61	TRUE	80374		112157	W9A09COLE_IRR	COLE	IRR
W9A09COLE	WAWHT3018	2009	16	78	2	3	61	FALSE	NA		112158	W9A09COLE_IRR	COLE	IRR
W9A09COLE	VW1190	2009	16	79	2	3	61	TRUE	81622		112159	W9A09COLE_IRR	COLE	IRR
W9A09COLE	HRZ06_0233	2009	16	80	2	3	59	FALSE	NA		112160	W9A09COLE_IRR	COLE	IRR
W9A09COLE	SUN559A	2009	16	81	2	3	57	TRUE	83216		112161	W9A09COLE_IRR	COLE	IRR
W9A09COLE	VW0395	2009	16	82	2	3	59	TRUE	80911		112162	W9A09COLE_IRR	COLE	IRR
W9A09COLE	VW2694	2009	16	83	2	3	59	TRUE	83107		112163	W9A09COLE_IRR	COLE	IRR
W9A09COLE	HRZ07_0598	2009	16	84	2	3	59	FALSE	NA		112164	W9A09COLE_IRR	COLE	IRR
W9A09COLE	HRZ07_0107	2009	16	85	2	3	59	FALSE	NA		112165	W9A09COLE_IRR	COLE	IRR
W9A09COLE	HRZ04_0214	2009	16	86	2	3	69	FALSE	NA		112166	W9A09COLE_IRR	COLE	IRR
W9A09COLE	SUN534D	2009	16	87	2	3	61	TRUE	81115		112167	W9A09COLE_IRR	COLE	IRR
W9A09COLE	RAC1470	2009	16	88	2	3	69	FALSE	NA		112168	W9A09COLE_IRR	COLE	IRR
W9A09COLE	HRZ03_0032	2009	16	89	2	3	65	FALSE	NA		112169	W9A09COLE_IRR	COLE	IRR
W9A09COLE	HRZ04_0549	2009	16	90	2	3	61	FALSE	NA		112170	W9A09COLE_IRR	COLE	IRR
W9A09COLE	WW19650	2009	16	91	2	4	57	FALSE	NA		112171	W9A09COLE_RFD	COLE	RFD
W9A09COLE	WW21160	2009	16	92	2	4	43	FALSE	NA		112172	W9A09COLE_RFD	COLE	RFD
W9A09COLE	WW18059	2009	16	93	2	4	39	FALSE	NA		112173	W9A09COLE_RFD	COLE	RFD
W9A09COLE	HRZ07_0122	2009	16	94	2	4	39	FALSE	NA		112174	W9A09COLE_RFD	COLE	RFD
W9A09COLE	HRZ04_0358	2009	16	95	2	4	41	FALSE	NA		112175	W9A09COLE_RFD	COLE	RFD
W9A09COLE	WW18569	2009	16	96	2	4	57	TRUE	82618		112176	W9A09COLE_RFD	COLE	RFD
W9A09COLE	VW3744	2009	16	97	2	4	55	TRUE	80965		112177	W9A09COLE_RFD	COLE	RFD
W9A09COLE	VW0798	2009	16	98	2	4	51	FALSE	NA		112178	W9A09COLE_RFD	COLE	RFD
W9A09COLE	HRZ06_0488	2009	16	99	2	4	55	TRUE	80037		112179	W9A09COLE_RFD	COLE	RFD
W9A09COLE	VW0398	2009	16	100	2	4	51	TRUE	81509		112180	W9A09COLE_RFD	COLE	RFD
W9A09COLE	HRZ07_0025	2009	16	101	2	4	65	FALSE	NA		112181	W9A09COLE_RFD	COLE	RFD
W9A09COLE	HRZ07_0577	2009	16	102	2	4	65	FALSE	NA		112182	W9A09COLE_RFD	COLE	RFD
W9A09COLE	HRZ04_0197	2009	16	103	2	4	65	FALSE	NA		112183	W9A09COLE_RFD	COLE	RFD
W9A09COLE	VW0644	2009	16	104	2	4	59	TRUE	82022		112184	W9A09COLE_RFD	COLE	RFD
W9A09COLE	WW21571	2009	16	105	2	4	61	FALSE	NA		112185	W9A09COLE_RFD	COLE	RFD
W9A09COLE	HRZ02_0005	2009	16	106	2	4	39	FALSE	NA		112186	W9A09COLE_RFD	COLE	RFD
W9A09COLE	RAC1418	2009	16	107	2	4	61	TRUE	81905		112187	W9A09COLE_RFD	COLE	RFD
W9A09COLE	WW17689	2009	16	108	2	4	45	FALSE	NA		112188	W9A09COLE_RFD	COLE	RFD
W9A09COLE	VW0875	2009	16	109	2	4	53	FALSE	NA		112189	W9A09COLE_RFD	COLE	RFD
W9A09COLE	HRZ06_0319	2009	16	110	2	4	51	TRUE	81425		112190	W9A09COLE_RFD	COLE	RFD
W9A09COLE	RAC1500	2009	16	111	2	4	47	FALSE	NA		112191	W9A09COLE_RFD	COLE	RFD
W9A09COLE	WW21129	2009	16	112	2	4	49	FALSE	NA		112192	W9A09COLE_RFD	COLE	RFD
W9A09COLE	VW2092	2009	16	113	2	4	55	TRUE	81046		112193	W9A09COLE_RFD	COLE	RFD
W9A09COLE	VW3400	2009	16	114	2	4	57	FALSE	NA		112194	W9A09COLE_RFD	COLE	RFD
W9A09COLE	WW16367	2009	16	115	2	4	55	TRUE	82603		112195	W9A09COLE_RFD	COLE	RFD
W9A09COLE	WW19743	2009	16	116	2	4	57	TRUE	81529		112196	W9A09COLE_RFD	COLE	RFD
W9A09COLE	HRZ04_0155	2009	16	117	2	4	61	FALSE	NA		112197	W9A09COLE_RFD	COLE	RFD
W9A09COLE	HRZ07_0036	2009	16	118	2	4	53	FALSE	NA		112198	W9A09COLE_RFD	COLE	RFD
W9A09COLE	GASCOIGNE	2009	16	119	2	4	57	TRUE	80673		112199	W9A09COLE_RFD	COLE	RFD
W9A09COLE	HRZ06_0291	2009	16	120	2	4	61	FALSE	NA		112200	W9A09COLE_RFD	COLE	RFD
W9A09COLE	C718	2009	17	1	1	1	59	FALSE	NA		112201	W9A09COLE_RFD	COLE	RFD
W9A09COLE	VW4074	2009	17	2	1	1	57	FALSE	NA		112202	W9A09COLE_RFD	COLE	RFD
W9A09COLE	LPB04_2264	2009	17	3	1	1	55	TRUE	82420		112203	W9A09COLE_RFD	COLE	RFD
W9A09COLE	SUN530A	2009	17	4	1	1	55	FALSE	NA		112204	W9A09COLE_RFD	COLE	RFD
W9A09COLE	VW4076	2009	17	5	1	1	55	TRUE	81854		112205	W9A09COLE_RFD	COLE	RFD
W9A09COLE	HRZ06_0044	2009	17	6	1	1	69	FALSE	NA		112206	W9A09COLE_RFD	COLE	RFD
W9A09COLE	VW0379	2009	17	7	1	1	57	TRUE	81630		112207	W9A09COLE_RFD	COLE	RFD
W9A09COLE	WW19657	2009	17	8	1	1	65	FALSE	NA		112208	W9A09COLE_RFD	COLE	RFD
W9A09COLE	VW2176	2009	17	9	1	1	65	FALSE	NA		112209	W9A09COLE_RFD	COLE	RFD
W9A09COLE	WW14309	2009	17	10	1	1	65	TRUE	81278		112210	W9A09COLE_RFD	COLE	RFD
W9A09COLE	HRZ07_0086	2009	17	11	1	1	47	FALSE	NA		112211	W9A09COLE_RFD	COLE	RFD
W9A09COLE	VW2001	2009	17	12	1	1	65	TRUE	81673		112212	W9A09COLE_RFD	COLE	RFD
W9A09COLE	VW0703	2009	17	13	1	1	45	FALSE	NA		112213	W9A09COLE_RFD	COLE	RFD
W9A09COLE	HRZ04_0206	2009	17	14	1	1	69	TRUE	81457		112214	W9A09COLE_RFD	COLE	RFD
W9A09COLE	QT12817	2009	17	15	1	1	51	FALSE	NA		112215	W9A09COLE_RFD	COLE	RFD
W9A09COLE	WAGT047	2009	17	16	1	1	65	FALSE	NA		112216	W9A09COLE_RFD	COLE	RFD
W9A09COLE	HRZ06_2070	2009	17	17	1	1	57	TRUE	80593		112217	W9A09COLE_RFD	COLE	RFD
W9A09COLE	VW2405	2009	17	18	1	1	57	TRUE	81959		112218	W9A09COLE_RFD	COLE	RFD
W9A09COLE	WW19147	2009	17	19	1	1	61	TRUE	81707		112219	W9A09COLE_RFD	COLE	RFD
W9A09COLE	HRZ04_0227	2009	17	20	1	1	59	TRUE	80035		112220	W9A09COLE_RFD	COLE	RFD
W9A09COLE	WAWHT2960	2009	17	21	1	1	69	FALSE	NA		112221	W9A09COLE_RFD	COLE	RFD
W9A09COLE	HRZ04_0548	2009	17	22	1	1	57	FALSE	NA		112222	W9A09COLE_RFD	COLE	RFD
W9A09COLE	WW21282	2009	17	23	1	1	53	FALSE	NA		112223	W9A09COLE_RFD	COLE	RFD
W9A09COLE	VW3809	2009	17	24	1	1	55	FALSE	NA		112224	W9A09COLE_RFD	COLE	RFD
W9A09COLE	WW19565	2009	17	25	1	1	61	TRUE	80296		112225	W9A09COLE_RFD	COLE	RFD
W9A09COLE	WW19733	2009	17	26	1	1	57	TRUE	82169		112226	W9A09COLE_RFD	COLE	RFD
W9A09COLE	WW425	2009	17	27	1	1	61	FALSE	NA		112227	W9A09COLE_RFD	COLE	RFD
W9A09COLE	HRZ06_0252	2009	17	28	1	1	65	TRUE	82805		112228	W9A09COLE_RFD	COLE	RFD
W9A09COLE	HRZ06_0036	2009	17	29	1	1	69	FALSE	NA		112229	W9A09COLE_RFD	COLE	RFD
W9A09COLE	WW14162	2009	17	30	1	1	69	FALSE	NA		112230	W9A09COLE_RFD	COLE	RFD
W9A09COLE	VW0398	2009	17	31	1	2	55	TRUE	81822		112231	W9A09COLE_IRR	COLE	IRR
W9A09COLE	VW2401	2009	17	32	1	2	55	FALSE	NA		112232	W9A09COLE_IRR	COLE	IRR
W9A09COLE	VT1308	2009	17	33	1	2	59	TRUE	80242		112233	W9A09COLE_IRR	COLE	IRR
W9A09COLE	AUS33662	2009	17	34	1	2	69	TRUE	82306		112234	W9A09COLE_IRR	COLE	IRR
W9A09COLE	WW18183	2009	17	35	1	2	55	FALSE	NA		112235	W9A09COLE_IRR	COLE	IRR
W9A09COLE	SUPER_SERI_1	2009	17	36	1	2	65	TRUE	81983		112236	W9A09COLE_IRR	COLE	IRR
W9A09COLE	HRZ05_0124	2009	17	37	1	2	69	FALSE	NA		112237	W9A09COLE_IRR	COLE	IRR
W9A09COLE	WW19662	2009	17	38	1	2	61	TRUE	80029		112238	W9A09COLE_IRR	COLE	IRR
W9A09COLE	65968_22	2009	17	39	1	2	61	FALSE	NA		112239	W9A09COLE_IRR	COLE	IRR
W9A09COLE	HRZ07_0401	2009	17	40	1	2	55	FALSE	NA		112240	W9A09COLE_IRR	COLE	IRR
W9A09COLE	HRZ06_0147	2009	17	41	1	2	55	TRUE	80576		112241	W9A09COLE_IRR	COLE	IRR
W9A09COLE	WW20667	2009	17	42	1	2	59	TRUE	81153		112242	W9A09COLE_IRR	COLE	IRR
W9A09COLE	VW3971	2009	17	43	1	2	59	FALSE	NA		112243	W9A09COLE_IRR	COLE	IRR
W9A09COLE	WW14281	2009	17	44	1	2	65	FALSE	NA		112244	W9A09COLE_IRR	COLE	IRR
W9A09COLE	AUS33563	2009	17	45	1	2	69	FALSE	NA		112245	W9A09COLE_IRR	COLE	IRR
W9A09COLE	HRZ07_0111	2009	17	46	1	2	65	FALSE	NA		112246	W9A09COLE_IRR	COLE	IRR
W9A09COLE	GUARDIAN	2009	17	47	1	2	69	TRUE	80996		112247	W9A09COLE_IRR	COLE	IRR
W9A09COLE	HRZ07_0384	2009	17	48	1	2	53	FALSE	NA		112248	W9A09COLE_IRR	COLE	IRR
W9A09COLE	WW18315	2009	17	49	1	2	59	FALSE	NA		112249	W9A09COLE_IRR	COLE	IRR
W9A09COLE	WW18925	2009	17	50	1	2	59	TRUE	82571		112250	W9A09COLE_IRR	COLE	IRR
W9A09COLE	WW11483_3	2009	17	51	1	2	51	FALSE	NA		112251	W9A09COLE_IRR	COLE	IRR
W9A09COLE	HRZ03_0004	2009	17	52	1	2	69	FALSE	NA	some seed lost lower sowing ra	112252	W9A09COLE_IRR	COLE	IRR
W9A09COLE	VW2410	2009	17	53	1	2	61	TRUE	81165		112253	W9A09COLE_IRR	COLE	IRR
W9A09COLE	VV4581	2009	17	54	1	2	57	FALSE	NA		112254	W9A09COLE_IRR	COLE	IRR
W9A09COLE	VV0129	2009	17	55	1	2	57	FALSE	NA		112255	W9A09COLE_IRR	COLE	IRR
W9A09COLE	WW22426	2009	17	56	1	2	53	FALSE	NA		112256	W9A09COLE_IRR	COLE	IRR
W9A09COLE	133513_133	2009	17	57	1	2	57	TRUE	81658		112257	W9A09COLE_IRR	COLE	IRR
W9A09COLE	HRZ07_0467	2009	17	58	1	2	65	FALSE	NA		112258	W9A09COLE_IRR	COLE	IRR
W9A09COLE	WW18934	2009	17	59	1	2	61	FALSE	NA		112259	W9A09COLE_IRR	COLE	IRR
W9A09COLE	VW0282	2009	17	60	1	2	57	FALSE	NA		112260	W9A09COLE_IRR	COLE	IRR
W9A09COLE	WW19514	2009	17	61	2	3	59	TRUE	80927		112261	W9A09COLE_IRR	COLE	IRR
W9A09COLE	VW1193	2009	17	62	2	3	59	TRUE	83103		112262	W9A09COLE_IRR	COLE	IRR
W9A09COLE	HRZ04_0302	2009	17	63	2	3	65	FALSE	NA		112263	W9A09COLE_IRR	COLE	IRR
W9A09COLE	WW20672	2009	17	64	2	3	57	TRUE	81290		112264	W9A09COLE_IRR	COLE	IRR
W9A09COLE	RAC1473	2009	17	65	2	3	57	FALSE	NA		112265	W9A09COLE_IRR	COLE	IRR
W9A09COLE	WW16562	2009	17	66	2	3	65	FALSE	NA		112266	W9A09COLE_IRR	COLE	IRR
W9A09COLE	WW19565	2009	17	67	2	3	59	TRUE	83144		112267	W9A09COLE_IRR	COLE	IRR
W9A09COLE	WW19562	2009	17	68	2	3	59	TRUE	82890		112268	W9A09COLE_IRR	COLE	IRR
W9A09COLE	WAGT043	2009	17	69	2	3	61	FALSE	NA		112269	W9A09COLE_IRR	COLE	IRR
W9A09COLE	HRZ04_0513	2009	17	70	2	3	59	TRUE	82553		112270	W9A09COLE_IRR	COLE	IRR
W9A09COLE	HRZ04_0510	2009	17	71	2	3	69	FALSE	NA		112271	W9A09COLE_IRR	COLE	IRR
W9A09COLE	VW1513	2009	17	72	2	3	69	FALSE	NA		112272	W9A09COLE_IRR	COLE	IRR
W9A09COLE	VW4047	2009	17	73	2	3	61	FALSE	NA		112273	W9A09COLE_IRR	COLE	IRR
W9A09COLE	WW21434	2009	17	74	2	3	41	FALSE	NA		112274	W9A09COLE_IRR	COLE	IRR
W9A09COLE	WW20546	2009	17	75	2	3	61	FALSE	NA		112275	W9A09COLE_IRR	COLE	IRR
W9A09COLE	WAWHT2784	2009	17	76	2	3	49	FALSE	NA		112276	W9A09COLE_IRR	COLE	IRR
W9A09COLE	PEAKE	2009	17	77	2	3	69	TRUE	80527		112277	W9A09COLE_IRR	COLE	IRR
W9A09COLE	WW17937	2009	17	78	2	3	69	FALSE	NA		112278	W9A09COLE_IRR	COLE	IRR
W9A09COLE	WW20406	2009	17	79	2	3	59	TRUE	81537		112279	W9A09COLE_IRR	COLE	IRR
[truncated: 13,841 more rows]
