# Supplementary material for: Genome-Wide Associations for Water-Soluble Carbohydrate Concentration and Relative Maturity in Wheat Using SNP and DArT Marker Arrays
Source: G3 (Bethesda). 2017 Jun 27;7(8):2821–30. doi: 10.1534/g3.117.039842 (PMC5555485; doi:10.1534/g3.117.039842)
Supplement: Supplementary file 4 [file 2821FileS4.xlsx]

## Sheet: myG.from.GAPIT
rs	alleles	chrom	pos	strand	assembly	center	protLSID	assayLSID	assayLSID.1	panel	Qccode	WW21290	WW21570	WW21859	WYUNA	HRZ06_0148	WAGT032	WW21291	WW21571	WW21873	YENDA	HRZ06_0152	WAGT033	WW21307	WW21573	WW22426	ZEBU	LPB04_2351	WW17756	WW21433	WW21575	WW3028_4	WAWHT2971	LPB04_2382_1302	WW17764	WW21434	WW21687	WW3869_6	HRZ03_0020	SUN571C	WW19607	WW21439	WW21709	WW425	HRZ03_0021	SUN571D	WW19615	WW21445	WW21842
wsnp_Ex_c57982_59470152	A/C	1	0.703462	NA	NA	NA	NA	NA	NA	NA	NA	AA	AA	AA	CC	AA	CC	AA	AA	CC	CC	AA	CC	CC	AA	AA	CC	AC	NN	AA	AA	AA	CC	CC	AA	AA	CC	AA	NN	AA	CC	AA	AA	CC	AA	AA	CC	AA	AA
wsnp_Ku_c183_358844	A/C	1	0.703462	NA	NA	NA	NA	NA	NA	NA	NA	AA	AA	AA	CC	AA	CC	AA	AA	CC	CC	AA	CC	CC	AA	AA	CC	AC	NN	AA	AA	AA	CC	CC	AA	AA	CC	AA	NN	AA	CC	AA	AA	CC	AA	AA	CC	AA	AA
wsnp_RFL_Contig4735_5673999	A/C	1	0.775111	NA	NA	NA	NA	NA	NA	NA	NA	CC	AA	AA	NN	CC	CC	CC	CC	CC	NN	CC	CC	CC	NN	CC	CC	CC	CC	AA	CC	AA	CC	AA	CC	AA	CC	CC	NN	CC	CC	AA	CC	CC	AA	CC	CC	CC	CC
wsnp_Ex_c2868_5293485	A/C	1	2.74871	NA	NA	NA	NA	NA	NA	NA	NA	CC	CC	CC	CC	CC	CC	CC	CC	CC	CC	CC	CC	CC	CC	CC	CC	CC	CC	CC	CC	CC	CC	AA	CC	CC	CC	CC	NN	CC	CC	CC	CC	CC	AA	CC	CC	CC	CC
wsnp_Ex_c10657_17376448	A/C	1	6.53307	NA	NA	NA	NA	NA	NA	NA	NA	CC	AA	CC	CC	CC	CC	CC	CC	CC	CC	CC	CC	CC	NN	CC	AA	CC	CC	NN	CC	AA	CC	AA	CC	AA	CC	CC	NN	CC	CC	NN	CC	CC	AA	CC	CC	CC	CC
wsnp_Ex_c12254_19574891	A/C	1	8.20054	NA	NA	NA	NA	NA	NA	NA	NA	AA	AA	CC	CC	AA	CC	AA	AA	CC	CC	CC	CC	CC	AA	CC	NN	NN	NN	AA	AA	AA	CC	AA	AA	AA	CC	AA	AA	AA	CC	AA	CC	AA	AA	AA	CC	AA	AA
wsnp_Ku_c1818_3557408	A/C	1	8.20054	NA	NA	NA	NA	NA	NA	NA	NA	AA	AA	AA	AA	AA	AA	AA	AA	AA	AA	AA	AA	AA	AA	AA	AA	AA	AA	AA	AA	AA	AA	CC	AA	AA	AA	AA	CC	AA	AA	AA	AA	AA	CC	AA	AA	AA	AA
wsnp_Ex_c6420_11162653	A/C	1	11.783	NA	NA	NA	NA	NA	NA	NA	NA	CC	AA	AA	AA	CC	AA	CC	AA	AA	AA	AA	AA	AA	AA	NN	AA	NN	NN	AA	AA	AA	AA	AA	CC	AA	AA	CC	CC	CC	AA	AA	CC	AA	CC	CC	AA	CC	CC
wsnp_Ex_c7252_12452995	A/C	1	23.9177	NA	NA	NA	NA	NA	NA	NA	NA	AA	AA	AA	AA	AA	CC	AA	AA	AA	AA	AA	AA	AA	AA	AA	AA	AA	AA	AA	AA	AA	CC	AA	AA	AA	AA	AA	AA	AA	AA	AA	AA	AA	AA	AA	AA	AA	AA
wsnp_Ex_c7965_13519586	A/C	1	24.6798	NA	NA	NA	NA	NA	NA	NA	NA	CC	CC	CC	AA	CC	CC	CC	CC	CC	AA	CC	CC	CC	CC	CC	CC	CC	CC	CC	CC	CC	CC	AA	CC	CC	CC	CC	NN	CC	CC	CC	CC	CC	AA	CC	CC	CC	CC
wsnp_Ku_c5756_10191339	A/C	1	24.6798	NA	NA	NA	NA	NA	NA	NA	NA	CC	CC	CC	AA	CC	CC	CC	CC	CC	AA	CC	CC	CC	CC	CC	CC	CC	CC	CC	CC	CC	CC	AA	CC	CC	CC	CC	NN	CC	CC	CC	CC	CC	AA	CC	CC	CC	CC
wsnp_Ex_c38203_45790396	A/C	1	25.8327	NA	NA	NA	NA	NA	NA	NA	NA	AA	AA	AA	CC	AA	AA	AA	AA	AA	CC	AA	AA	AA	AA	AA	AA	AA	AA	AA	AA	AA	AA	CC	AA	AA	AA	AA	CC	AA	AA	AA	AA	AA	CC	AA	AA	AA	AA
wsnp_Ex_c7252_12453079	A/C	1	26.1649	NA	NA	NA	NA	NA	NA	NA	NA	CC	AA	AA	AA	CC	AA	CC	AA	CC	AA	CC	CC	CC	AA	NN	AA	NN	CC	AA	AA	AA	AA	AA	CC	AA	CC	CC	AA	CC	CC	AA	CC	AA	AA	AA	CC	CC	CC
wsnp_BF200531A_Ta_2_1	A/C	1	28.2101	NA	NA	NA	NA	NA	NA	NA	NA	CC	CC	CC	AA	CC	AA	CC	CC	CC	AA	AA	CC	CC	CC	CC	CC	CC	CC	CC	CC	CC	AA	AA	CC	CC	CC	CC	NN	CC	CC	CC	CC	CC	AA	CC	CC	CC	CC
wsnp_Ex_c5323_9408829	A/C	1	35.8244	NA	NA	NA	NA	NA	NA	NA	NA	AA	CC	AA	CC	AA	AA	AA	CC	AA	AC	CC	AA	AA	CC	AC	CC	NN	AA	CC	CC	CC	AA	AA	AA	CC	AA	CC	AA	AA	AA	CC	CC	AA	AA	AA	AA	CC	AA
wsnp_Ex_c5323_9409407	A/C	1	35.8244	NA	NA	NA	NA	NA	NA	NA	NA	CC	AA	CC	AA	CC	CC	CC	AA	CC	NN	AA	CC	CC	AA	NN	AA	NN	CC	AA	AA	AA	CC	CC	CC	AA	CC	AA	CC	CC	CC	AA	AA	CC	CC	CC	CC	AA	CC
wsnp_Ex_c48087_53105842	A/C	1	36.1566	NA	NA	NA	NA	NA	NA	NA	NA	CC	AA	CC	AA	CC	CC	CC	AA	CC	AC	CC	CC	CC	AA	AC	AA	CC	CC	AA	AA	AA	CC	CC	CC	AA	CC	CC	CC	CC	CC	AA	AA	CC	CC	CC	CC	AA	CC
wsnp_Ex_c10783_17555091	A/C	1	36.4823	NA	NA	NA	NA	NA	NA	NA	NA	AA	CC	AA	CC	AA	AA	AA	CC	AA	NN	AA	AA	AA	CC	NN	AA	AA	AA	CC	CC	CC	AA	AA	AA	CC	AA	AA	AA	AA	AA	CC	CC	AA	AA	AA	AA	CC	AA
wsnp_Ku_rep_c101175_88380491	A/C	1	36.808	NA	NA	NA	NA	NA	NA	NA	NA	AA	CC	AA	CC	AA	AA	AA	CC	AA	NN	AA	AA	AA	CC	NN	CC	AA	AA	CC	CC	CC	AA	AA	AA	CC	AA	AA	AA	AA	AA	CC	CC	AA	AA	AA	AA	CC	AA
wsnp_Ex_c10783_17554146	A/C	1	37.3095	NA	NA	NA	NA	NA	NA	NA	NA	AA	CC	AA	CC	AA	AA	AA	CC	AA	NN	AA	AA	AA	CC	NN	CC	AA	AA	CC	CC	CC	AA	AA	AA	CC	AA	AA	AA	AA	AA	CC	CC	AA	AA	AA	AA	CC	AA
wsnp_BE586140A_Ta_2_1	A/C	1	40.651	NA	NA	NA	NA	NA	NA	NA	NA	AA	CC	CC	CC	AA	CC	AA	AA	CC	AC	CC	CC	AA	CC	AC	CC	NN	AC	AA	CC	CC	CC	CC	AA	AA	AA	CC	CC	AA	CC	NN	CC	CC	CC	AA	CC	AA	AA
wsnp_Ex_c31983_40710608	A/C	1	41.8104	NA	NA	NA	NA	NA	NA	NA	NA	AA	CC	CC	CC	AA	CC	AA	AA	CC	NN	AA	NN	AA	CC	NN	AA	AA	NN	AA	CC	AA	CC	CC	AA	AA	AA	AA	AA	AA	CC	AA	AA	CC	CC	AA	CC	AA	AA
wsnp_Ex_c31983_40709607	A/C	1	42.9372	NA	NA	NA	NA	NA	NA	NA	NA	AA	CC	CC	CC	AA	CC	AA	AA	CC	AC	AA	AC	AA	CC	AC	AA	AA	AC	AA	CC	AA	CC	CC	AA	AA	AA	AA	AA	AA	CC	AA	AA	CC	CC	AA	CC	AA	AA
wsnp_Ex_c31983_40709866	A/C	1	42.9372	NA	NA	NA	NA	NA	NA	NA	NA	AA	CC	CC	CC	AA	CC	AA	AA	CC	AC	AA	AC	AA	CC	AC	AC	AA	AC	AA	CC	AA	CC	CC	AA	AA	AA	AA	NN	AA	CC	AA	AA	CC	CC	AA	CC	AA	AA
wsnp_Ku_c52464_57427549	A/C	1	42.9372	NA	NA	NA	NA	NA	NA	NA	NA	CC	AA	AA	AA	CC	AA	CC	CC	AA	NN	CC	NN	CC	AA	NN	NN	CC	NN	CC	AA	CC	AA	AA	CC	CC	CC	CC	CC	CC	AA	CC	CC	AA	AA	CC	AA	CC	CC
wsnp_Ku_c11769_19153951	A/C	1	47.7572	NA	NA	NA	NA	NA	NA	NA	NA	CC	CC	AA	CC	CC	CC	CC	AA	AA	NN	AA	NN	CC	CC	NN	CC	AA	AA	CC	CC	AA	CC	CC	CC	CC	AA	AA	AA	CC	AA	CC	CC	CC	AA	CC	AA	AA	CC
wsnp_Ku_c4900_8778960	A/C	1	48.5454	NA	NA	NA	NA	NA	NA	NA	NA	CC	CC	NN	CC	CC	CC	CC	CC	AA	NN	AA	NN	CC	CC	CC	CC	CC	AA	CC	CC	CC	CC	CC	CC	CC	CC	AA	AA	CC	AA	CC	CC	CC	CC	CC	AA	CC	CC
wsnp_Ex_c12117_19381492	A/C	1	48.871	NA	NA	NA	NA	NA	NA	NA	NA	CC	CC	NN	CC	CC	CC	CC	CC	CC	NN	CC	NN	CC	CC	CC	CC	CC	AA	CC	CC	CC	CC	CC	CC	CC	CC	AA	AA	CC	AA	CC	CC	AA	CC	CC	AA	CC	CC
wsnp_Ex_c5634_9906981	A/C	1	49.9588	NA	NA	NA	NA	NA	NA	NA	NA	AA	CC	AC	CC	AA	CC	AA	CC	AA	AA	AA	NN	AA	CC	AA	AA	NN	CC	AA	CC	CC	CC	CC	AA	AA	CC	AA	NN	AA	AA	AA	AA	CC	CC	AA	AA	CC	AA
wsnp_Ex_c5634_9907829	A/C	1	49.9588	NA	NA	NA	NA	NA	NA	NA	NA	AA	CC	AC	CC	AA	CC	AA	CC	AA	AA	AA	NN	AA	CC	NN	AA	NN	CC	AA	CC	CC	CC	CC	AA	AA	CC	AA	NN	AA	AA	AA	AA	CC	CC	AA	AA	CC	AA
wsnp_BF482891A_Ta_2_2	A/C	1	51.1247	NA	NA	NA	NA	NA	NA	NA	NA	CC	CC	CC	CC	CC	CC	CC	CC	CC	AA	CC	CC	CC	CC	CC	CC	NN	CC	CC	CC	CC	CC	CC	CC	CC	CC	AA	NN	CC	CC	CC	CC	CC	CC	CC	CC	CC	CC
wsnp_Ex_c1427_2736441	A/C	1	51.1247	NA	NA	NA	NA	NA	NA	NA	NA	AA	CC	AC	CC	AA	CC	AA	CC	AA	CC	CC	NN	AA	CC	NN	AA	CC	CC	AA	CC	CC	CC	CC	AA	AA	CC	CC	CC	AA	AA	NN	AA	AA	CC	AA	AA	CC	AA
wsnp_Ex_c2273_4259708	A/C	1	51.1247	NA	NA	NA	NA	NA	NA	NA	NA	AA	AA	AA	AA	AA	AA	AA	AA	AA	CC	AA	AA	AA	AA	AA	AA	NN	AA	AA	AA	AA	AA	AA	AA	AA	AA	NN	NN	AA	AA	AA	AA	AA	AA	AA	AA	AA	AA
wsnp_Ex_c2814_5203467	A/C	1	51.1247	NA	NA	NA	NA	NA	NA	NA	NA	CC	CC	CC	CC	CC	CC	CC	CC	CC	AA	CC	CC	CC	CC	CC	CC	NN	CC	CC	CC	CC	CC	CC	CC	CC	CC	AA	NN	CC	CC	CC	CC	CC	CC	CC	CC	CC	CC
wsnp_Ex_c2840_5247386	A/C	1	51.1247	NA	NA	NA	NA	NA	NA	NA	NA	AA	AA	AA	AA	AA	AA	AA	AA	AA	CC	AA	AA	AA	AA	AA	AA	NN	AA	AA	AA	AA	AA	AA	AA	AA	AA	CC	CC	AA	AA	AA	AA	AA	AA	AA	AA	AA	AA
wsnp_Ex_c34821_43076533	A/C	1	51.1247	NA	NA	NA	NA	NA	NA	NA	NA	AA	AA	AA	AA	AA	AA	NN	AA	AA	CC	AA	AA	AA	AA	AA	AA	NN	AA	AA	AA	AA	AA	AA	AA	AA	AA	CC	CC	AA	AA	AA	AA	AA	AA	AA	AA	AA	AA
wsnp_Ex_rep_c105541_89932598	A/C	1	51.1247	NA	NA	NA	NA	NA	NA	NA	NA	CC	CC	CC	CC	CC	CC	CC	CC	CC	AA	CC	CC	CC	CC	CC	CC	CC	CC	CC	CC	CC	CC	CC	CC	CC	CC	AA	NN	CC	CC	CC	CC	CC	CC	CC	CC	CC	CC
wsnp_Ku_c17726_26872129	A/C	1	51.1247	NA	NA	NA	NA	NA	NA	NA	NA	AA	AA	AA	AA	AA	AA	NN	AA	AA	CC	AA	AA	AA	AA	AA	AA	AC	AA	NN	AA	AA	AA	AA	AA	AA	AA	NN	NN	AA	AA	AA	AA	AA	AA	AA	AA	AA	AA
wsnp_CAP8_c1141_707721	A/C	1	52.2841	NA	NA	NA	NA	NA	NA	NA	NA	CC	CC	CC	CC	CC	CC	CC	CC	CC	AA	CC	CC	CC	CC	CC	CC	CC	AA	CC	CC	CC	CC	CC	CC	CC	CC	CC	AA	CC	CC	CC	CC	CC	CC	CC	CC	CC	CC
wsnp_Ex_c10595_17291999	A/C	1	52.2841	NA	NA	NA	NA	NA	NA	NA	NA	CC	AA	NN	AA	CC	AA	CC	AA	CC	AA	AA	CC	CC	AA	NN	CC	NN	AA	CC	AA	AA	AA	AA	CC	CC	AA	AA	AA	CC	CC	CC	CC	CC	AA	CC	CC	AA	CC
wsnp_Ra_c20126_29372577	A/C	1	52.2841	NA	NA	NA	NA	NA	NA	NA	NA	CC	AA	NN	AA	CC	AA	CC	AA	CC	AA	AA	CC	CC	AA	NN	CC	NN	AA	CC	AA	AA	AA	AA	CC	CC	AA	AA	AA	CC	CC	CC	CC	CC	AA	CC	CC	AA	CC
wsnp_Ex_c43454_49770425	A/C	1	62.3866	NA	NA	NA	NA	NA	NA	NA	NA	CC	CC	CC	CC	CC	CC	NN	NN	CC	AA	CC	CC	CC	CC	CC	CC	NN	CC	NN	CC	CC	CC	CC	CC	CC	CC	AA	AA	CC	CC	NN	CC	CC	CC	CC	CC	CC	CC
wsnp_Ex_c7271_12483592	A/C	1	62.3866	NA	NA	NA	NA	NA	NA	NA	NA	AA	AA	AA	AA	AA	AA	AA	AA	AA	CC	AA	AA	AA	AA	AA	AA	AA	AA	AA	AA	AA	AA	AA	AA	AA	AA	NN	CC	AA	AA	AA	AA	AA	AA	AA	AA	AA	AA
wsnp_Ex_c8364_14095508	A/C	1	62.3866	NA	NA	NA	NA	NA	NA	NA	NA	AA	AA	AA	AA	AA	AA	AA	AA	AA	CC	AA	AA	AA	AA	AA	AA	AC	AA	NN	AA	AA	AA	AA	AA	AA	AA	NN	CC	AA	AA	AA	AA	AA	AA	AA	AA	AA	AA
wsnp_Ex_c2181_4089639	A/C	1	65.8453	NA	NA	NA	NA	NA	NA	NA	NA	AA	AA	AA	AA	AA	AA	AA	AA	AA	AA	AA	AA	AA	AA	AA	CC	AA	CC	AA	AA	AA	AA	AA	AA	AA	AA	AA	NN	AA	AA	AA	AA	AA	AA	AA	AA	AA	AA
wsnp_Ex_c15188_23387754	A/C	1	68.6461	NA	NA	NA	NA	NA	NA	NA	NA	AA	CC	CC	CC	AA	CC	AA	CC	AA	CC	CC	NN	AA	CC	AA	AA	CC	CC	AA	CC	CC	CC	CC	AA	AA	CC	CC	CC	AA	AA	AA	AA	AA	CC	AA	AA	CC	AA
wsnp_Ex_c1959_3692097	A/C	1	68.6461	NA	NA	NA	NA	NA	NA	NA	NA	AA	CC	NN	CC	AA	CC	AA	CC	AA	CC	CC	NN	AA	CC	AA	AA	NN	CC	AA	CC	CC	CC	CC	AA	AA	CC	CC	CC	AA	AA	AA	AA	AA	CC	AA	AA	CC	AA
wsnp_Ex_c2178_4086161	A/C	1	68.6461	NA	NA	NA	NA	NA	NA	NA	NA	AA	CC	AC	CC	AA	CC	AA	CC	AA	CC	CC	NN	AA	CC	AA	AA	AC	CC	AA	CC	CC	CC	CC	AA	AA	CC	CC	CC	AA	AA	AA	AA	AA	CC	AA	AA	CC	AA
wsnp_Ku_c30921_40705731	A/C	1	68.6461	NA	NA	NA	NA	NA	NA	NA	NA	CC	AA	NN	AA	CC	AA	CC	AA	CC	AA	AA	CC	CC	AA	CC	CC	NN	AA	CC	AA	AA	AA	AA	CC	CC	AA	AA	AA	CC	CC	CC	CC	CC	AA	CC	CC	AA	CC
wsnp_Ra_c34203_42948357	A/C	1	68.6461	NA	NA	NA	NA	NA	NA	NA	NA	CC	AA	AA	AA	CC	AA	CC	AA	CC	AA	AA	NN	CC	AA	CC	CC	AA	AA	CC	AA	AA	AA	AA	CC	CC	AA	AA	AA	CC	CC	CC	CC	CC	AA	CC	CC	AA	CC
wsnp_Ra_c41581_48764320	A/C	1	68.6461	NA	NA	NA	NA	NA	NA	NA	NA	CC	AA	NN	AA	CC	AA	CC	AA	CC	AA	AA	CC	CC	AA	CC	CC	NN	AA	CC	AA	AA	AA	AA	CC	CC	AA	AA	NN	CC	CC	CC	CC	CC	AA	CC	CC	AA	CC
wsnp_RFL_Contig1270_363937	A/C	1	68.6461	NA	NA	NA	NA	NA	NA	NA	NA	CC	AA	AC	AA	CC	AA	CC	AA	CC	AA	AA	NN	CC	AA	CC	CC	AC	AA	CC	AA	AA	AA	AA	CC	CC	AA	AA	NN	CC	CC	CC	CC	CC	AA	CC	CC	AA	CC
wsnp_RFL_Contig2808_2585736	A/C	1	68.6461	NA	NA	NA	NA	NA	NA	NA	NA	CC	AA	NN	AA	CC	AA	CC	AA	CC	AA	AA	CC	CC	AA	CC	CC	NN	AA	CC	AA	AA	AA	AA	CC	CC	AA	AA	AA	CC	CC	CC	CC	CC	AA	CC	CC	AA	CC
wsnp_Ex_c44049_50205457	A/C	1	68.9783	NA	NA	NA	NA	NA	NA	NA	NA	AA	AA	AA	AA	AA	AA	NN	AA	AA	CC	CC	AA	AA	AA	AA	AA	AC	AA	AA	AA	AA	AA	AA	AA	AA	AA	CC	CC	AA	AA	AA	AA	AA	AA	AA	AA	AA	AA
wsnp_Ex_c44049_50205614	A/C	1	68.9783	NA	NA	NA	NA	NA	NA	NA	NA	AA	AA	AA	AA	AA	AA	AA	AA	AA	CC	CC	AA	AA	AA	AA	AA	AA	AA	AA	AA	AA	AA	AA	AA	AA	AA	CC	CC	AA	AA	AA	AA	AA	AA	AA	AA	AA	AA
wsnp_Ex_c44049_50205904	A/C	1	68.9783	NA	NA	NA	NA	NA	NA	NA	NA	CC	CC	CC	CC	CC	CC	CC	CC	CC	AA	AA	CC	CC	CC	CC	CC	NN	CC	CC	CC	CC	CC	CC	CC	CC	CC	AA	AA	CC	CC	CC	CC	CC	CC	CC	CC	CC	CC
wsnp_Ex_c1374_2630830	A/C	1	69.304	NA	NA	NA	NA	NA	NA	NA	NA	CC	CC	CC	CC	CC	CC	CC	CC	CC	AA	AA	CC	CC	CC	CC	CC	CC	CC	CC	CC	CC	CC	CC	CC	CC	CC	NN	NN	CC	CC	CC	CC	CC	CC	CC	CC	CC	CC
wsnp_Ex_c22881_32098459	A/C	1	69.304	NA	NA	NA	NA	NA	NA	NA	NA	AA	AA	AA	AA	AA	AA	AA	AA	AA	CC	CC	AA	AA	AA	AA	AA	NN	AA	AA	AA	AA	AA	AA	AA	AA	AA	CC	CC	AA	AA	AA	AA	AA	AA	AA	AA	AA	AA
wsnp_Ex_c3572_6531810	A/C	1	69.304	NA	NA	NA	NA	NA	NA	NA	NA	CC	CC	CC	CC	CC	CC	CC	CC	CC	AA	AA	CC	CC	CC	CC	CC	CC	CC	CC	CC	CC	CC	CC	CC	CC	CC	NN	NN	CC	CC	CC	CC	CC	CC	CC	CC	CC	CC
wsnp_Ex_c3572_6533892	A/C	1	69.304	NA	NA	NA	NA	NA	NA	NA	NA	AA	AA	AA	AA	AA	AA	NN	AA	AA	CC	CC	AA	AA	AA	AA	AA	NN	AA	AA	AA	AA	AA	AA	AA	AA	AA	CC	CC	AA	AA	NN	AA	AA	AA	AA	AA	AA	AA
wsnp_Ex_c8885_14842394	A/C	1	69.304	NA	NA	NA	NA	NA	NA	NA	NA	AA	AA	AA	AA	AA	AA	AA	AA	AA	CC	CC	AA	AA	AA	AA	AA	NN	AA	AA	AA	AA	AA	AA	AA	AA	AA	CC	CC	AA	AA	AA	AA	AA	AA	AA	AA	AA	AA
wsnp_Ku_c17243_26294668	A/C	1	69.304	NA	NA	NA	NA	NA	NA	NA	NA	AA	AA	AA	AA	AA	AA	AA	AA	AA	CC	CC	AA	AA	AA	AA	AA	NN	AA	AA	AA	AA	AA	AA	AA	AA	AA	CC	CC	AA	AA	AA	AA	AA	AA	AA	AA	AA	AA
wsnp_Ku_c3844_7053350	A/C	1	69.304	NA	NA	NA	NA	NA	NA	NA	NA	CC	CC	CC	CC	CC	CC	CC	CC	CC	AA	AA	CC	CC	CC	CC	CC	CC	CC	CC	CC	CC	CC	CC	CC	CC	CC	NN	AA	CC	CC	CC	CC	CC	CC	CC	CC	CC	CC
wsnp_Ra_rep_c74936_72685894	A/C	1	69.304	NA	NA	NA	NA	NA	NA	NA	NA	AA	AA	AA	AA	AA	AA	AA	AA	AA	CC	CC	AA	AA	AA	AA	AA	NN	AA	AA	AA	AA	AA	AA	AA	AA	AA	CC	CC	AA	AA	AA	AA	AA	AA	AA	AA	AA	AA
wsnp_Ex_rep_c101746_87053634	A/C	1	69.6297	NA	NA	NA	NA	NA	NA	NA	NA	AA	NN	AA	AA	AA	NN	NN	AA	AA	CC	CC	AA	NN	AA	NN	NN	NN	AA	NN	NN	NN	AA	AA	NN	AA	AA	CC	CC	NN	AA	NN	AA	CC	AA	AA	AA	AA	AA
wsnp_Ra_c6182_10833256	A/C	1	69.6297	NA	NA	NA	NA	NA	NA	NA	NA	CC	CC	CC	CC	CC	CC	CC	CC	CC	AA	AA	CC	CC	CC	CC	CC	CC	CC	CC	CC	CC	CC	CC	CC	CC	CC	NN	AA	CC	CC	CC	CC	AA	CC	CC	CC	CC	CC
wsnp_Ex_c3906_7086162	A/C	1	69.9749	NA	NA	NA	NA	NA	NA	NA	NA	AA	AA	AA	AA	AA	AA	AA	AA	AA	CC	CC	AA	AA	AA	AA	AA	AA	AA	AA	AA	AA	AA	AA	AA	AA	AA	CC	CC	AA	AA	AA	AA	AA	AA	AA	AA	AA	AA
wsnp_Ex_c41969_48673442	A/C	1	69.9749	NA	NA	NA	NA	NA	NA	NA	NA	AA	AA	AA	AA	AA	AA	AA	AA	AA	CC	CC	AA	AA	AA	AA	AA	NN	AA	AA	AA	AA	AA	AA	AA	AA	AA	CC	CC	AA	AA	AA	AA	AA	AA	AA	AA	AA	AA
wsnp_Ex_c4605_8241260	A/C	1	70.6263	NA	NA	NA	NA	NA	NA	NA	NA	AA	AA	AA	AA	AA	AA	AA	AA	AA	CC	CC	AA	AA	AA	AA	AA	AA	AA	AA	AA	AA	AA	AA	AA	AA	AA	CC	AA	AA	AA	AA	AA	CC	AA	AA	AA	NN	AA
wsnp_Ku_c37925_46678703	A/C	1	70.6263	NA	NA	NA	NA	NA	NA	NA	NA	AA	AA	AA	AA	AA	AA	AA	AA	AA	CC	AA	AA	AA	AA	AA	AA	AA	AA	AA	AA	AA	AA	AA	AA	AA	AA	NN	AA	AA	AA	AA	AA	CC	AA	AA	AA	AA	AA
wsnp_BE403956A_Ta_2_3	A/C	1	70.6979	NA	NA	NA	NA	NA	NA	NA	NA	CC	CC	CC	CC	CC	CC	NN	CC	CC	AA	CC	CC	CC	CC	CC	CC	NN	CC	NN	CC	CC	CC	CC	NN	CC	CC	NN	CC	CC	CC	CC	CC	AA	CC	CC	CC	AC	CC
wsnp_Ex_c10100_16600633	A/C	1	70.6979	NA	NA	NA	NA	NA	NA	NA	NA	AA	AA	AA	AA	AA	AA	AA	AA	AA	CC	AA	AA	AA	AA	AA	AA	NN	AA	AA	AA	AA	AA	AA	AA	AA	AA	CC	AA	AA	AA	AA	AA	CC	AA	AA	AA	NN	AA
wsnp_Ex_c25628_34888253	A/C	1	70.6979	NA	NA	NA	NA	NA	NA	NA	NA	AA	AA	AA	AA	AA	AA	AA	AA	AA	CC	AA	AA	AA	AA	AA	AA	NN	AA	NN	AA	AA	AA	AA	AA	AA	AA	CC	AA	AA	AA	AA	AA	CC	AA	AA	AA	AC	AA
wsnp_Ex_c25628_34888439	A/C	1	70.6979	NA	NA	NA	NA	NA	NA	NA	NA	AA	AA	AA	AA	AA	AA	NN	AA	AA	CC	AA	AA	AA	AA	AA	AA	NN	AA	NN	AA	AA	AA	AA	NN	AA	AA	CC	AA	AA	AA	NN	AA	CC	AA	AA	AA	AC	AA
wsnp_Ex_c3565_6520901	A/C	1	70.6979	NA	NA	NA	NA	NA	NA	NA	NA	AA	AA	AA	AA	AA	AA	AA	AA	AA	CC	AA	AA	AA	AA	AA	AA	AA	AA	AA	AA	AA	AA	AA	AA	AA	AA	CC	AA	AA	AA	AA	AA	CC	AA	AA	AA	NN	AA
wsnp_Ex_c3565_6521098	A/C	1	70.6979	NA	NA	NA	NA	NA	NA	NA	NA	AA	AA	AA	AA	AA	AA	NN	AA	AA	CC	AA	AA	AA	AA	AA	AA	NN	AA	AA	AA	AA	AA	AA	AA	AA	AA	CC	AA	AA	AA	AA	AA	CC	AA	AA	AA	NN	AA
wsnp_Ex_c3986_7217641	A/C	1	70.6979	NA	NA	NA	NA	NA	NA	NA	NA	AA	AA	AA	AA	AA	AA	AA	AA	AA	CC	AA	AA	AA	AA	AA	AA	NN	AA	AA	AA	AA	AA	AA	AA	AA	AA	NN	AA	AA	AA	AA	AA	CC	AA	AA	AA	AC	AA
wsnp_Ex_c4605_8239915	A/C	1	70.6979	NA	NA	NA	NA	NA	NA	NA	NA	CC	CC	CC	CC	CC	CC	CC	CC	CC	AA	AA	CC	CC	CC	CC	CC	CC	CC	CC	CC	CC	CC	CC	CC	CC	CC	NN	CC	CC	CC	CC	CC	AA	CC	CC	CC	NN	CC
wsnp_Ex_c4605_8240189	A/C	1	70.6979	NA	NA	NA	NA	NA	NA	NA	NA	CC	CC	CC	CC	CC	CC	CC	CC	CC	AA	AA	CC	CC	CC	CC	CC	NN	CC	CC	CC	CC	CC	CC	CC	CC	CC	AC	NN	CC	CC	CC	CC	AA	CC	CC	CC	NN	CC
wsnp_Ex_c5543_9763520	A/C	1	70.6979	NA	NA	NA	NA	NA	NA	NA	NA	CC	CC	CC	CC	CC	CC	CC	CC	CC	AA	CC	CC	CC	CC	CC	CC	NN	CC	CC	CC	CC	CC	CC	CC	CC	CC	AA	CC	CC	CC	CC	CC	AA	CC	CC	CC	NN	CC
wsnp_Ex_c6817_11761300	A/C	1	70.6979	NA	NA	NA	NA	NA	NA	NA	NA	AA	AA	AA	AA	AA	AA	NN	AA	AA	CC	AA	AA	AA	AA	AA	AA	AC	AA	AA	AA	AA	AA	AA	AA	AA	AA	CC	AA	AA	AA	AA	AA	CC	AA	AA	AA	AC	AA
wsnp_Ex_c6817_11762714	A/C	1	70.6979	NA	NA	NA	NA	NA	NA	NA	NA	AA	AA	AA	AA	AA	AA	NN	AA	AA	CC	AA	AA	AA	AA	AA	AA	AC	AA	AA	AA	AA	AA	AA	AA	AA	AA	CC	AA	AA	AA	AA	AA	CC	AA	AA	AA	AC	AA
wsnp_Ex_rep_c101414_86780813	A/C	1	70.6979	NA	NA	NA	NA	NA	NA	NA	NA	AA	AA	AA	AA	AA	AA	AA	AA	AA	CC	CC	AA	AA	AA	AA	AA	AA	AA	AA	AA	AA	AA	AA	AA	AA	AA	CC	AA	AA	AA	AA	AA	CC	AA	AA	AA	AA	AA
wsnp_Ex_rep_c101414_86781128	A/C	1	70.6979	NA	NA	NA	NA	NA	NA	NA	NA	CC	CC	CC	CC	CC	CC	CC	CC	CC	AA	AA	CC	CC	CC	CC	CC	NN	CC	CC	CC	CC	CC	CC	CC	CC	CC	AA	CC	CC	CC	CC	CC	AA	CC	CC	CC	AC	CC
wsnp_Ex_rep_c103087_88123733	A/C	1	70.6979	NA	NA	NA	NA	NA	NA	NA	NA	CC	CC	CC	CC	CC	CC	CC	CC	CC	AA	CC	CC	CC	CC	CC	CC	NN	CC	CC	CC	CC	CC	CC	CC	CC	CC	NN	CC	CC	CC	CC	CC	CC	CC	CC	CC	CC	CC
wsnp_Ex_rep_c103087_88124573	A/C	1	70.6979	NA	NA	NA	NA	NA	NA	NA	NA	AA	AA	AA	AA	AA	AA	AA	AA	AA	CC	AA	AA	AA	AA	AA	AA	AA	AA	AA	AA	AA	AA	AA	AA	AA	AA	CC	AA	AA	AA	AA	AA	AA	AA	AA	AA	AA	AA
wsnp_Ex_rep_c66562_64849366	A/C	1	70.6979	NA	NA	NA	NA	NA	NA	NA	NA	AA	AA	AA	AA	AA	AA	AA	AA	AA	CC	AA	AA	AA	AA	AA	AA	AA	AA	AA	AA	AA	AA	AA	AA	AA	AA	NN	AA	AA	AA	AA	AA	CC	AA	AA	AA	AA	AA
wsnp_Ku_c37925_46679146	A/C	1	70.6979	NA	NA	NA	NA	NA	NA	NA	NA	CC	CC	CC	CC	CC	CC	CC	CC	CC	AA	CC	CC	CC	CC	CC	CC	NN	CC	CC	CC	CC	CC	CC	CC	CC	CC	NN	CC	CC	CC	CC	CC	AA	CC	CC	CC	AC	CC
wsnp_Ku_c4413_8008008	A/C	1	70.6979	NA	NA	NA	NA	NA	NA	NA	NA	AA	AA	AA	AA	AA	AA	AA	AA	AA	CC	AA	AA	AA	AA	AA	AA	NN	AA	AA	AA	AA	AA	AA	AA	AA	AA	CC	AA	AA	AA	AA	AA	CC	AA	AA	AA	AC	AA
wsnp_Ku_c47386_53862969	A/C	1	70.6979	NA	NA	NA	NA	NA	NA	NA	NA	AA	AA	AA	AA	AA	AA	NN	AA	AA	CC	AA	AA	AA	AA	AA	AA	NN	AA	AA	AA	AA	AA	AA	AA	AA	AA	CC	AA	AA	AA	AA	AA	CC	AA	AA	AA	AC	AA
wsnp_Ex_rep_c69738_68695568	A/C	1	71.0236	NA	NA	NA	NA	NA	NA	NA	NA	AA	AA	AA	AA	AA	AA	AA	AA	AA	CC	CC	AA	AA	AA	AA	AA	AA	AA	AA	AA	AA	AA	AA	AA	AA	AA	CC	AA	AA	AA	AA	AA	CC	AA	AA	AA	NN	AA
wsnp_Ex_c13564_21327699	A/C	1	72.1895	NA	NA	NA	NA	NA	NA	NA	NA	AA	AA	AA	AA	AA	AA	AA	AA	AA	CC	AA	AA	AA	AA	AA	AA	NN	AA	AA	AA	AA	AA	AA	AA	AA	AA	CC	CC	AA	AA	AA	AA	AA	AA	AA	AA	AA	AA
wsnp_Ex_c21592_30743815	A/C	1	72.1895	NA	NA	NA	NA	NA	NA	NA	NA	CC	CC	CC	CC	CC	CC	CC	CC	CC	AA	CC	CC	CC	CC	CC	CC	CC	CC	CC	CC	CC	CC	CC	CC	CC	CC	NN	NN	CC	CC	CC	CC	CC	CC	CC	CC	CC	CC
wsnp_Ex_c33831_42253707	A/C	1	72.1895	NA	NA	NA	NA	NA	NA	NA	NA	CC	CC	CC	CC	CC	CC	NN	CC	CC	AA	CC	CC	CC	CC	CC	CC	AC	CC	CC	CC	CC	CC	CC	CC	CC	CC	NN	AC	CC	CC	CC	CC	CC	CC	CC	CC	CC	CC
wsnp_Ex_c34260_42602649	A/C	1	72.1895	NA	NA	NA	NA	NA	NA	NA	NA	CC	CC	CC	CC	CC	CC	CC	CC	CC	AA	CC	CC	CC	CC	CC	CC	NN	CC	CC	CC	CC	CC	CC	CC	CC	CC	NN	NN	CC	CC	CC	CC	CC	CC	CC	CC	CC	CC
wsnp_Ex_c34260_42602746	A/C	1	72.1895	NA	NA	NA	NA	NA	NA	NA	NA	CC	CC	CC	CC	CC	CC	CC	CC	CC	AA	CC	CC	CC	CC	CC	CC	NN	CC	CC	CC	CC	CC	CC	CC	CC	CC	AA	AA	CC	CC	CC	CC	CC	CC	CC	CC	CC	CC
wsnp_JD_c40990_29127031	A/C	1	72.1895	NA	NA	NA	NA	NA	NA	NA	NA	CC	CC	CC	CC	CC	CC	CC	CC	CC	AA	CC	CC	CC	CC	CC	CC	NN	CC	CC	CC	CC	CC	CC	CC	CC	CC	AA	AA	CC	CC	CC	CC	CC	CC	CC	CC	CC	CC
wsnp_Ex_c10257_16825240	A/C	1	72.5347	NA	NA	NA	NA	NA	NA	NA	NA	CC	AA	AC	AA	CC	AA	CC	AA	CC	AA	AA	AA	CC	AA	CC	CC	AC	AA	CC	AA	AA	CC	AA	CC	CC	AA	AA	CC	CC	CC	CC	CC	AA	AA	CC	CC	AA	CC
wsnp_Ex_c22963_32183009	A/C	1	72.5347	NA	NA	NA	NA	NA	NA	NA	NA	CC	AA	NN	AA	CC	AA	CC	AA	CC	AA	AA	AA	CC	AA	CC	CC	NN	AA	CC	AA	AA	CC	AA	CC	CC	AA	AA	CC	CC	CC	CC	CC	AA	AA	CC	CC	AA	CC
wsnp_Ku_c13449_21442684	A/C	1	72.5347	NA	NA	NA	NA	NA	NA	NA	NA	AA	CC	CC	CC	AA	CC	AA	CC	AA	CC	CC	CC	AA	CC	AA	AA	CC	CC	AA	CC	CC	AA	CC	AA	AA	CC	CC	NN	AA	AA	AA	AA	CC	CC	AA	AA	CC	AA
wsnp_Ra_c11023_17980284	A/C	1	72.5608	NA	NA	NA	NA	NA	NA	NA	NA	CC	CC	CC	CC	CC	CC	CC	CC	CC	AA	CC	CC	CC	CC	CC	CC	NN	CC	CC	CC	CC	CC	CC	CC	CC	CC	AA	AA	CC	CC	CC	CC	AA	CC	CC	CC	CC	CC
wsnp_Ex_c3906_7086294	A/C	1	72.7822	NA	NA	NA	NA	NA	NA	NA	NA	CC	CC	CC	CC	CC	CC	CC	CC	CC	AA	CC	CC	CC	CC	CC	CC	CC	CC	CC	CC	CC	CC	CC	CC	CC	CC	NN	NN	CC	CC	CC	CC	CC	CC	CC	CC	CC	CC
wsnp_Ex_c572_1138503	A/C	1	75.7719	NA	NA	NA	NA	NA	NA	NA	NA	CC	AA	AC	AA	CC	AA	CC	AA	CC	CC	CC	AA	CC	AA	CC	CC	AC	AA	CC	AA	AA	CC	AA	CC	CC	AA	CC	CC	CC	CC	CC	CC	AA	AA	CC	CC	AC	CC
wsnp_Ex_c572_1138339	A/C	1	75.9804	NA	NA	NA	NA	NA	NA	NA	NA	AA	AA	AA	AA	AA	AA	AA	AA	AA	CC	CC	AA	AA	AA	AA	CC	NN	AA	AA	AA	AA	CC	AA	AA	AA	AA	NN	AA	AA	AA	AA	AA	AA	AA	AA	AA	AC	AA
wsnp_Ra_c2895_5488879	A/C	1	75.9804	NA	NA	NA	NA	NA	NA	NA	NA	AA	AA	AA	AA	AA	AA	AA	AA	AA	CC	CC	AA	AA	AA	AA	CC	NN	AA	AA	AA	AA	CC	AA	AA	AA	AA	CC	AA	AA	AA	AA	AA	AA	AA	AA	AA	NN	AA
wsnp_Ku_c4018_7333828	A/C	1	76.1888	NA	NA	NA	NA	NA	NA	NA	NA	CC	CC	CC	CC	CC	CC	CC	CC	CC	AA	AA	CC	CC	CC	CC	AA	NN	CC	CC	CC	CC	AA	CC	CC	CC	CC	NN	CC	CC	CC	CC	CC	CC	CC	CC	CC	AC	CC
wsnp_Ex_c572_1138770	A/C	1	76.4819	NA	NA	NA	NA	NA	NA	NA	NA	AA	AA	AA	AA	AA	AA	NN	AA	AA	CC	CC	AA	AA	AA	AA	CC	AC	AA	NN	AA	AA	CC	AA	NN	AA	AA	NN	AA	AA	AA	AA	AA	AA	AA	AA	AA	AC	AA
wsnp_Ex_c4310_7770452	A/C	1	76.99	NA	NA	NA	NA	NA	NA	NA	NA	AA	AA	AA	AA	AA	AA	AA	AA	AA	AA	CC	AA	AA	AA	AA	CC	AA	AA	AA	AA	AA	CC	AA	AA	AA	AA	AA	AA	AA	AA	AA	AA	AA	AA	AA	AA	AA	AA
wsnp_Ra_c32175_41221223	A/C	1	76.99	NA	NA	NA	NA	NA	NA	NA	NA	AA	AA	AA	AA	AA	AA	AA	AA	AA	AA	CC	AA	AA	AA	AA	CC	AA	AA	AA	AA	AA	CC	AA	AA	AA	AA	AA	AA	AA	AA	AA	AA	AA	AA	AA	AA	AA	AA
wsnp_Ku_c557_1166684	A/C	1	78.436	NA	NA	NA	NA	NA	NA	NA	NA	AA	AA	AA	AA	AA	AA	AA	AA	AA	AA	CC	AA	AA	AA	AA	CC	AA	AA	AA	AA	AA	CC	AA	AA	AA	AA	AA	AA	AA	AA	AA	AA	AA	AA	AA	AA	AA	AA
wsnp_Ex_c12362_19720178	A/C	1	78.7617	NA	NA	NA	NA	NA	NA	NA	NA	CC	CC	CC	CC	CC	CC	CC	CC	CC	CC	AA	CC	CC	CC	CC	AA	CC	CC	CC	CC	CC	CC	CC	CC	CC	CC	CC	CC	CC	CC	CC	CC	CC	CC	CC	CC	CC	CC
wsnp_Ku_c2815_5317230	A/C	1	78.7617	NA	NA	NA	NA	NA	NA	NA	NA	CC	CC	CC	CC	CC	CC	CC	CC	CC	CC	AA	CC	CC	CC	CC	AA	CC	CC	CC	CC	CC	CC	CC	CC	CC	CC	CC	CC	CC	CC	CC	CC	CC	CC	CC	CC	CC	CC
wsnp_Ex_c56097_58352130	A/C	1	79.0873	NA	NA	NA	NA	NA	NA	NA	NA	AA	AA	AA	AA	AA	AA	AA	AA	AA	AA	CC	AA	AA	AA	AA	CC	AA	AA	AA	AA	AA	CC	AA	AA	AA	AA	AA	NN	AA	AA	AA	AA	AA	AA	AA	AA	AA	AA
wsnp_Ex_c25734_34995416	A/C	1	79.7452	NA	NA	NA	NA	NA	NA	NA	NA	AA	AA	AA	AA	AA	AA	AA	AA	AA	AA	CC	AA	AA	AA	AA	CC	AA	AA	AA	AA	AA	CC	AA	AA	AA	AA	AA	NN	AA	AA	NN	AA	AA	AA	AA	AA	AA	AA
wsnp_Ex_rep_c73818_71733737	A/C	1	79.7452	NA	NA	NA	NA	NA	NA	NA	NA	AA	AA	AA	AA	AA	AA	AA	AA	AA	AA	CC	AA	AA	AA	AA	CC	AA	AA	AA	AA	AA	CC	AA	AA	AA	AA	AA	AA	AA	AA	AA	AA	AA	AA	AA	AA	AA	AA
wsnp_Ex_c16592_25117132	A/C	1	80.0709	NA	NA	NA	NA	NA	NA	NA	NA	AA	AA	AA	AA	AA	AA	AA	AA	AA	AA	CC	AA	AA	AA	AA	CC	AA	AA	AA	AA	AA	AA	AA	AA	AA	AA	AA	NN	AA	AA	AA	AA	AA	AA	AA	AA	AA	AA
wsnp_Ex_rep_c70358_69302556	A/C	1	80.3966	NA	NA	NA	NA	NA	NA	NA	NA	CC	CC	CC	CC	CC	CC	CC	CC	CC	CC	AA	CC	CC	CC	CC	AA	CC	CC	CC	CC	CC	CC	CC	CC	CC	CC	CC	CC	CC	CC	CC	CC	CC	CC	CC	CC	CC	CC
wsnp_BE495786A_Ta_2_1	A/C	1	80.8004	NA	NA	NA	NA	NA	NA	NA	NA	AA	AA	AA	CC	AA	AA	AA	AA	AA	AC	CC	AA	AA	AA	NN	CC	AA	AA	AA	AA	AA	CC	AA	AA	AA	AA	AA	AC	AA	AA	NN	AA	AA	AA	AA	AA	AA	AA
wsnp_BF428726A_Ta_2_5	A/C	1	80.8004	NA	NA	NA	NA	NA	NA	NA	NA	AA	AA	AA	CC	AA	AA	AA	AA	AA	AC	CC	AA	AA	AA	NN	CC	AA	AA	AA	AA	AA	AA	AA	AA	AA	AA	AA	AC	AA	AA	AA	AA	AA	AA	AA	AA	AA	AA
wsnp_Ex_c5216_9235964	A/C	1	80.8004	NA	NA	NA	NA	NA	NA	NA	NA	CC	CC	CC	AA	CC	CC	CC	CC	CC	NN	AA	CC	CC	CC	CC	AA	CC	CC	CC	CC	CC	AA	CC	CC	CC	CC	CC	CC	CC	CC	CC	CC	CC	CC	CC	CC	CC	CC
wsnp_JD_c13903_13781269	A/C	1	80.8004	NA	NA	NA	NA	NA	NA	NA	NA	AA	AA	AA	CC	AA	AA	AA	AA	AA	NN	CC	AA	AA	AA	AA	CC	AA	AA	AA	AA	AA	AA	AA	AA	AA	AA	AA	AA	AA	AA	AA	AA	AA	AA	AA	AA	AA	AA
wsnp_Ex_c19294_28225846	A/C	1	81.0088	NA	NA	NA	NA	NA	NA	NA	NA	AA	AA	AA	AA	AA	CC	AA	AA	AA	AA	AA	CC	AA	AA	AA	AA	CC	CC	AA	AA	CC	AA	CC	AA	AA	CC	AA	AA	AA	AA	NN	AA	CC	AA	AA	AA	AA	AA
wsnp_Ex_c35821_43892960	A/C	1	81.0088	NA	NA	NA	NA	NA	NA	NA	NA	CC	CC	CC	CC	CC	AC	CC	CC	CC	CC	CC	AA	CC	CC	CC	CC	AA	AA	CC	CC	AA	CC	AA	CC	CC	AA	CC	CC	CC	CC	CC	CC	AA	CC	CC	CC	CC	CC
wsnp_Ex_rep_c105443_89868548	A/C	1	81.0088	NA	NA	NA	NA	NA	NA	NA	NA	AA	AA	AA	AA	AA	CC	AA	AA	AA	AA	AA	CC	AA	AA	AA	AA	CC	CC	AA	AA	CC	AA	CC	AA	AA	CC	AA	AA	AA	AA	AA	AA	CC	AA	AA	AA	AA	AA
wsnp_Ku_c16913_25885872	A/C	1	81.0088	NA	NA	NA	NA	NA	NA	NA	NA	CC	CC	CC	CC	CC	NN	CC	CC	CC	CC	CC	AA	CC	CC	CC	CC	AA	AA	CC	CC	AA	CC	AA	CC	CC	AA	CC	CC	CC	CC	CC	CC	AA	CC	CC	CC	CC	CC
wsnp_Ra_c4664_8410628	A/C	1	81.0088	NA	NA	NA	NA	NA	NA	NA	NA	CC	CC	CC	CC	CC	AA	CC	CC	CC	CC	CC	AA	CC	CC	CC	CC	AA	AA	CC	CC	AA	CC	AA	CC	CC	AA	CC	CC	CC	CC	CC	CC	AA	CC	CC	CC	CC	CC
wsnp_Ex_c27940_37101775	A/C	1	82.038	NA	NA	NA	NA	NA	NA	NA	NA	CC	CC	CC	CC	CC	CC	CC	CC	CC	CC	AA	CC	CC	CC	CC	AA	CC	CC	CC	CC	CC	CC	CC	CC	CC	CC	CC	CC	CC	CC	CC	CC	CC	CC	CC	CC	CC	CC
wsnp_Ex_c44263_50363536	A/C	1	82.038	NA	NA	NA	NA	NA	NA	NA	NA	AA	AA	AA	CC	AA	AA	AA	AA	AA	NN	CC	AA	AA	AA	AA	CC	AA	AA	AA	AA	AA	CC	AA	AA	AA	AA	AA	NN	AA	AA	AA	AA	AA	AA	AA	AA	AA	AA
wsnp_Ex_c5192_9203100	A/C	1	82.038	NA	NA	NA	NA	NA	NA	NA	NA	AA	AA	AA	AA	AA	AA	AA	AA	AA	AA	CC	AA	AA	AA	AA	CC	AA	AA	AA	AA	AA	CC	AA	AA	AA	AA	AA	AA	AA	AA	AA	AA	AA	AA	AA	AA	AA	AA
wsnp_Ex_c5192_9203682	A/C	1	82.038	NA	NA	NA	NA	NA	NA	NA	NA	CC	CC	CC	CC	CC	CC	CC	CC	CC	CC	AA	CC	CC	CC	CC	AA	CC	CC	CC	CC	CC	AA	CC	CC	CC	CC	CC	CC	CC	CC	CC	CC	CC	CC	CC	CC	CC	CC
wsnp_Ku_c24239_34199356	A/C	1	82.038	NA	NA	NA	NA	NA	NA	NA	NA	AA	AA	AA	AA	AA	AA	AA	AA	AA	AA	CC	AA	AA	AA	AA	CC	AA	AA	AA	AA	AA	CC	AA	AA	AA	AA	AA	AA	AA	AA	AA	AA	AA	AA	AA	AA	AA	AA
wsnp_Ex_c12165_19452361	A/C	1	83.0215	NA	NA	NA	NA	NA	NA	NA	NA	CC	CC	CC	CC	CC	CC	CC	CC	CC	CC	AA	CC	CC	CC	CC	AA	CC	CC	CC	CC	CC	CC	CC	CC	CC	CC	CC	CC	CC	CC	CC	CC	CC	CC	CC	CC	CC	CC
wsnp_Ra_c16080_24638622	A/C	1	83.0215	NA	NA	NA	NA	NA	NA	NA	NA	CC	CC	CC	CC	CC	CC	CC	CC	CC	CC	AA	CC	CC	CC	CC	AA	CC	CC	CC	CC	CC	AA	CC	CC	CC	CC	CC	CC	CC	CC	CC	CC	CC	CC	CC	CC	CC	CC
wsnp_Ex_c37470_45211843	A/C	1	83.3472	NA	NA	NA	NA	NA	NA	NA	NA	CC	CC	CC	CC	CC	CC	CC	CC	CC	CC	AA	CC	CC	CC	CC	AA	CC	CC	CC	CC	CC	CC	CC	CC	CC	CC	CC	CC	CC	CC	CC	CC	CC	CC	CC	CC	CC	CC
wsnp_Ex_rep_c66628_64934660	A/C	1	83.3472	NA	NA	NA	NA	NA	NA	NA	NA	AA	AA	AA	AA	AA	AA	AA	AA	AA	AA	CC	AA	AA	AA	AA	CC	AA	AA	AA	AA	AA	CC	AA	AA	AA	AA	AA	AA	AA	AA	AA	AA	AA	AA	AA	AA	AA	AA
wsnp_Ra_c37745_45806931	A/C	1	83.3472	NA	NA	NA	NA	NA	NA	NA	NA	CC	CC	CC	CC	CC	CC	CC	CC	CC	CC	AA	CC	CC	CC	CC	AA	CC	CC	CC	CC	CC	CC	CC	CC	CC	CC	CC	CC	CC	CC	CC	CC	CC	CC	CC	CC	CC	CC
wsnp_Ex_c34344_42676379	A/C	1	84.22	NA	NA	NA	NA	NA	NA	NA	NA	AA	AA	AA	AA	AA	AA	AA	AA	AA	AA	CC	AA	AA	AA	AA	CC	AA	AA	AA	AA	AA	CC	AA	AA	AA	AA	AA	NN	AA	AA	NN	AA	AA	AA	AA	AA	AA	AA
wsnp_Ex_c42282_48900922	A/C	1	84.22	NA	NA	NA	NA	NA	NA	NA	NA	AA	AA	AA	AA	AA	AA	AA	AA	AA	AA	CC	AA	AA	AA	AA	CC	AA	AA	AA	AA	AA	CC	AA	AA	AA	AA	AA	AA	AA	AA	AA	AA	AA	AA	AA	AA	AA	AA
wsnp_Ex_c21193_30320134	A/C	1	85.0993	NA	NA	NA	NA	NA	NA	NA	NA	AA	AA	AA	AA	AA	CC	AA	AA	AA	AA	AA	CC	AA	AA	AA	AA	CC	CC	AA	AA	CC	AA	CC	AA	AA	CC	AA	AA	AA	AA	AA	AA	CC	AA	AA	AA	AA	AA
wsnp_Ex_c34344_42677360	A/C	1	85.0993	NA	NA	NA	NA	NA	NA	NA	NA	CC	CC	CC	CC	CC	CC	CC	CC	CC	CC	AA	CC	CC	CC	CC	AA	CC	CC	CC	CC	CC	CC	CC	CC	CC	CC	CC	CC	CC	CC	CC	CC	CC	CC	CC	CC	CC	CC
wsnp_Ex_c8588_14419007	A/C	1	85.0993	NA	NA	NA	NA	NA	NA	NA	NA	CC	CC	CC	AA	CC	CC	CC	CC	CC	NN	AA	CC	CC	CC	CC	AA	CC	CC	CC	CC	CC	AA	CC	CC	CC	CC	CC	CC	CC	CC	CC	CC	CC	CC	CC	CC	CC	CC
wsnp_JD_c10777_11374000	A/C	1	87.366	NA	NA	NA	NA	NA	NA	NA	NA	CC	AA	AA	CC	AA	CC	CC	CC	CC	CC	CC	CC	CC	AA	NN	CC	CC	CC	CC	CC	CC	NN	CC	CC	CC	CC	CC	CC	AA	CC	CC	AA	CC	CC	CC	CC	CC	AA
wsnp_Ex_rep_c109742_92411838	A/C	1	88.076	NA	NA	NA	NA	NA	NA	NA	NA	AA	AA	AA	CC	AA	NN	AA	AA	AA	NN	CC	CC	AA	AA	NN	CC	CC	CC	AA	AA	CC	AA	CC	AA	AA	CC	CC	AA	AA	AA	AA	AA	CC	AA	AA	AA	AA	AA
wsnp_Ku_c21316_31053745	A/C	1	88.4082	NA	NA	NA	NA	NA	NA	NA	NA	CC	CC	CC	CC	CC	NN	CC	CC	CC	CC	AA	AA	CC	CC	NN	CC	AA	AA	CC	CC	AA	CC	AA	CC	CC	AA	CC	CC	CC	CC	CC	CC	AA	CC	CC	CC	CC	CC
wsnp_Ku_c21316_31053776	A/C	1	88.4082	NA	NA	NA	NA	NA	NA	NA	NA	AA	AA	AA	AA	AA	AC	AA	AA	AA	AA	CC	CC	AA	AA	AC	AA	CC	CC	AA	AA	CC	AA	CC	AA	AA	CC	AA	AA	AA	AA	AA	AA	CC	AA	AA	AA	AA	AA
wsnp_BG314157A_Ta_2_1	A/C	1	89.7174	NA	NA	NA	NA	NA	NA	NA	NA	CC	CC	CC	AA	CC	AA	CC	CC	CC	AA	AA	AA	CC	CC	AC	CC	AA	AA	CC	CC	AA	AA	AA	CC	CC	AA	AA	CC	CC	CC	CC	CC	AA	CC	CC	CC	CC	CC
wsnp_Ku_c15214_23756800	A/C	1	89.7174	NA	NA	NA	NA	NA	NA	NA	NA	AA	AA	AA	AA	AA	CC	AA	AA	AA	AA	AA	CC	AA	AA	AA	AA	CC	CC	AA	AA	CC	CC	CC	AA	AA	CC	AA	AA	AA	AA	AA	AA	CC	AA	AA	AA	AA	AA
wsnp_Ra_c3270_6136110	A/C	1	89.7174	NA	NA	NA	NA	NA	NA	NA	NA	AA	CC	CC	AA	CC	AA	AA	AA	AA	AA	AA	AA	AA	CC	CC	AA	AA	AA	AA	AA	AA	AA	AA	AA	AA	AA	AA	AA	CC	AA	AA	CC	AA	AA	CC	AA	AA	CC
wsnp_Ra_c3270_6136601	A/C	1	89.7174	NA	NA	NA	NA	NA	NA	NA	NA	CC	AA	AA	CC	AA	CC	CC	CC	CC	CC	CC	CC	CC	AA	AA	CC	CC	CC	CC	CC	CC	CC	CC	CC	CC	CC	CC	CC	AA	CC	CC	AA	CC	CC	AA	CC	CC	AA
wsnp_Ex_rep_c108951_91954190	A/C	1	90.2255	NA	NA	NA	NA	NA	NA	NA	NA	AA	AA	AA	AA	AA	CC	AA	AA	AA	AA	AA	AA	AA	AA	CC	AA	AA	AA	AA	AA	AA	CC	AA	AA	AA	AA	AA	NN	AA	AA	AA	AA	AA	AA	AA	AA	AA	AA
wsnp_Ra_c11877_19161832	A/C	1	90.2255	NA	NA	NA	NA	NA	NA	NA	NA	AA	AA	AA	AA	AA	AC	AA	AA	AA	AA	AA	AA	AA	AA	AC	AA	AA	AA	AA	AA	AA	CC	AA	AA	AA	AA	NN	AC	AA	AA	AA	AA	AA	AA	AA	AA	AA	AA
wsnp_Ra_c9209_15425473	A/C	1	91.5217	NA	NA	NA	NA	NA	NA	NA	NA	CC	AA	AA	CC	AA	AA	CC	CC	CC	CC	CC	AA	CC	AA	AA	CC	AA	AA	CC	CC	AA	AA	AA	CC	CC	AA	CC	CC	AA	CC	CC	AA	AA	CC	AA	CC	CC	AA
wsnp_BM140362A_Ta_2_2	A/C	1	93.0719	NA	NA	NA	NA	NA	NA	NA	NA	AA	AA	AA	CC	AA	AA	AA	AA	AA	CC	AA	AA	AA	AA	AA	AA	AA	AA	AA	AA	AA	AA	AA	AA	AA	AA	NN	AA	AA	AA	AA	AA	AA	AA	AA	AA	AA	AA
wsnp_Ex_c3475_6362087	A/C	1	93.0719	NA	NA	NA	NA	NA	NA	NA	NA	CC	AA	AA	CC	AA	NN	CC	CC	CC	CC	CC	AA	CC	AA	AC	CC	AA	AA	CC	CC	AA	CC	AA	CC	CC	AA	CC	CC	AA	CC	CC	AA	AA	CC	AA	CC	CC	AA
wsnp_Ku_c1642_3232242	A/C	1	93.0719	NA	NA	NA	NA	NA	NA	NA	NA	AA	CC	CC	AA	CC	AC	AA	AA	AA	AA	AA	CC	AA	NN	AC	AA	CC	CC	AA	AA	CC	AA	CC	AA	AA	CC	AA	AA	CC	AA	AA	CC	CC	AA	CC	AA	AA	CC
wsnp_Ex_c6452_11213329	A/C	1	94.2639	NA	NA	NA	NA	NA	NA	NA	NA	AA	CC	CC	AA	CC	CC	AA	AA	AA	AA	AA	CC	AA	CC	NN	AA	CC	CC	AA	AA	CC	CC	CC	AA	AA	CC	AA	AA	CC	AA	AA	CC	CC	AA	CC	AA	AA	CC
wsnp_Ex_c32590_41222878	A/C	1	95.8532	NA	NA	NA	NA	NA	NA	NA	NA	AA	CC	CC	CC	CC	CC	AA	AA	AA	CC	CC	CC	AA	CC	CC	AA	CC	CC	AA	AA	CC	CC	CC	AA	AA	CC	CC	AA	CC	AA	AA	CC	CC	AA	CC	AA	AA	CC
wsnp_Ex_c22284_31478675	A/C	1	96.2179	NA	NA	NA	NA	NA	NA	NA	NA	CC	CC	CC	CC	CC	AC	CC	CC	CC	CC	AA	CC	CC	CC	AC	CC	CC	CC	CC	CC	CC	CC	CC	CC	CC	CC	CC	CC	CC	CC	CC	CC	CC	CC	CC	CC	CC	CC
wsnp_Ex_c1997_3756118	A/C	1	96.5827	NA	NA	NA	NA	NA	NA	NA	NA	CC	AA	AA	AA	AA	NN	CC	CC	CC	AA	CC	AA	CC	AA	NN	CC	AA	AA	CC	CC	AA	CC	AA	CC	CC	AA	AA	CC	AA	CC	CC	AA	AA	CC	AA	CC	CC	AA
wsnp_Ex_c1997_3757496	A/C	1	96.5827	NA	NA	NA	NA	NA	NA	NA	NA	CC	AA	AA	AA	AA	NN	CC	CC	CC	AA	CC	AA	CC	AA	NN	CC	AA	AA	CC	CC	AA	CC	AA	CC	CC	AA	AA	CC	AA	CC	CC	AA	AA	CC	AA	CC	CC	AA
wsnp_Ex_c1997_3757721	A/C	1	96.5827	NA	NA	NA	NA	NA	NA	NA	NA	CC	AA	AA	AA	AA	AC	CC	CC	CC	AA	CC	AA	CC	AA	AC	CC	NN	AA	CC	CC	AA	CC	AA	CC	CC	AA	AA	CC	AA	CC	CC	AA	AA	CC	AA	CC	CC	AA
wsnp_JD_c6544_7697412	A/C	1	96.5827	NA	NA	NA	NA	NA	NA	NA	NA	AA	CC	CC	CC	CC	NN	AA	AA	AA	CC	AA	CC	AA	CC	AC	AA	CC	CC	AA	AA	CC	AA	CC	AA	AA	CC	CC	AA	CC	AA	AA	CC	CC	AA	CC	AA	AA	CC
wsnp_Ex_c1997_3757177	A/C	1	97.3383	NA	NA	NA	NA	NA	NA	NA	NA	CC	AA	AA	AA	AA	AA	CC	CC	CC	AA	AA	AA	CC	AA	AA	CC	NN	AA	CC	CC	AA	CC	AA	CC	CC	AA	AA	CC	AA	CC	CC	AA	AA	CC	AA	CC	CC	AA
wsnp_Ex_c1997_3757415	A/C	1	97.3383	NA	NA	NA	NA	NA	NA	NA	NA	CC	AA	AA	AA	AA	AA	CC	CC	CC	AA	AA	AA	CC	AA	AA	CC	AA	AA	CC	CC	AA	CC	AA	CC	CC	AA	AA	CC	AA	CC	CC	AA	AA	CC	AA	CC	CC	AA
wsnp_Ex_c1997_3757508	A/C	1	97.3383	NA	NA	NA	NA	NA	NA	NA	NA	AA	CC	CC	CC	CC	CC	AA	AA	AA	CC	CC	CC	AA	CC	CC	AA	CC	CC	AA	AA	CC	AA	CC	AA	AA	CC	CC	AA	CC	AA	AA	CC	CC	AA	CC	AA	AA	CC
wsnp_BM137879A_Ta_2_1	A/C	1	99.0253	NA	NA	NA	NA	NA	NA	NA	NA	AA	CC	CC	AA	CC	AA	AA	AA	AA	AA	CC	AA	AA	CC	NN	AA	AA	AA	AA	AA	AA	AA	AA	AA	AA	AA	AA	AA	CC	AA	AA	CC	AA	AA	CC	AA	AA	CC
wsnp_Ex_c13186_20822127	A/C	1	99.0253	NA	NA	NA	NA	NA	NA	NA	NA	AA	AA	AA	AA	AA	NN	AA	AA	AA	AA	AA	AA	AA	AA	NN	AA	AA	AA	AA	AA	AA	AA	AA	AA	AA	AA	AA	AA	AA	AA	AA	AA	AA	AA	AA	AA	AA	AA
wsnp_Ex_c15088_23268345	A/C	1	99.0253	NA	NA	NA	NA	NA	NA	NA	NA	CC	AA	AA	CC	AA	CC	CC	CC	CC	CC	CC	CC	CC	NN	AC	CC	CC	CC	CC	CC	CC	CC	CC	CC	CC	CC	CC	CC	AA	CC	CC	AA	CC	CC	AA	CC	CC	AA
wsnp_Ku_c21364_31103315	A/C	1	99.0253	NA	NA	NA	NA	NA	NA	NA	NA	AA	AA	AA	AA	AA	AC	AA	AA	AA	AA	AA	AA	AA	AA	AC	AA	AA	AA	AA	AA	AA	AA	AA	AA	AA	AA	AA	AA	AA	AA	AA	AA	AA	AA	AA	AA	AA	AA
wsnp_Ku_c23012_32893918	A/C	1	99.0253	NA	NA	NA	NA	NA	NA	NA	NA	CC	AA	AA	CC	AA	AC	CC	CC	CC	CC	AA	CC	CC	NN	AC	CC	CC	CC	CC	CC	CC	AA	CC	CC	CC	CC	NN	NN	AA	CC	CC	NN	CC	CC	AA	CC	CC	AA
wsnp_Ex_c1845_3472790	A/C	1	99.7548	NA	NA	NA	NA	NA	NA	NA	NA	CC	AA	AA	CC	AA	AC	CC	CC	CC	CC	CC	CC	CC	AA	AC	CC	CC	CC	CC	CC	CC	CC	CC	CC	CC	CC	CC	CC	AA	CC	CC	AA	CC	CC	AA	CC	CC	AA
wsnp_Ex_c9722_16062937	A/C	1	100.107	NA	NA	NA	NA	NA	NA	NA	NA	CC	AA	CC	CC	CC	NN	CC	CC	CC	CC	CC	AA	CC	AA	CC	CC	NN	CC	AA	CC	AA	AA	AA	CC	AA	AA	CC	NN	AA	CC	AA	CC	CC	AA	AA	CC	CC	CC
wsnp_BE517729A_Ta_2_1	A/C	1	100.465	NA	NA	NA	NA	NA	NA	NA	NA	AA	CC	AA	CC	AA	AC	NN	AA	AA	CC	CC	AA	AA	CC	AC	CC	AA	CC	AA	AA	AA	AA	AA	AA	AA	AA	CC	AA	CC	AA	NN	AA	CC	AA	CC	AA	AA	AA
wsnp_Ex_c20495_29571203	A/C	1	100.465	NA	NA	NA	NA	NA	NA	NA	NA	CC	CC	CC	CC	CC	AC	CC	CC	CC	CC	CC	CC	CC	CC	AC	CC	CC	CC	CC	CC	CC	CC	CC	CC	CC	CC	CC	CC	CC	CC	CC	CC	CC	CC	CC	CC	CC	CC
wsnp_Ku_c5210_9290700	A/C	1	100.465	NA	NA	NA	NA	NA	NA	NA	NA	CC	AA	CC	AA	CC	AC	CC	CC	CC	AA	AA	CC	CC	NN	AC	AA	CC	AA	CC	CC	CC	CC	CC	CC	CC	CC	AA	CC	AA	CC	CC	CC	AA	CC	AA	CC	CC	CC
wsnp_Ex_c3749_6828492	A/C	1	100.797	NA	NA	NA	NA	NA	NA	NA	NA	AA	CC	AA	CC	AA	AC	AA	AA	AA	CC	CC	AA	AA	CC	NN	CC	AA	CC	AA	AA	AA	AA	AA	AA	AA	AA	CC	NN	CC	AA	AA	AA	CC	AA	CC	AA	AA	AA
wsnp_Ku_c17322_26392311	A/C	1	103.695	NA	NA	NA	NA	NA	NA	NA	NA	CC	CC	CC	CC	CC	AC	CC	CC	CC	CC	CC	CC	CC	CC	AC	AA	CC	CC	CC	CC	CC	CC	CC	CC	CC	CC	CC	CC	CC	CC	CC	CC	AA	CC	CC	CC	CC	CC
wsnp_Ex_c43228_49605281	A/C	1	104.021	NA	NA	NA	NA	NA	NA	NA	NA	CC	AA	CC	CC	CC	AC	CC	CC	CC	CC	AA	CC	CC	NN	NN	AA	CC	CC	CC	CC	CC	CC	CC	CC	CC	CC	CC	CC	AA	CC	CC	CC	AA	CC	AA	CC	CC	CC
wsnp_Ex_c3258_6004611	A/C	1	104.347	NA	NA	NA	NA	NA	NA	NA	NA	CC	AA	CC	CC	CC	NN	CC	CC	CC	CC	AA	CC	CC	AA	NN	AA	CC	CC	CC	CC	CC	CC	CC	CC	CC	CC	CC	CC	AA	CC	CC	CC	AA	CC	AA	CC	CC	CC
wsnp_Ex_rep_c68085_66839109	A/C	1	104.347	NA	NA	NA	NA	NA	NA	NA	NA	CC	AA	CC	CC	CC	AC	CC	CC	CC	CC	AA	CC	CC	NN	AC	AA	CC	CC	CC	CC	CC	CC	CC	CC	CC	CC	CC	CC	AA	CC	CC	CC	AA	CC	AA	CC	CC	CC
wsnp_Ex_rep_c68493_67320068	A/C	1	104.347	NA	NA	NA	NA	NA	NA	NA	NA	AA	CC	AA	AA	AA	CC	AA	AA	AA	AA	CC	AA	AA	CC	NN	CC	NN	AA	AA	AA	AA	AA	AA	AA	AA	AA	NN	NN	NN	AA	AA	AA	CC	AA	CC	AA	AA	AA
wsnp_Ku_c5210_9289260	A/C	1	104.347	NA	NA	NA	NA	NA	NA	NA	NA	CC	CC	CC	CC	CC	AC	CC	CC	CC	CC	CC	CC	CC	CC	AC	AA	CC	CC	CC	CC	CC	CC	CC	CC	CC	CC	CC	CC	CC	CC	CC	CC	AA	CC	CC	CC	CC	CC
wsnp_Ra_c15564_23999084	A/C	1	106.522	NA	NA	NA	NA	NA	NA	NA	NA	AA	AA	AC	AA	AA	AC	AA	AA	AA	AA	AA	AA	AA	AA	AC	AA	AA	AA	AA	AA	AA	AA	AA	AA	AA	AA	AA	AA	AA	AA	AA	AA	AA	AA	AA	AA	AA	AA
wsnp_BG263358A_Ta_2_1	A/C	1	107.252	NA	NA	NA	NA	NA	NA	NA	NA	AA	CC	NN	AA	AA	NN	AA	AA	AA	AA	CC	AA	AA	CC	NN	CC	NN	AA	AA	AA	AA	AA	AA	AA	AA	AA	AA	AA	CC	AA	AA	AA	CC	AA	CC	AA	AA	AA
wsnp_Ex_c5060_8985678	A/C	1	107.252	NA	NA	NA	NA	NA	NA	NA	NA	CC	CC	AC	AA	CC	AC	CC	CC	CC	AA	CC	CC	CC	CC	NN	CC	CC	NN	CC	CC	CC	CC	CC	CC	CC	CC	AA	CC	CC	CC	CC	CC	CC	CC	CC	CC	CC	CC
wsnp_Ra_rep_c95460_83855592	A/C	1	108.665	NA	NA	NA	NA	NA	NA	NA	NA	AA	AA	NN	CC	AA	NN	AA	AA	AA	CC	CC	AA	AA	AA	NN	CC	AA	AA	AA	AA	AA	AA	AA	AA	AA	AA	CC	AA	AA	AA	AA	AA	CC	AA	AA	AA	AA	AA
wsnp_Ku_c33917_43336069	A/C	1	109.323	NA	NA	NA	NA	NA	NA	NA	NA	CC	CC	CC	AC	CC	AC	CC	CC	CC	CC	CC	AA	CC	CC	CC	CC	AC	NN	CC	CC	AA	AA	AA	CC	CC	CC	AC	AC	CC	CC	CC	CC	AA	AA	CC	CC	CC	CC
wsnp_Ex_c6563_11378915	A/C	1	109.597	NA	NA	NA	NA	NA	NA	NA	NA	CC	CC	CC	AC	CC	AC	CC	CC	CC	CC	CC	AA	CC	CC	CC	CC	AC	NN	CC	CC	AA	AA	AA	CC	CC	CC	NN	NN	CC	CC	CC	CC	AA	AA	CC	CC	CC	CC
wsnp_CAP7_c3472_1623955	A/C	1	110.007	NA	NA	NA	NA	NA	NA	NA	NA	CC	CC	CC	CC	CC	CC	CC	CC	CC	CC	CC	CC	CC	CC	CC	CC	AC	CC	CC	CC	AA	AA	AA	CC	CC	CC	CC	AC	CC	CC	CC	CC	AA	AA	CC	CC	CC	CC
wsnp_JD_c13384_13393159	A/C	1	110.769	NA	NA	NA	NA	NA	NA	NA	NA	CC	CC	CC	CC	CC	CC	CC	CC	CC	CC	AA	CC	CC	CC	CC	AA	AA	CC	CC	CC	AA	AA	AA	CC	CC	CC	CC	AA	CC	CC	CC	CC	CC	AA	CC	CC	CC	CC
wsnp_BG606986A_Ta_2_1	A/C	1	111.238	NA	NA	NA	NA	NA	NA	NA	NA	CC	CC	CC	CC	CC	CC	CC	CC	CC	CC	AA	CC	CC	CC	CC	AA	CC	CC	CC	CC	CC	AA	AA	CC	CC	CC	CC	AC	CC	CC	CC	CC	AA	AA	CC	CC	CC	CC
wsnp_BG606986A_Ta_2_4	A/C	1	111.57	NA	NA	NA	NA	NA	NA	NA	NA	CC	CC	CC	CC	CC	CC	CC	CC	CC	CC	AA	CC	CC	CC	CC	AA	CC	CC	CC	CC	CC	AA	AA	CC	CC	CC	CC	AC	CC	CC	CC	CC	AA	AA	CC	CC	CC	CC
wsnp_Ra_c22110_31550370	A/C	1	113.335	NA	NA	NA	NA	NA	NA	NA	NA	AA	AA	AA	AA	AA	AA	AA	AA	AA	AA	CC	AA	AA	AA	AA	AA	AC	AA	AA	AA	CC	AA	AA	AA	AA	AA	AA	AA	CC	AA	AA	AA	AA	AA	CC	AA	AA	AA
wsnp_Ex_c33452_41938013	A/C	1	114.137	NA	NA	NA	NA	NA	NA	NA	NA	AA	AA	AA	AA	AA	NN	AA	AA	AA	AA	CC	CC	AA	AA	AA	AA	NN	AA	AA	AA	CC	AA	AA	AA	AA	AA	AA	AA	CC	AA	AA	AA	AA	AA	CC	AA	AA	AA
wsnp_Ex_c41953_48657850	A/C	1	114.137	NA	NA	NA	NA	NA	NA	NA	NA	AA	AA	NN	CC	AA	NN	AA	AA	AA	CC	CC	AA	AA	AA	NN	AA	NN	NN	AA	AA	CC	AA	CC	AA	AA	AA	AA	CC	CC	AA	AA	AA	CC	CC	CC	AA	AA	AA
wsnp_Ex_c41953_48658353	A/C	1	114.137	NA	NA	NA	NA	NA	NA	NA	NA	CC	CC	NN	AA	CC	NN	CC	CC	CC	AA	AA	CC	CC	CC	NN	CC	NN	NN	CC	CC	AA	CC	AA	CC	CC	CC	CC	NN	AA	CC	CC	CC	AA	AA	AA	CC	CC	CC
wsnp_JD_c3973_5044238	A/C	1	114.137	NA	NA	NA	NA	NA	NA	NA	NA	CC	CC	AC	AA	CC	NN	CC	CC	CC	AA	AA	CC	CC	CC	AC	CC	AC	NN	CC	CC	AA	CC	AA	CC	CC	CC	CC	NN	AA	CC	CC	CC	AA	AA	AA	CC	CC	CC
wsnp_BE443588A_Ta_2_1	A/C	1	117.003	NA	NA	NA	NA	NA	NA	NA	NA	CC	CC	CC	CC	CC	AA	CC	CC	CC	CC	CC	AA	CC	CC	CC	CC	NN	CC	CC	CC	AA	CC	CC	CC	CC	CC	CC	CC	AA	CC	CC	CC	CC	CC	AA	CC	CC	CC
wsnp_BE443588A_Ta_2_2	A/C	1	117.003	NA	NA	NA	NA	NA	NA	NA	NA	CC	CC	CC	CC	CC	AC	CC	CC	CC	CC	CC	AA	CC	CC	CC	CC	AC	CC	CC	CC	AA	CC	CC	CC	CC	CC	CC	CC	AA	CC	CC	CC	CC	CC	AA	CC	CC	CC
wsnp_CAP11_c1815_982483	A/C	1	117.003	NA	NA	NA	NA	NA	NA	NA	NA	CC	CC	AA	AA	CC	NN	CC	AA	CC	AA	CC	AA	CC	CC	NN	AA	CC	NN	CC	AA	AA	AA	AA	CC	CC	CC	CC	NN	CC	AA	CC	CC	CC	AA	CC	AA	AA	CC
wsnp_Ex_c26688_35918122	A/C	1	117.003	NA	NA	NA	NA	NA	NA	NA	NA	AA	AA	AA	AA	AA	NN	AA	AA	AA	AA	AA	CC	AA	AA	AA	CC	NN	AA	AA	AA	CC	CC	AA	AA	AA	AA	AA	AA	CC	AA	AA	AA	AA	AA	CC	AA	AA	AA
wsnp_Ex_c28900_37982485	A/C	1	117.003	NA	NA	NA	NA	NA	NA	NA	NA	AA	AA	AA	AA	AA	NN	AA	AA	AA	AA	AA	CC	AA	AA	AA	AA	AC	AA	AA	AA	CC	AA	AA	AA	AA	AA	AA	AA	CC	AA	AA	AA	AA	AA	CC	AA	AA	AA
wsnp_Ex_rep_c102067_87314043	A/C	1	117.003	NA	NA	NA	NA	NA	NA	NA	NA	CC	CC	AA	AA	CC	NN	CC	AA	CC	AA	AA	CC	CC	CC	AC	AA	CC	AC	CC	AA	CC	AA	AA	CC	CC	CC	CC	AC	CC	AA	CC	CC	AA	AA	CC	NN	AA	CC
wsnp_Ex_rep_c102067_87313597	A/C	1	118.006	NA	NA	NA	NA	NA	NA	NA	NA	AA	AA	CC	CC	AA	NN	AA	CC	AA	CC	CC	AA	AA	AA	NN	CC	AA	NN	AA	CC	AA	CC	CC	AA	AA	AA	AA	CC	AA	CC	AA	AA	CC	CC	AA	CC	CC	AA
wsnp_CAP8_c4785_2322876	A/C	1	118.403	NA	NA	NA	NA	NA	NA	NA	NA	CC	CC	CC	CC	CC	AA	CC	CC	CC	CC	CC	AA	CC	CC	CC	AA	CC	CC	CC	CC	AA	AA	CC	CC	CC	CC	CC	CC	CC	CC	CC	CC	CC	CC	CC	CC	CC	CC
wsnp_Ex_c1359_2604298	A/C	1	119.823	NA	NA	NA	NA	NA	NA	NA	NA	CC	CC	AC	AA	CC	AA	CC	AA	CC	AA	CC	AA	CC	CC	NN	AA	AC	AC	CC	CC	CC	CC	AA	CC	CC	CC	CC	AC	AA	CC	CC	CC	AA	AA	AA	CC	CC	CC
wsnp_BE494527A_Ta_2_1	A/C	1	119.96	NA	NA	NA	NA	NA	NA	NA	NA	AA	AA	AC	CC	AA	AA	AA	CC	AA	CC	AA	AA	AA	AA	AC	AA	AA	AC	AA	AA	AA	CC	AA	AA	AA	AA	AA	AC	AA	AA	AA	AA	AA	CC	AA	AA	AA	AA
wsnp_CAP8_rep_c3938_1936666	A/C	1	120.285	NA	NA	NA	NA	NA	NA	NA	NA	CC	CC	CC	CC	CC	AA	CC	CC	CC	CC	CC	AA	CC	CC	CC	AA	NN	CC	CC	CC	CC	CC	AA	CC	CC	CC	CC	CC	AA	CC	CC	CC	AA	CC	AA	CC	CC	CC
wsnp_Ex_rep_c66919_65342127	A/C	1	120.285	NA	NA	NA	NA	NA	NA	NA	NA	AA	AA	NN	CC	AA	CC	AA	CC	AA	CC	CC	CC	AA	NN	NN	CC	NN	NN	AA	AA	CC	CC	CC	AA	AA	AA	AA	NN	CC	AA	AA	AA	CC	CC	CC	AA	AA	AA
wsnp_Ex_rep_c68141_66909343	A/C	1	120.285	NA	NA	NA	NA	NA	NA	NA	NA	AA	AA	AA	AA	AA	AA	AA	AA	AA	AA	AA	AA	AA	AA	AA	AA	AA	AA	AA	AA	AA	AA	AA	AA	AA	AA	AA	NN	AA	AA	AA	AA	AA	AA	AA	AA	AA	AA
wsnp_Ex_rep_c81556_76277906	A/C	1	120.285	NA	NA	NA	NA	NA	NA	NA	NA	AA	AA	NN	CC	AA	CC	AA	CC	AA	CC	CC	CC	AA	AA	NN	CC	NN	NN	AA	AA	CC	CC	CC	AA	AA	AA	AA	NN	CC	AA	AA	AA	CC	CC	CC	AA	AA	AA
wsnp_JD_c13024_13129681	A/C	1	120.285	NA	NA	NA	NA	NA	NA	NA	NA	CC	CC	CC	CC	CC	AA	CC	CC	CC	CC	CC	AA	CC	CC	CC	AA	AC	CC	CC	CC	CC	CC	AA	CC	CC	CC	CC	CC	AA	CC	CC	CC	AA	CC	AA	CC	CC	CC
wsnp_JD_c4904_6034093	A/C	1	120.285	NA	NA	NA	NA	NA	NA	NA	NA	CC	CC	CC	CC	CC	NN	CC	CC	CC	CC	CC	AA	CC	CC	CC	AA	AC	CC	CC	CC	CC	CC	AA	CC	CC	CC	CC	CC	AA	CC	CC	CC	AA	CC	AA	CC	CC	CC
wsnp_CAP11_c29_68486	A/C	1	123.06	NA	NA	NA	NA	NA	NA	NA	NA	CC	CC	CC	AA	CC	AA	CC	AA	CC	AA	CC	AA	CC	CC	NN	AA	AC	NN	CC	CC	CC	AA	AA	CC	CC	CC	CC	NN	AA	CC	CC	CC	AA	AA	AA	CC	AA	CC
wsnp_Ex_c9534_15793556	A/C	1	123.894	NA	NA	NA	NA	NA	NA	NA	NA	CC	CC	CC	AA	CC	AA	CC	AA	CC	AA	CC	AA	CC	CC	NN	AA	NN	NN	CC	CC	CC	AA	AA	CC	CC	CC	CC	AA	AA	CC	CC	CC	AA	AA	AA	CC	AA	CC
wsnp_Ex_c13955_21833712	A/C	1	124.513	NA	NA	NA	NA	NA	NA	NA	NA	CC	CC	CC	CC	CC	AA	CC	CC	CC	CC	CC	AA	CC	CC	CC	AA	NN	CC	CC	CC	CC	CC	AA	CC	CC	CC	CC	CC	AA	CC	CC	CC	AA	CC	AA	CC	CC	CC
wsnp_Ex_c23143_32376622	A/C	1	124.513	NA	NA	NA	NA	NA	NA	NA	NA	CC	CC	CC	CC	CC	AA	CC	CC	CC	CC	CC	AA	CC	CC	CC	AA	NN	CC	CC	CC	CC	CC	AA	CC	CC	CC	CC	CC	AA	CC	CC	CC	AA	CC	AA	CC	CC	CC
wsnp_Ex_c6488_11266589	A/C	1	125.503	NA	NA	NA	NA	NA	NA	NA	NA	AA	AA	AA	AA	AA	CC	AA	AA	AA	AA	AA	CC	CC	AA	NN	CC	NN	AA	CC	AA	CC	AA	CC	AA	CC	AA	AA	NN	CC	AA	CC	AA	CC	AA	CC	AA	CC	AA
wsnp_BF474340A_Ta_2_1	A/C	1	131.808	NA	NA	NA	NA	NA	NA	NA	NA	CC	CC	CC	CC	CC	CC	CC	CC	CC	CC	CC	CC	CC	CC	CC	CC	CC	AC	CC	CC	CC	CC	CC	CC	CC	CC	CC	CC	CC	CC	CC	CC	CC	CC	CC	CC	CC	CC
wsnp_Ex_c9546_15810886	A/C	1	131.808	NA	NA	NA	NA	NA	NA	NA	NA	CC	CC	CC	CC	CC	CC	CC	CC	CC	CC	CC	CC	CC	CC	CC	CC	CC	AC	CC	CC	CC	CC	CC	CC	CC	CC	CC	CC	CC	CC	CC	CC	CC	CC	CC	CC	CC	CC
wsnp_Ex_rep_c68171_66944702	A/C	1	132.023	NA	NA	NA	NA	NA	NA	NA	NA	CC	CC	CC	CC	CC	CC	CC	CC	CC	CC	CC	CC	CC	CC	CC	CC	CC	NN	CC	CC	CC	CC	CC	CC	CC	CC	CC	CC	CC	CC	CC	CC	CC	CC	CC	CC	CC	CC
wsnp_Ex_c19353_28290393	A/C	1	139.442	NA	NA	NA	NA	NA	NA	NA	NA	AA	AA	AA	CC	AA	AA	AA	CC	AA	CC	CC	AA	CC	AA	NN	AA	AA	NN	CC	AA	CC	CC	AA	AA	CC	AA	AA	AA	AA	AA	CC	AA	AA	CC	AA	AA	CC	AA
wsnp_Ra_c12759_20345987	A/C	1	139.442	NA	NA	NA	NA	NA	NA	NA	NA	AA	AA	AA	CC	AA	AA	AA	CC	AA	CC	AA	AA	AA	AA	CC	AA	AA	AA	AA	AA	CC	CC	AA	AA	AA	CC	AA	AA	AA	AA	AA	AA	AA	CC	AA	AA	NN	AA
wsnp_CAP11_c146_160903	A/C	1	148.131	NA	NA	NA	NA	NA	NA	NA	NA	AA	AA	AA	AA	AA	CC	AA	AA	AA	AA	AA	CC	AA	AA	AA	CC	AA	AA	AA	AA	AA	AA	CC	AA	AA	AA	AA	NN	AA	AA	AA	AA	CC	AA	AA	AA	AA	AA
wsnp_CAP12_rep_c8598_3608465	A/C	1	148.131	NA	NA	NA	NA	NA	NA	NA	NA	CC	CC	CC	CC	CC	AA	CC	CC	CC	CC	CC	AA	CC	CC	CC	AA	NN	CC	CC	CC	CC	CC	AA	CC	CC	CC	CC	CC	AA	CC	CC	CC	AA	CC	AA	CC	CC	CC
wsnp_CAP7_rep_c5385_2417464	A/C	1	148.131	NA	NA	NA	NA	NA	NA	NA	NA	CC	CC	CC	CC	CC	AA	CC	CC	CC	CC	CC	AA	CC	CC	CC	AA	AC	CC	CC	CC	CC	CC	AA	CC	CC	CC	CC	CC	AA	CC	CC	CC	AA	CC	AA	CC	CC	CC
wsnp_CAP7_rep_c5385_2417467	A/C	1	148.131	NA	NA	NA	NA	NA	NA	NA	NA	AA	AA	AA	AA	AA	CC	AA	AA	AA	AA	AA	CC	AA	AA	AA	CC	AC	AA	AA	AA	AA	AA	CC	AA	AA	AA	AA	NN	CC	AA	NN	AA	CC	AA	CC	AA	AA	AA
wsnp_Ex_c10903_17716723	A/C	1	148.131	NA	NA	NA	NA	NA	NA	NA	NA	CC	CC	CC	CC	CC	CC	CC	AA	CC	CC	CC	CC	CC	CC	CC	CC	CC	CC	CC	CC	AA	CC	CC	CC	CC	AA	CC	CC	CC	CC	CC	CC	CC	CC	CC	NN	CC	CC
wsnp_Ex_c12123_19388313	A/C	1	148.131	NA	NA	NA	NA	NA	NA	NA	NA	CC	CC	CC	AA	CC	CC	CC	AA	CC	AA	CC	CC	CC	CC	AC	CC	CC	CC	CC	CC	AA	AA	CC	CC	CC	AA	CC	CC	CC	CC	CC	CC	CC	AA	CC	CC	AC	CC
wsnp_Ex_c12399_19776543	A/C	1	148.131	NA	NA	NA	NA	NA	NA	NA	NA	CC	CC	CC	CC	CC	AA	CC	CC	CC	CC	CC	AA	CC	CC	CC	AA	AC	CC	CC	CC	CC	CC	AA	CC	CC	CC	CC	CC	AA	CC	CC	CC	AA	CC	AA	CC	CC	CC
wsnp_Ex_c23598_32826926	A/C	1	148.131	NA	NA	NA	NA	NA	NA	NA	NA	AA	AA	AA	AA	AA	CC	AA	AA	AA	AA	AA	CC	AA	AA	AA	CC	AC	AA	AA	AA	AA	AA	CC	AA	AA	AA	AA	NN	CC	AA	AA	AA	CC	AA	CC	AA	AA	AA
wsnp_Ex_c34594_42877243	A/C	1	148.131	NA	NA	NA	NA	NA	NA	NA	NA	CC	CC	CC	CC	CC	AA	CC	CC	CC	CC	CC	AA	CC	CC	CC	AA	AC	CC	CC	CC	CC	CC	AA	CC	CC	CC	CC	CC	AA	CC	CC	CC	AA	CC	AA	CC	CC	CC
wsnp_Ku_rep_c109724_94227136	A/C	1	148.548	NA	NA	NA	NA	NA	NA	NA	NA	AA	AA	AA	CC	AA	AA	AA	CC	AA	CC	AA	AA	AA	AA	CC	AA	AA	AA	AA	AA	CC	CC	AA	AA	AA	CC	AA	AA	AA	AA	AA	AA	AA	CC	AA	AA	AC	AA
wsnp_JD_rep_c49006_33254974	A/C	1	150.143	NA	NA	NA	NA	NA	NA	NA	NA	AA	AA	AA	CC	AA	AA	AA	CC	AA	CC	AA	AA	AA	AA	NN	AA	AA	AC	AA	AA	CC	AA	AA	AA	AA	CC	AA	AA	AA	AA	AA	AA	AA	AA	AA	AA	AA	AA
wsnp_Ku_c816_1684613	A/C	1	151.114	NA	NA	NA	NA	NA	NA	NA	NA	AA	AA	AA	CC	AA	AA	AA	CC	AA	CC	AA	AA	AA	NN	NN	AA	AA	NN	AA	AA	CC	AA	AA	AA	AA	CC	AA	AA	AA	AA	AA	AA	AA	AA	AA	AA	AA	AA
wsnp_Ex_c1970_3707739	A/C	1	151.661	NA	NA	NA	NA	NA	NA	NA	NA	CC	CC	CC	AA	CC	CC	CC	CC	CC	AA	CC	CC	CC	CC	AA	CC	CC	AC	CC	CC	CC	CC	CC	CC	CC	CC	CC	CC	CC	CC	CC	CC	CC	CC	CC	CC	CC	CC
wsnp_Ex_c7684_13109335	A/C	1	151.661	NA	NA	NA	NA	NA	NA	NA	NA	CC	CC	CC	AA	CC	CC	CC	AA	CC	AA	CC	CC	CC	CC	AC	CC	CC	CC	CC	CC	AA	CC	CC	CC	CC	AA	CC	CC	CC	CC	CC	CC	CC	CC	CC	CC	CC	CC
wsnp_Ra_c19637_28840370	A/C	1	151.661	NA	NA	NA	NA	NA	NA	NA	NA	AA	AA	AA	CC	AA	AA	AA	CC	AA	CC	AA	AA	AA	NN	CC	AA	AA	NN	AA	AA	CC	AA	AA	AA	AA	CC	AA	NN	AA	AA	AA	AA	AA	AA	AA	NN	AA	AA
wsnp_Ku_c816_1684354	A/C	1	152.026	NA	NA	NA	NA	NA	NA	NA	NA	CC	CC	CC	AA	CC	CC	CC	AA	CC	AA	CC	CC	CC	CC	AA	CC	CC	CC	CC	CC	AA	CC	CC	CC	CC	AA	CC	CC	CC	CC	CC	CC	CC	CC	CC	CC	CC	CC
wsnp_JD_c6664_7807201	A/C	1	158.565	NA	NA	NA	NA	NA	NA	NA	NA	AA	AA	AA	CC	AA	CC	AA	CC	AA	CC	AA	CC	AA	AA	AA	CC	AA	AA	AA	AA	AA	AA	CC	AA	AA	AA	AA	CC	AA	AA	AA	AA	CC	CC	AA	AA	AA	AA
wsnp_Ra_c36089_44508724	A/C	1	158.565	NA	NA	NA	NA	NA	NA	NA	NA	AA	AA	AA	CC	AA	AA	AA	AA	AA	CC	AA	AA	AA	AA	AA	AA	AC	AA	AA	AA	AA	AA	AA	AA	AA	AA	AA	AA	CC	AA	AA	AA	AA	AA	CC	AA	AA	AA
wsnp_Ex_c10631_17340809	A/C	1	159.354	NA	NA	NA	NA	NA	NA	NA	NA	CC	CC	CC	AA	CC	CC	CC	CC	CC	AA	CC	CC	CC	CC	NN	CC	NN	CC	CC	CC	CC	CC	CC	CC	CC	CC	CC	CC	AA	CC	CC	CC	CC	CC	AA	CC	CC	CC
wsnp_Ex_c38849_46284348	A/C	1	160.213	NA	NA	NA	NA	NA	NA	NA	NA	AA	CC	CC	AA	CC	AA	AA	CC	CC	AA	CC	AA	CC	CC	CC	AA	CC	CC	CC	CC	CC	AA	CC	AA	CC	CC	CC	CC	CC	CC	CC	CC	CC	CC	AA	CC	CC	CC
wsnp_Ex_c9343_15514687	A/C	1	163.268	NA	NA	NA	NA	NA	NA	NA	NA	AA	AA	AA	CC	AA	AA	AA	CC	AA	CC	AA	AA	AA	AA	AA	AA	AA	AA	AA	AA	AA	AA	AA	AA	AA	AA	AA	AA	AA	AA	AA	AA	CC	AA	AA	AA	AA	AA
wsnp_Ex_c18499_27344859	A/C	1	163.626	NA	NA	NA	NA	NA	NA	NA	NA	CC	CC	CC	AA	CC	CC	CC	AA	CC	AA	CC	AA	CC	CC	CC	CC	CC	CC	CC	CC	CC	CC	CC	CC	CC	CC	CC	AA	CC	CC	CC	CC	AA	AA	CC	CC	CC	CC
wsnp_Ex_c25730_34991010	A/C	1	163.626	NA	NA	NA	NA	NA	NA	NA	NA	AA	AA	AA	AA	AA	AA	AA	AA	AA	AA	AA	AA	AA	AA	AA	AA	AA	AA	AA	AA	AA	AA	AA	AA	AA	AA	AA	NN	AA	AA	AA	AA	AA	AA	AA	AA	AA	AA
wsnp_Ku_c14496_22838796	A/C	1	163.626	NA	NA	NA	NA	NA	NA	NA	NA	CC	CC	CC	CC	CC	AA	CC	CC	CC	CC	CC	CC	CC	CC	CC	CC	AC	CC	CC	CC	AA	AA	AA	CC	CC	CC	CC	NN	AA	CC	CC	CC	CC	AA	AA	CC	CC	CC
wsnp_Ex_c9918_16332583	A/C	1	163.952	NA	NA	NA	NA	NA	NA	NA	NA	AA	AA	AA	CC	AA	AA	AA	CC	AA	CC	AA	AA	AA	NN	AA	AA	AA	AA	AA	AA	AA	AA	AA	AA	AA	AA	AA	AA	AA	AA	AA	AA	AA	AA	AA	AA	AA	AA
wsnp_Ex_c9343_15514531	A/C	1	164.278	NA	NA	NA	NA	NA	NA	NA	NA	CC	CC	CC	AA	CC	CC	CC	AA	CC	AA	CC	CC	CC	CC	CC	CC	CC	CC	CC	CC	CC	CC	CC	CC	CC	CC	CC	CC	CC	CC	CC	CC	AA	CC	CC	CC	CC	CC
wsnp_Ex_c3201_5910642	A/C	1	165.287	NA	NA	NA	NA	NA	NA	NA	NA	CC	CC	CC	AA	CC	CC	CC	AA	CC	AA	CC	CC	CC	CC	CC	CC	CC	CC	CC	CC	CC	CC	CC	CC	CC	CC	CC	CC	CC	AA	CC	CC	CC	CC	CC	CC	CC	CC
wsnp_Ex_c271_521429	A/C	1	166.388	NA	NA	NA	NA	NA	NA	NA	NA	CC	CC	CC	AA	CC	CC	CC	AA	CC	AA	CC	CC	CC	CC	CC	AA	AC	CC	CC	CC	AA	CC	CC	CC	CC	CC	CC	NN	AA	CC	CC	CC	CC	AA	AA	CC	AA	CC
wsnp_JD_rep_c65095_41464278	A/C	1	167.951	NA	NA	NA	NA	NA	NA	NA	NA	AA	AA	AA	CC	AA	CC	AA	CC	AA	CC	AA	AA	AA	AA	AA	CC	AA	AA	AA	AA	CC	CC	AA	AA	AA	AA	AA	CC	AA	AA	AA	AA	CC	CC	AA	AA	CC	AA
wsnp_Ku_rep_c69362_68705297	A/C	1	167.951	NA	NA	NA	NA	NA	NA	NA	NA	CC	CC	CC	AA	CC	AA	CC	AA	CC	AA	CC	CC	CC	CC	CC	AA	CC	CC	CC	CC	AA	AA	CC	CC	CC	CC	CC	AA	CC	CC	CC	CC	AA	AA	CC	CC	AA	CC
wsnp_Ex_rep_c69932_68893867	A/C	1	168.284	NA	NA	NA	NA	NA	NA	NA	NA	CC	CC	CC	AA	CC	NN	CC	AA	CC	AA	CC	CC	CC	CC	CC	AA	CC	CC	CC	CC	AA	AA	CC	CC	CC	CC	CC	NN	CC	CC	CC	CC	AA	AA	CC	CC	AA	CC
wsnp_Ex_c15377_23637176	A/C	1	168.59	NA	NA	NA	NA	NA	NA	NA	NA	AA	AA	AA	CC	AA	CC	AA	CC	AA	CC	AA	AA	AA	AA	AA	CC	AA	AA	AA	AA	CC	CC	AA	AA	AA	AA	AA	CC	AA	AA	AA	AA	CC	CC	AA	AA	CC	AA
wsnp_Ex_rep_c103474_88421290	A/C	1	168.59	NA	NA	NA	NA	NA	NA	NA	NA	AA	AA	AA	CC	AA	CC	AA	CC	AA	CC	AA	AA	AA	AA	AA	CC	AA	AA	AA	AA	CC	CC	AA	AA	AA	AA	AA	CC	AA	AA	AA	AA	CC	CC	AA	AA	CC	AA
wsnp_Ex_c36911_44767554	A/C	1	168.915	NA	NA	NA	NA	NA	NA	NA	NA	AA	AA	AA	CC	AA	CC	AA	CC	AA	CC	AA	AA	AA	AA	AA	CC	AA	AA	AA	AA	CC	CC	AA	AA	AA	AA	AA	CC	AA	AA	AA	AA	CC	CC	AA	AA	CC	AA
wsnp_CAP11_c1827_988367	A/C	1	169.814	NA	NA	NA	NA	NA	NA	NA	NA	AA	AA	AA	CC	AA	AA	AA	AA	AA	CC	AA	AA	AA	AA	AA	AA	AA	AA	AA	AA	AA	AA	AA	AA	AA	AA	AA	NN	AA	AA	AA	AA	AA	AA	AA	AA	AA	AA
wsnp_Ex_c11939_19147421	A/C	1	170.368	NA	NA	NA	NA	NA	NA	NA	NA	AA	AA	AA	CC	AA	CC	AA	CC	AA	CC	AA	AA	AA	AA	AA	CC	AA	AA	AA	AA	CC	CC	AA	AA	AA	AA	AA	CC	AA	AA	AA	AA	AA	CC	AA	AA	CC	AA
wsnp_Ex_c11939_19147790	A/C	1	170.368	NA	NA	NA	NA	NA	NA	NA	NA	CC	CC	CC	CC	CC	NN	CC	CC	CC	CC	CC	AA	CC	CC	CC	CC	CC	CC	CC	CC	CC	CC	AA	CC	CC	CC	CC	NN	CC	AA	CC	CC	CC	CC	CC	CC	CC	CC
wsnp_Ra_c6891_11974621	A/C	1	170.368	NA	NA	NA	NA	NA	NA	NA	NA	CC	CC	CC	CC	CC	CC	CC	CC	CC	CC	CC	CC	CC	CC	CC	CC	CC	CC	CC	CC	CC	CC	CC	CC	CC	CC	CC	CC	CC	CC	CC	CC	AA	CC	CC	CC	CC	CC
wsnp_Ex_c48407_53323483	A/C	1	170.694	NA	NA	NA	NA	NA	NA	NA	NA	CC	CC	CC	CC	CC	CC	CC	CC	CC	CC	CC	CC	CC	CC	CC	CC	CC	CC	CC	CC	CC	CC	CC	CC	CC	CC	CC	CC	CC	AA	CC	CC	AA	CC	CC	CC	CC	CC
wsnp_Ex_c11939_19147514	A/C	1	173.716	NA	NA	NA	NA	NA	NA	NA	NA	CC	CC	CC	AA	CC	AA	CC	AA	CC	AA	CC	CC	CC	CC	CC	AA	CC	CC	CC	CC	AA	AA	CC	CC	CC	CC	CC	AA	CC	CC	CC	CC	CC	AA	CC	CC	AA	CC
wsnp_Ex_c1557_2973321	A/C	1	173.716	NA	NA	NA	NA	NA	NA	NA	NA	AA	AA	AA	AA	AA	NN	AA	AA	AA	AA	AA	CC	AA	AA	AA	AA	AA	AA	AA	AA	AA	AA	CC	AA	AA	AA	AA	NN	AA	CC	AA	AA	AA	AA	AA	AA	AA	AA
wsnp_Ex_c1861_3506202	A/C	1	173.716	NA	NA	NA	NA	NA	NA	NA	NA	AA	AA	AA	AA	AA	AA	AA	AA	AA	AA	CC	AA	AA	AA	AA	CC	AA	AA	CC	CC	CC	AA	AA	AA	CC	AA	CC	AA	AA	AA	CC	AA	AA	NN	AA	AA	AA	AA
wsnp_Ku_c12441_20092792	A/C	1	173.716	NA	NA	NA	NA	NA	NA	NA	NA	AA	AA	AA	CC	AA	CC	AA	CC	AA	CC	AA	AA	AA	AA	AA	CC	AA	AA	AA	AA	CC	CC	AA	AA	AA	AA	AA	CC	AA	AA	AA	AA	AA	CC	AA	AA	CC	AA
wsnp_Ku_c26281_36243489	A/C	1	173.716	NA	NA	NA	NA	NA	NA	NA	NA	AA	AA	AA	AA	AA	AA	AA	AA	AA	AA	CC	AA	AA	AA	AA	CC	AA	AA	CC	CC	CC	AA	AA	AA	CC	AA	NN	NN	AA	AA	CC	AA	AA	AC	AA	AA	AA	AA
wsnp_Ku_c40759_48907151	A/C	1	173.716	NA	NA	NA	NA	NA	NA	NA	NA	CC	CC	CC	CC	CC	CC	CC	CC	CC	CC	AA	CC	CC	CC	CC	AA	CC	CC	AA	AA	AA	CC	CC	CC	AA	CC	AA	CC	CC	CC	AA	CC	CC	NN	CC	CC	CC	CC
wsnp_Ku_rep_c71113_70810693	A/C	1	173.716	NA	NA	NA	NA	NA	NA	NA	NA	AA	AA	AA	AA	AA	AA	AA	AA	AA	AA	CC	AA	AA	AA	AA	CC	AA	AA	CC	CC	CC	AA	AA	AA	CC	AA	CC	NN	AA	AA	CC	AA	AA	AC	AA	AA	AA	AA
wsnp_Ra_rep_c97840_85062318	A/C	1	173.716	NA	NA	NA	NA	NA	NA	NA	NA	CC	CC	CC	CC	CC	CC	CC	CC	CC	CC	AA	CC	CC	CC	CC	AA	CC	CC	AA	AA	AA	CC	CC	CC	AA	CC	AA	CC	CC	CC	AA	CC	CC	AC	CC	CC	CC	CC
wsnp_Ra_rep_c97840_85062404	A/C	1	173.716	NA	NA	NA	NA	NA	NA	NA	NA	CC	CC	CC	CC	CC	CC	CC	CC	CC	CC	AA	CC	CC	CC	CC	AA	CC	CC	AA	AA	AA	CC	CC	CC	AA	CC	AA	CC	CC	CC	AA	CC	CC	NN	CC	CC	CC	CC
wsnp_RFL_Contig2550_2175772	A/C	1	173.716	NA	NA	NA	NA	NA	NA	NA	NA	AA	AA	AA	AA	AA	AA	AA	AA	AA	AA	CC	AA	AA	AA	AA	CC	AA	AA	CC	CC	CC	AA	AA	AA	CC	AA	CC	AA	AA	AA	CC	AA	CC	CC	AA	AA	AA	AA
wsnp_Ex_c9600_15889471	A/C	1	173.931	NA	NA	NA	NA	NA	NA	NA	NA	CC	CC	CC	AA	CC	CC	CC	CC	CC	AA	CC	AA	CC	CC	CC	CC	CC	CC	CC	CC	CC	CC	CC	CC	CC	CC	CC	CC	CC	AA	CC	CC	AA	CC	CC	CC	CC	CC
wsnp_Ex_rep_c67492_66096650	A/C	1	175.618	NA	NA	NA	NA	NA	NA	NA	NA	CC	CC	CC	AA	CC	NN	CC	CC	CC	AA	CC	AA	CC	CC	CC	AA	CC	CC	CC	CC	CC	CC	AA	CC	CC	CC	CC	CC	CC	AA	CC	CC	AA	CC	CC	CC	CC	CC
wsnp_Ku_c754_1559354	A/C	1	176.393	NA	NA	NA	NA	NA	NA	NA	NA	AA	AA	AA	AA	AA	AA	AA	AA	AA	AA	AA	AA	AA	AA	AA	AA	AA	AA	AA	AA	AA	AA	AA	AA	AA	AA	AA	AA	AA	AA	AA	AA	AA	AA	AA	AA	AA	AA
wsnp_Ex_c6476_11246531	A/C	1	176.719	NA	NA	NA	NA	NA	NA	NA	NA	AA	AA	AA	AA	AA	NN	AA	CC	AA	AA	AA	AA	AA	AA	AA	CC	AA	AA	AA	AA	CC	CC	CC	AA	AA	AA	AA	CC	AA	AA	AA	AA	AA	CC	AA	AA	CC	AA
wsnp_Ex_c1255_2411550	A/C	1	177.995	NA	NA	NA	NA	NA	NA	NA	NA	CC	CC	CC	CC	CC	CC	CC	CC	CC	CC	CC	CC	CC	CC	CC	CC	CC	CC	CC	CC	CC	CC	CC	CC	CC	CC	CC	CC	CC	AA	CC	CC	AA	CC	CC	CC	CC	CC
wsnp_Ex_c1255_2411977	A/C	1	177.995	NA	NA	NA	NA	NA	NA	NA	NA	AA	AA	AA	AA	AA	NN	AA	CC	AA	AA	AA	AA	AA	AA	AC	AA	AA	AA	AA	AA	CC	CC	AA	AA	AA	AA	AA	CC	AA	AA	NN	AA	AA	CC	AA	AA	CC	AA
wsnp_Ku_c330_683203	A/C	1	178.178	NA	NA	NA	NA	NA	NA	NA	NA	CC	CC	CC	CC	CC	AC	CC	AA	CC	CC	CC	CC	CC	CC	CC	CC	CC	CC	CC	CC	AA	AA	CC	CC	CC	CC	CC	AA	CC	AA	CC	CC	AA	AA	CC	CC	AA	CC
wsnp_Ex_c52086_55808126	A/C	1	181.174	NA	NA	NA	NA	NA	NA	NA	NA	AA	AA	CC	AA	AA	CC	AA	CC	AA	AA	AA	AA	AA	AA	NN	CC	AA	AA	AA	AA	CC	CC	CC	AA	AA	AA	AA	CC	AA	CC	AA	CC	AA	CC	AA	AA	CC	AA
wsnp_Ex_c3887_7051325	A/C	1	181.851	NA	NA	NA	NA	NA	NA	NA	NA	AA	AA	CC	AA	AA	CC	AA	CC	AA	AA	AA	AA	AA	AA	NN	CC	AA	AA	AA	AA	CC	CC	CC	AA	AA	AA	AA	CC	AA	CC	AA	CC	CC	CC	AA	AA	CC	AA
wsnp_Ex_c46670_52108070	A/C	1	181.851	NA	NA	NA	NA	NA	NA	NA	NA	CC	CC	AA	AA	CC	NN	CC	AA	CC	AA	AA	CC	CC	CC	NN	AA	CC	CC	CC	CC	AA	AA	AA	CC	CC	CC	CC	AA	CC	AA	CC	AA	AA	AA	CC	CC	AA	CC
wsnp_BE637971B_Ta_1_20	A/C	2	9.55554	NA	NA	NA	NA	NA	NA	NA	NA	CC	CC	AA	AA	CC	NN	CC	AA	AA	AA	AA	AA	CC	CC	CC	AA	CC	AA	CC	CC	AA	AA	AA	CC	CC	AA	AA	CC	AA	AA	CC	CC	AA	CC	AA	AA	AA	CC
wsnp_Ex_c50340_54659660	A/C	2	10.6586	NA	NA	NA	NA	NA	NA	NA	NA	CC	CC	AA	AA	CC	CC	CC	CC	AA	CC	CC	CC	CC	CC	CC	CC	CC	AA	CC	CC	AA	AA	AA	CC	CC	AA	AA	CC	AA	AA	CC	CC	AA	CC	AA	AA	AA	CC
wsnp_Ex_c7442_12743787	A/C	2	10.6586	NA	NA	NA	NA	NA	NA	NA	NA	CC	CC	CC	CC	CC	NN	CC	AA	CC	CC	CC	AA	CC	CC	CC	CC	CC	CC	CC	CC	CC	CC	CC	CC	CC	CC	CC	CC	CC	CC	CC	CC	CC	CC	CC	CC	CC	CC
wsnp_Ex_rep_c67198_65702998	A/C	2	10.9793	NA	NA	NA	NA	NA	NA	NA	NA	AA	AA	AA	AA	AA	NN	AA	CC	AA	AA	AA	CC	AA	AA	AA	CC	AA	AA	AA	CC	AA	AA	AA	AA	AA	AA	AA	AA	AA	AA	AA	AA	AA	AA	AA	AA	AA	AA
wsnp_Ku_c8592_14575931	A/C	2	10.9793	NA	NA	NA	NA	NA	NA	NA	NA	AA	AA	AA	AA	AA	NN	AA	CC	AA	AA	AA	CC	AA	AA	AA	CC	AA	AA	AA	CC	AA	AA	CC	AA	AA	AA	AA	AA	AA	AA	AA	AA	AA	AA	AA	AA	AA	AA
wsnp_Ku_c28164_38103270	A/C	2	11.1909	NA	NA	NA	NA	NA	NA	NA	NA	CC	CC	CC	CC	CC	AC	CC	AA	CC	CC	CC	AA	CC	CC	CC	AA	CC	CC	CC	AA	CC	CC	CC	CC	CC	CC	CC	CC	CC	CC	CC	CC	CC	CC	CC	CC	CC	CC
wsnp_Ex_rep_c66774_65133356	A/C	2	11.627	NA	NA	NA	NA	NA	NA	NA	NA	CC	CC	CC	CC	CC	AA	CC	AA	CC	CC	CC	AA	CC	CC	CC	CC	CC	CC	CC	AA	CC	CC	CC	CC	CC	CC	CC	CC	CC	CC	CC	CC	CC	CC	CC	CC	CC	CC
wsnp_Ex_c14273_22230844	A/C	2	18.1235	NA	NA	NA	NA	NA	NA	NA	NA	AA	AA	CC	CC	CC	NN	AA	CC	CC	CC	CC	AA	AA	NN	CC	CC	NN	AA	AA	CC	AA	CC	CC	AA	AA	CC	AA	CC	CC	AC	NN	AA	CC	AA	CC	NN	AA	AA
wsnp_Ex_c2117_3976893	A/C	2	18.4185	NA	NA	NA	NA	NA	NA	NA	NA	CC	CC	CC	AA	CC	CC	CC	CC	CC	CC	AA	CC	CC	CC	CC	AA	CC	CC	CC	CC	CC	CC	CC	CC	CC	CC	CC	CC	CC	CC	CC	CC	CC	CC	CC	CC	CC	CC
wsnp_Ex_c25782_35041189	A/C	2	21.5737	NA	NA	NA	NA	NA	NA	NA	NA	CC	CC	CC	CC	CC	CC	CC	CC	AC	CC	CC	CC	CC	CC	CC	CC	CC	CC	CC	CC	CC	AA	CC	CC	CC	AA	CC	NN	CC	AC	CC	CC	CC	AA	CC	CC	CC	CC
wsnp_Ex_c22364_31560642	A/C	2	22.6062	NA	NA	NA	NA	NA	NA	NA	NA	CC	AA	AA	AA	CC	AC	CC	CC	AA	CC	CC	AA	CC	AA	CC	CC	CC	CC	AA	CC	AA	CC	CC	CC	AC	AA	CC	CC	CC	AA	AA	CC	CC	CC	CC	AA	AA	CC
wsnp_Ex_c12063_19310114	A/C	2	22.9333	NA	NA	NA	NA	NA	NA	NA	NA	CC	CC	AA	CC	CC	CC	CC	AA	AA	CC	AA	CC	CC	CC	CC	AA	CC	CC	CC	CC	CC	CC	CC	CC	CC	AA	CC	AA	CC	NN	CC	CC	CC	AA	CC	CC	CC	CC
wsnp_Ex_c14832_22953906	A/C	2	22.9333	NA	NA	NA	NA	NA	NA	NA	NA	CC	AA	CC	AA	CC	NN	CC	CC	CC	CC	CC	AA	CC	AA	CC	CC	CC	CC	AA	CC	AA	CC	CC	CC	NN	CC	CC	CC	CC	NN	AA	CC	CC	CC	CC	AA	AA	CC
wsnp_Ku_rep_c70742_70379526	A/C	2	22.9333	NA	NA	NA	NA	NA	NA	NA	NA	AA	CC	AA	CC	AA	CC	AA	AA	AA	AA	AA	CC	AA	CC	CC	AA	AA	AA	CC	CC	CC	CC	CC	AA	CC	AA	AA	AA	NN	NN	CC	AA	CC	AA	CC	CC	CC	AA
wsnp_CAP8_c4576_2228073	A/C	2	23.6516	NA	NA	NA	NA	NA	NA	NA	NA	AA	AA	CC	AA	AA	AA	AA	AA	CC	AA	CC	AA	AA	AA	AA	CC	AA	AA	AA	AA	AA	AA	AA	AA	AA	CC	AA	CC	AA	NN	AA	AA	AA	AA	CC	AA	AA	AA
wsnp_Ex_c2111_3963339	A/C	2	23.6516	NA	NA	NA	NA	NA	NA	NA	NA	CC	AA	CC	AA	CC	AA	CC	CC	CC	AA	CC	AA	CC	AA	CC	CC	CC	CC	AA	CC	AA	CC	CC	CC	AC	CC	CC	CC	NN	AC	AA	CC	CC	CC	AA	AA	AA	CC
wsnp_Ex_c11976_19193550	A/C	2	28.0574	NA	NA	NA	NA	NA	NA	NA	NA	CC	CC	CC	CC	CC	CC	CC	CC	CC	CC	CC	CC	CC	CC	CC	AA	CC	CC	CC	CC	CC	CC	CC	CC	CC	CC	CC	CC	CC	CC	CC	CC	CC	CC	CC	CC	CC	CC
wsnp_Ex_c20975_30093113	A/C	2	28.0574	NA	NA	NA	NA	NA	NA	NA	NA	AA	AA	AA	AA	AA	AA	AA	AA	AA	AA	AA	AA	AA	AA	AA	CC	AA	AA	AA	AA	AA	AA	AA	AA	AA	AA	AA	AA	AA	AA	AA	AA	AA	AA	AA	AA	AA	AA
wsnp_Ex_c51156_55193734	A/C	2	28.0574	NA	NA	NA	NA	NA	NA	NA	NA	AA	AA	AA	AA	AA	AA	AA	AA	AA	AA	AA	AA	AA	AA	AA	CC	AA	AA	AA	AA	AA	AA	AA	AA	AA	AA	AA	AA	AA	AA	AA	AA	AA	AA	AA	AA	AA	AA
wsnp_Ku_c16938_25916260	A/C	2	28.0574	NA	NA	NA	NA	NA	NA	NA	NA	AA	AA	AA	AA	AA	AA	AA	AA	AA	AA	AA	AA	AA	AA	AA	CC	AA	AA	AA	AA	AA	AA	AA	AA	AA	AA	AA	AA	AA	AA	AA	AA	AA	AA	AA	AA	AA	AA
wsnp_Ex_c16581_25100502	A/C	2	28.1921	NA	NA	NA	NA	NA	NA	NA	NA	CC	CC	CC	CC	CC	CC	CC	CC	CC	CC	CC	CC	CC	CC	CC	AA	CC	CC	CC	CC	CC	CC	CC	CC	CC	CC	CC	CC	CC	CC	CC	CC	CC	CC	CC	CC	CC	CC
wsnp_Ku_rep_c71900_71624324	A/C	2	30.1481	NA	NA	NA	NA	NA	NA	NA	NA	CC	CC	NN	CC	CC	NN	CC	CC	AA	CC	CC	AA	CC	CC	CC	AA	CC	CC	CC	AA	AA	CC	AA	CC	CC	CC	CC	CC	CC	CC	AA	CC	CC	CC	NN	AA	AA	CC
wsnp_Ra_c4296_7819139	A/C	2	30.1481	NA	NA	NA	NA	NA	NA	NA	NA	CC	CC	NN	CC	CC	NN	CC	CC	AA	CC	CC	AA	CC	CC	CC	AA	NN	CC	CC	AA	AA	CC	AA	CC	CC	CC	CC	CC	NN	NN	AA	CC	CC	CC	NN	AA	AA	CC
wsnp_BE443531B_Ta_1_1	A/C	2	30.4687	NA	NA	NA	NA	NA	NA	NA	NA	CC	CC	CC	CC	CC	CC	CC	CC	CC	CC	CC	CC	CC	CC	CC	CC	CC	CC	CC	AA	AA	CC	CC	CC	CC	CC	CC	CC	NN	NN	AA	CC	CC	CC	AA	AA	AA	CC
wsnp_BE637864B_Ta_1_1	A/C	2	31.4371	NA	NA	NA	NA	NA	NA	NA	NA	AA	AA	AC	AA	AA	NN	AA	AA	CC	AA	AA	AA	AA	AA	AA	AA	NN	AA	AA	CC	CC	AA	CC	AA	AA	AA	AA	AA	NN	NN	CC	AA	AA	AA	NN	CC	CC	AA
wsnp_JD_c4444_5575748	A/C	2	31.7577	NA	NA	NA	NA	NA	NA	NA	NA	AA	AA	AA	CC	AA	AA	AA	AA	AA	CC	AA	AA	AA	AA	AA	CC	AA	AA	CC	CC	CC	AA	CC	AA	CC	AA	AA	NN	NN	NN	CC	AA	AA	AA	CC	CC	CC	AA
wsnp_Ex_c17238_25895129	A/C	2	32.1105	NA	NA	NA	NA	NA	NA	NA	NA	CC	CC	CC	CC	CC	CC	CC	AA	CC	CC	CC	CC	CC	CC	CC	CC	CC	CC	CC	CC	CC	CC	CC	CC	CC	AA	CC	CC	CC	NN	CC	CC	CC	CC	CC	CC	CC	CC
wsnp_Ex_c37635_45347415	A/C	2	33.3931	NA	NA	NA	NA	NA	NA	NA	NA	CC	CC	CC	CC	CC	NN	CC	CC	CC	CC	CC	AA	CC	CC	CC	CC	CC	CC	CC	CC	CC	CC	CC	CC	CC	CC	CC	CC	CC	CC	CC	CC	CC	CC	CC	CC	CC	CC
wsnp_Ex_c9902_16309166	A/C	2	33.3931	NA	NA	NA	NA	NA	NA	NA	NA	CC	CC	CC	CC	CC	NN	CC	CC	CC	CC	CC	AA	CC	CC	CC	CC	CC	CC	CC	CC	CC	CC	CC	CC	CC	CC	CC	CC	CC	CC	CC	CC	CC	CC	CC	CC	CC	CC
wsnp_Ra_c21132_30487331	A/C	2	33.3931	NA	NA	NA	NA	NA	NA	NA	NA	AA	AA	AA	AA	AA	AC	AA	AA	AA	AA	AA	CC	AA	AA	AA	AA	AA	AA	AA	AA	AA	AA	AA	AA	AA	AA	AA	AA	AA	AA	AA	AA	AA	AA	AA	AA	AA	AA
wsnp_Ex_rep_c69266_68192766	A/C	2	33.9574	NA	NA	NA	NA	NA	NA	NA	NA	CC	CC	AC	AA	CC	CC	CC	AA	AA	AA	AA	CC	CC	CC	CC	AA	NN	CC	AA	AA	AA	AA	AA	CC	AA	AA	CC	CC	NN	AA	AA	CC	CC	CC	NN	AA	AA	CC
wsnp_RFL_Contig2794_2564017	A/C	2	33.9574	NA	NA	NA	NA	NA	NA	NA	NA	AA	AA	NN	CC	AA	AA	AA	CC	CC	CC	CC	AA	AA	AA	AA	CC	NN	AA	CC	CC	CC	CC	CC	AA	CC	CC	AA	NN	NN	CC	CC	AA	AA	AA	CC	CC	CC	AA
wsnp_RFL_Contig4726_5654774	A/C	2	33.9574	NA	NA	NA	NA	NA	NA	NA	NA	CC	CC	NN	AA	CC	AA	CC	AA	AA	AA	AA	AA	CC	CC	CC	AA	NN	CC	AA	AA	AA	AA	AA	CC	AA	AA	CC	CC	CC	AA	AA	CC	CC	CC	AA	AA	AA	CC
wsnp_Ex_rep_c70284_69228305	A/C	2	34.8425	NA	NA	NA	NA	NA	NA	NA	NA	AA	AA	AC	CC	AA	AA	AA	CC	CC	CC	CC	AA	AA	AA	AA	CC	NN	AA	CC	CC	CC	CC	CC	AA	CC	CC	AA	NN	AA	CC	CC	AA	AA	AA	NN	CC	CC	AA
wsnp_RFL_Contig2449_2013497	A/C	2	34.8425	NA	NA	NA	NA	NA	NA	NA	NA	AA	AA	NN	CC	AA	AA	AA	CC	CC	CC	CC	AA	AA	AA	AA	CC	AA	AA	CC	CC	CC	CC	CC	AA	CC	CC	AA	AA	AA	CC	CC	AA	AA	AA	NN	CC	CC	AA
wsnp_Ex_c11177_18096010	A/C	2	35.2914	NA	NA	NA	NA	NA	NA	NA	NA	CC	CC	NN	AA	CC	CC	CC	AA	AA	AA	AA	CC	CC	CC	CC	AA	NN	CC	AA	AA	AA	AA	AA	CC	AA	AA	CC	NN	NN	AA	AA	CC	CC	CC	AA	AA	AA	CC
wsnp_CAP12_c399_219300	A/C	2	35.5094	NA	NA	NA	NA	NA	NA	NA	NA	CC	CC	AC	AA	CC	NN	CC	AA	AA	AA	AA	AA	CC	CC	CC	AA	NN	CC	NN	AA	AA	AA	AA	CC	AA	AA	CC	CC	NN	AA	AA	CC	CC	CC	NN	AA	AA	CC
wsnp_Ku_c62848_63784645	A/C	2	35.5094	NA	NA	NA	NA	NA	NA	NA	NA	AA	AA	NN	CC	AA	AA	AA	CC	CC	CC	CC	AA	AA	AA	AA	CC	NN	AA	CC	CC	CC	CC	CC	AA	CC	CC	AA	NN	AA	CC	CC	AA	AA	AA	NN	CC	CC	AA
wsnp_Ku_c2115_4089288	A/C	2	35.9327	NA	NA	NA	NA	NA	NA	NA	NA	CC	CC	CC	CC	CC	NN	CC	CC	CC	CC	CC	AA	CC	CC	CC	CC	CC	CC	CC	CC	CC	CC	CC	CC	CC	CC	CC	CC	CC	CC	CC	CC	CC	CC	CC	CC	CC	CC
wsnp_Ex_c5947_10431109	A/C	2	36.4842	NA	NA	NA	NA	NA	NA	NA	NA	AA	AA	AA	AA	AA	NN	AA	AA	AA	AA	AA	CC	AA	AA	AA	AA	AA	AA	AA	AA	AA	AA	AA	AA	AA	AA	AA	AA	AA	AA	AA	AA	AA	AA	AA	AA	AA	AA
wsnp_JD_rep_c49357_33576509	A/C	2	37.1897	NA	NA	NA	NA	NA	NA	NA	NA	CC	CC	NN	AA	CC	NN	CC	AA	AA	AA	AA	AA	CC	CC	CC	AA	CC	CC	AA	AA	AA	AA	AA	CC	AA	AA	CC	CC	CC	AA	AA	CC	CC	CC	AA	AA	AA	CC
wsnp_Ku_c30982_40765254	A/C	2	37.1897	NA	NA	NA	NA	NA	NA	NA	NA	AA	AA	AA	AA	AA	NN	AA	AA	AA	AA	AA	CC	AA	AA	AA	AA	AA	AA	AA	AA	AA	AA	AA	AA	AA	AA	AA	CC	AA	AA	AA	AA	AA	CC	AA	AA	AA	AA
wsnp_Ku_c30982_40765341	A/C	2	37.1897	NA	NA	NA	NA	NA	NA	NA	NA	CC	CC	CC	CC	CC	AC	CC	CC	CC	CC	CC	AA	CC	CC	CC	CC	CC	CC	CC	CC	CC	CC	CC	CC	CC	CC	CC	AA	CC	CC	CC	CC	CC	AA	CC	CC	CC	CC
wsnp_Ex_c26419_35667216	A/C	2	37.7604	NA	NA	NA	NA	NA	NA	NA	NA	AA	AA	NN	CC	AA	AA	AA	CC	CC	CC	CC	AA	AA	AA	AA	CC	NN	AA	CC	CC	CC	CC	CC	AA	CC	CC	AA	AA	NN	CC	CC	AA	AA	AA	CC	CC	CC	AA
wsnp_Ku_c16117_24917524	A/C	2	37.7604	NA	NA	NA	NA	NA	NA	NA	NA	CC	CC	NN	AA	CC	CC	CC	AA	AA	AA	AA	CC	CC	CC	CC	AA	NN	CC	AA	AA	AA	AA	AA	CC	AA	AA	CC	CC	NN	AA	AA	CC	CC	CC	AA	AA	AA	CC
wsnp_BE403956B_Ta_2_3	A/C	2	38.1516	NA	NA	NA	NA	NA	NA	NA	NA	AA	AA	CC	CC	NN	NN	AA	CC	CC	CC	AA	CC	AA	NN	AA	CC	AA	AA	CC	AA	CC	CC	CC	AA	CC	CC	AA	NN	AA	CC	CC	AA	CC	AA	CC	CC	CC	AA
wsnp_BE442716B_Ta_2_1	A/C	2	38.1516	NA	NA	NA	NA	NA	NA	NA	NA	CC	CC	AA	AA	AC	NN	CC	AA	AA	AA	CC	AA	CC	CC	CC	AA	CC	CC	AA	CC	AA	AA	AA	CC	AA	AA	CC	CC	CC	AA	AA	CC	AA	CC	AA	AA	AA	CC
wsnp_BE442716B_Ta_2_2	A/C	2	38.1516	NA	NA	NA	NA	NA	NA	NA	NA	AA	AA	CC	CC	AC	NN	AA	CC	CC	CC	AA	CC	AA	AA	AA	CC	AA	AA	CC	AA	CC	CC	CC	AA	CC	CC	AA	AA	AA	CC	CC	AA	CC	AA	CC	CC	CC	AA
wsnp_be443797B_Ta_2_1	A/C	2	38.1516	NA	NA	NA	NA	NA	NA	NA	NA	CC	CC	NN	AA	CC	CC	CC	AA	AA	AA	AA	CC	CC	CC	CC	AA	NN	CC	AA	AA	AA	AA	AA	CC	AA	AA	CC	CC	NN	AA	AA	CC	CC	CC	AA	AA	AA	CC
wsnp_Ex_c15934_24341135	A/C	2	38.1516	NA	NA	NA	NA	NA	NA	NA	NA	CC	CC	NN	AA	CC	CC	CC	AA	AA	AA	AA	CC	CC	CC	CC	AA	NN	CC	AA	AA	AA	AA	AA	CC	AA	AA	CC	CC	NN	AA	AA	CC	CC	CC	AA	AA	AA	CC
wsnp_Ex_rep_c66802_65172754	A/C	2	38.1516	NA	NA	NA	NA	NA	NA	NA	NA	AA	AA	NN	CC	AA	AA	AA	CC	CC	CC	CC	AA	AA	AA	AA	CC	NN	AA	CC	CC	CC	CC	CC	AA	CC	CC	AA	AA	NN	CC	CC	AA	AA	AA	CC	CC	CC	AA
wsnp_BE591501B_Ta_2_1	A/C	2	38.825	NA	NA	NA	NA	NA	NA	NA	NA	AA	AA	CC	CC	NN	CC	AA	CC	CC	CC	AA	CC	AA	AA	AA	CC	AA	AA	CC	AA	CC	CC	CC	AA	CC	CC	AA	AA	AA	CC	CC	AA	CC	CC	CC	CC	CC	AA
wsnp_Ex_c10233_16784994	A/C	2	39.4727	NA	NA	NA	NA	NA	NA	NA	NA	CC	CC	AC	AA	CC	CC	CC	AA	AA	AA	AA	CC	CC	CC	CC	AA	NN	CC	AA	AA	AA	AA	AA	CC	AA	AA	CC	CC	NN	AA	AA	CC	CC	CC	AA	AA	AA	CC
wsnp_Ex_c30805_39678077	A/C	2	39.4727	NA	NA	NA	NA	NA	NA	NA	NA	AA	AA	AC	CC	AA	AA	AA	CC	CC	CC	CC	AA	AA	AA	AA	CC	NN	AA	CC	CC	CC	CC	CC	AA	CC	CC	AA	NN	NN	CC	CC	AA	AA	AA	CC	CC	CC	AA
wsnp_Ra_rep_c111777_93910754	A/C	2	39.4727	NA	NA	NA	NA	NA	NA	NA	NA	CC	CC	NN	AA	CC	CC	CC	AA	AA	AA	CC	CC	CC	CC	CC	CC	CC	CC	AA	AA	AA	CC	AA	CC	AA	AA	CC	CC	CC	AA	AA	CC	CC	CC	AA	AA	AA	CC
wsnp_Ku_c66585_65967792	A/C	2	39.6779	NA	NA	NA	NA	NA	NA	NA	NA	CC	CC	AC	AA	CC	CC	CC	AA	AA	AA	AA	CC	CC	CC	CC	AA	NN	CC	AA	AA	AA	AA	AA	CC	AA	AA	CC	CC	NN	AA	AA	CC	CC	CC	AA	AA	AA	CC
wsnp_Ex_c14832_22953512	A/C	2	40.4219	NA	NA	NA	NA	NA	NA	NA	NA	CC	AA	AA	AA	CC	NN	CC	AA	AA	CC	AA	AA	CC	AA	AA	AA	CC	CC	AA	AA	AA	AA	AA	CC	CC	AA	CC	AA	CC	AA	AA	CC	AA	AA	AA	AA	AA	CC
wsnp_Ex_c6417_11155739	A/C	2	40.4219	NA	NA	NA	NA	NA	NA	NA	NA	CC	AA	AA	AA	CC	NN	CC	AA	AA	CC	AA	AA	CC	AA	CC	AA	CC	CC	AA	CC	AA	CC	CC	CC	NN	AA	CC	AA	CC	AA	AA	CC	CC	AA	CC	AA	AA	CC
wsnp_Ku_c11987_19473636	A/C	2	40.4219	NA	NA	NA	NA	NA	NA	NA	NA	CC	AA	AA	AA	CC	NN	CC	AA	AA	CC	AA	AA	CC	AA	CC	CC	CC	CC	AA	CC	AA	CC	CC	CC	NN	AA	CC	AA	CC	AA	AA	CC	CC	AA	CC	AA	AA	CC
wsnp_Ex_rep_c68573_67416138	A/C	2	40.9349	NA	NA	NA	NA	NA	NA	NA	NA	AA	AA	AC	CC	AA	AA	AA	CC	CC	CC	CC	AA	AA	AA	AA	CC	NN	AA	CC	CC	CC	CC	CC	AA	CC	CC	AA	AA	NN	CC	CC	AA	AA	AA	CC	CC	CC	AA
wsnp_BE489692B_Ta_2_2	A/C	2	45.0585	NA	NA	NA	NA	NA	NA	NA	NA	CC	CC	AA	AA	NN	AA	CC	AA	AA	AA	CC	AA	CC	CC	CC	AA	CC	CC	AA	CC	AA	AA	AA	CC	AA	AA	CC	CC	CC	AA	AA	CC	CC	AA	AA	AA	AA	CC
wsnp_CAP11_c76_113375	A/C	2	46.245	NA	NA	NA	NA	NA	NA	NA	NA	CC	CC	NN	AA	CC	NN	CC	AA	CC	AA	CC	CC	CC	CC	CC	CC	CC	CC	CC	CC	CC	AA	CC	CC	CC	AA	CC	CC	CC	AA	CC	CC	AA	CC	CC	AA	AA	CC
wsnp_Ex_c17452_26163465	A/C	2	46.245	NA	NA	NA	NA	NA	NA	NA	NA	CC	CC	AC	AA	CC	NN	CC	AA	CC	AA	CC	CC	CC	CC	CC	AA	CC	CC	CC	CC	CC	AA	AA	CC	CC	AA	CC	CC	CC	AA	CC	CC	AA	AA	CC	AA	AA	CC
wsnp_Ex_c22006_31180883	A/C	2	46.245	NA	NA	NA	NA	NA	NA	NA	NA	AA	AA	NN	CC	AA	CC	AA	CC	AA	CC	AA	AA	AA	AA	AA	AA	AA	AA	AA	AA	AA	CC	AA	AA	AA	CC	AA	AA	AA	CC	AA	AA	CC	AA	AA	CC	CC	AA
wsnp_Ex_c22006_31181239	A/C	2	46.245	NA	NA	NA	NA	NA	NA	NA	NA	AA	AA	AC	CC	AA	NN	AA	CC	AA	CC	AA	AA	AA	AA	AA	AA	AA	AA	AA	AA	AA	CC	AA	AA	AA	CC	AA	AA	AA	CC	AA	AA	CC	AA	AA	CC	CC	AA
wsnp_Ex_c52474_56060204	A/C	2	46.245	NA	NA	NA	NA	NA	NA	NA	NA	AA	AA	AC	CC	AA	NN	AA	CC	AA	CC	AA	AA	AA	AA	AA	AA	NN	AA	AA	AA	AA	CC	AA	AA	AA	CC	AA	AA	AA	CC	NN	AA	CC	AA	AA	CC	CC	AA
wsnp_Ex_rep_c67036_65492436	A/C	2	46.245	NA	NA	NA	NA	NA	NA	NA	NA	AA	AA	NN	CC	AA	CC	AA	CC	AA	CC	AA	AA	AA	AA	AA	CC	AA	AA	AA	AA	AA	CC	CC	AA	AA	CC	AA	AA	AA	CC	AA	AA	CC	CC	AA	CC	CC	AA
wsnp_JD_c4485_5618761	A/C	2	46.245	NA	NA	NA	NA	NA	NA	NA	NA	AA	AA	AC	CC	AA	NN	AA	CC	AA	CC	AA	AA	AA	AA	AA	CC	AA	AA	AA	AA	AA	CC	CC	AA	AA	CC	AA	AA	AA	CC	AA	AA	CC	CC	AA	CC	CC	AA
wsnp_Ku_c4951_8856170	A/C	2	46.245	NA	NA	NA	NA	NA	NA	NA	NA	CC	CC	AC	AA	CC	NN	CC	AA	CC	AA	CC	CC	CC	CC	CC	AA	CC	CC	CC	CC	CC	AA	AA	CC	CC	AA	CC	CC	CC	AA	CC	CC	AA	AA	CC	AA	AA	CC
wsnp_Ra_c6724_11703420	A/C	2	46.245	NA	NA	NA	NA	NA	NA	NA	NA	CC	CC	AC	AA	CC	AA	CC	AA	CC	AA	CC	CC	CC	CC	CC	CC	CC	CC	CC	CC	CC	AA	CC	CC	CC	AA	CC	CC	CC	AA	CC	CC	AA	CC	CC	AA	AA	CC
wsnp_Ra_c8484_14372772	A/C	2	46.245	NA	NA	NA	NA	NA	NA	NA	NA	AA	AA	AC	CC	AA	NN	AA	CC	AA	CC	AA	AA	AA	AA	AA	CC	AA	AA	AA	AA	AA	CC	CC	AA	AA	CC	AA	AA	AA	CC	AA	AA	CC	CC	AA	CC	CC	AA
wsnp_Ra_c8484_14372815	A/C	2	46.245	NA	NA	NA	NA	NA	NA	NA	NA	CC	CC	NN	AA	CC	NN	CC	AA	CC	AA	CC	CC	CC	CC	CC	AA	CC	CC	CC	CC	CC	AA	AA	CC	CC	AA	CC	CC	CC	AA	CC	CC	AA	AA	CC	AA	AA	CC
wsnp_BE443930B_Ta_2_1	A/C	2	46.572	NA	NA	NA	NA	NA	NA	NA	NA	AA	AA	CC	CC	NN	CC	AA	CC	CC	CC	AA	AA	AA	AA	AA	CC	AA	AA	CC	AA	CC	CC	CC	AA	CC	CC	AA	AA	AA	AA	CC	AA	CC	CC	CC	AA	AA	AA
wsnp_CAP7_c940_480745	A/C	2	46.8927	NA	NA	NA	NA	NA	NA	NA	NA	CC	CC	AA	AA	CC	NN	CC	AA	AA	AA	CC	CC	CC	CC	CC	AA	CC	CC	AA	CC	AA	AA	CC	CC	AA	AA	CC	CC	CC	CC	AA	CC	AA	AA	AA	CC	CC	CC
wsnp_Ex_c34966_43196962	A/C	2	46.8927	NA	NA	NA	NA	NA	NA	NA	NA	CC	CC	AA	AA	CC	NN	CC	AA	AA	AA	CC	CC	CC	CC	CC	AA	CC	CC	AA	CC	AA	AA	CC	CC	AA	AA	CC	CC	CC	CC	AA	CC	AA	AA	AA	CC	CC	CC
wsnp_Ex_c2004_3770146	A/C	2	47.534	NA	NA	NA	NA	NA	NA	NA	NA	AA	AA	NN	CC	AA	CC	AA	CC	AA	CC	AA	AA	AA	AA	AA	AA	AA	AA	AA	AA	AA	CC	AA	AA	AA	CC	AA	AA	AA	AA	AA	AA	CC	AA	AA	AA	AA	AA
wsnp_Ex_c31567_40338517	A/C	2	47.534	NA	NA	NA	NA	NA	NA	NA	NA	CC	CC	NN	AA	CC	AA	CC	AA	CC	AA	CC	CC	CC	CC	CC	CC	CC	CC	CC	CC	CC	AA	CC	CC	CC	AA	CC	CC	CC	CC	CC	CC	AA	CC	CC	CC	CC	CC
wsnp_Ex_rep_c66883_65286958	A/C	2	47.534	NA	NA	NA	NA	NA	NA	NA	NA	CC	CC	CC	AA	CC	NN	CC	AA	CC	AA	CC	CC	CC	CC	CC	CC	CC	CC	CC	CC	CC	AA	CC	CC	CC	AA	CC	CC	CC	CC	CC	CC	AA	CC	CC	CC	CC	CC
wsnp_Ex_rep_c67584_66224379	A/C	2	47.534	NA	NA	NA	NA	NA	NA	NA	NA	CC	CC	AC	AA	CC	NN	CC	AA	CC	AA	CC	CC	CC	CC	CC	CC	CC	CC	CC	CC	CC	AA	CC	CC	CC	AA	CC	CC	CC	CC	CC	CC	AA	CC	CC	CC	CC	CC
wsnp_Ku_rep_c69901_69397257	A/C	2	47.534	NA	NA	NA	NA	NA	NA	NA	NA	CC	CC	AC	AA	CC	NN	CC	AA	CC	AA	CC	CC	CC	CC	CC	CC	CC	CC	CC	CC	CC	AA	CC	CC	CC	AA	CC	CC	CC	CC	CC	CC	AA	CC	CC	CC	CC	CC
wsnp_Ex_c3681_6715277	A/C	2	47.8611	NA	NA	NA	NA	NA	NA	NA	NA	CC	CC	AA	AA	CC	NN	CC	AA	AA	AA	CC	CC	CC	CC	CC	AA	CC	CC	AA	CC	AA	AA	CC	CC	AA	AA	CC	CC	CC	CC	AA	CC	AA	AA	AA	CC	CC	CC
wsnp_Ra_c2027_3943817	A/C	2	47.8611	NA	NA	NA	NA	NA	NA	NA	NA	AA	AA	CC	CC	AA	NN	AA	CC	CC	CC	AA	AA	AA	AA	AA	CC	AA	AA	CC	AA	CC	CC	AA	AA	CC	CC	AA	AA	AA	AA	CC	AA	CC	CC	CC	AA	AA	AA
wsnp_Ra_c2027_3943938	A/C	2	47.8611	NA	NA	NA	NA	NA	NA	NA	NA	CC	CC	AA	AA	CC	AC	CC	AA	AA	AA	CC	CC	CC	CC	CC	AA	CC	CC	AA	CC	AA	AA	CC	CC	AA	AA	CC	CC	CC	CC	AA	CC	AA	AA	AA	CC	CC	CC
wsnp_Ra_c2027_3945713	A/C	2	47.8611	NA	NA	NA	NA	NA	NA	NA	NA	CC	CC	AA	AA	CC	AA	CC	AA	AA	AA	CC	CC	CC	CC	CC	AA	CC	CC	AA	CC	AA	AA	CC	CC	AA	AA	CC	CC	CC	CC	AA	CC	AA	AA	AA	CC	CC	CC
wsnp_Ra_c2027_3945764	A/C	2	47.8611	NA	NA	NA	NA	NA	NA	NA	NA	CC	CC	AA	AA	CC	NN	CC	AA	AA	AA	CC	CC	CC	CC	CC	AA	CC	CC	AA	CC	AA	AA	CC	CC	AA	AA	CC	CC	CC	CC	AA	CC	AA	AA	AA	CC	CC	CC
wsnp_Ex_c2025_3799847	A/C	2	48.2202	NA	NA	NA	NA	NA	NA	NA	NA	AA	AA	CC	CC	AA	CC	AA	CC	CC	CC	AA	AA	AA	AA	AA	CC	AA	AA	CC	AA	CC	CC	AA	AA	CC	CC	AA	AA	AA	AA	CC	AA	CC	CC	CC	AA	AA	AA
wsnp_Ex_c852_1657319	A/C	2	48.2202	NA	NA	NA	NA	NA	NA	NA	NA	CC	CC	AA	AA	CC	AA	CC	AA	AA	AA	CC	CC	CC	CC	CC	AA	CC	CC	AA	CC	AA	AA	CC	CC	AA	AA	CC	CC	CC	CC	AA	CC	AA	AA	AA	CC	CC	CC
wsnp_Ex_rep_c69986_68942834	A/C	2	48.2202	NA	NA	NA	NA	NA	NA	NA	NA	AA	AA	CC	CC	AA	NN	AA	CC	CC	CC	AA	AA	AA	AA	AA	CC	AA	AA	CC	AA	CC	CC	AA	AA	CC	CC	AA	AA	AA	AA	CC	AA	CC	CC	CC	AA	AA	AA
wsnp_Ex_rep_c69986_68942866	A/C	2	48.2202	NA	NA	NA	NA	NA	NA	NA	NA	CC	CC	AA	AA	CC	NN	CC	AA	AA	AA	CC	CC	CC	CC	CC	AA	CC	CC	AA	CC	AA	AA	CC	CC	AA	AA	CC	CC	CC	CC	AA	CC	AA	AA	AA	CC	CC	CC
wsnp_BE443930B_Ta_2_2	A/C	2	49.3361	NA	NA	NA	NA	NA	NA	NA	NA	CC	CC	CC	CC	NN	CC	CC	CC	CC	CC	CC	CC	CC	CC	CC	CC	CC	CC	CC	CC	CC	CC	AA	CC	CC	CC	CC	CC	CC	CC	CC	CC	CC	CC	CC	CC	CC	CC
wsnp_Ex_c9960_16397347	A/C	2	49.9261	NA	NA	NA	NA	NA	NA	NA	NA	CC	CC	AA	AA	CC	NN	CC	AA	AA	AA	CC	CC	CC	CC	CC	AA	CC	CC	CC	CC	CC	AA	CC	CC	CC	AA	CC	CC	CC	CC	CC	CC	AA	AA	CC	CC	CC	CC
wsnp_Ra_c12888_20519578	A/C	2	49.9261	NA	NA	NA	NA	NA	NA	NA	NA	CC	CC	AA	AA	CC	NN	CC	AA	AA	AA	CC	CC	CC	CC	CC	AA	CC	CC	CC	CC	CC	AA	CC	CC	CC	AA	CC	CC	CC	CC	CC	CC	AA	AA	CC	CC	CC	CC
wsnp_Ra_c21032_30370234	A/C	2	49.9261	NA	NA	NA	NA	NA	NA	NA	NA	AA	AA	CC	CC	NN	CC	AA	CC	CC	CC	AA	AA	AA	AA	AA	CC	AA	AA	CC	AA	CC	CC	CC	AA	CC	CC	AA	AA	AA	AA	CC	AA	CC	CC	CC	AA	AA	AA
wsnp_Ex_c5388_9526777	A/C	2	50.2596	NA	NA	NA	NA	NA	NA	NA	NA	AA	AA	CC	CC	AA	NN	AA	CC	CC	CC	AA	AA	AA	AA	AA	CC	AA	AA	AA	AA	AA	CC	AA	AA	AA	CC	AA	AA	AA	AA	AA	AA	CC	CC	AA	AA	AA	AA
wsnp_BE443332B_Ta_2_2	A/C	2	50.4776	NA	NA	NA	NA	NA	NA	NA	NA	AA	AA	AA	AA	NN	AA	AA	AA	AA	AA	AA	AA	AA	AA	AA	AA	AA	AA	AA	AA	AA	AA	CC	AA	AA	AA	AA	AA	AA	AA	AA	AA	AA	AA	AA	AA	AA	AA
wsnp_BE446240B_Ta_2_3	A/C	2	50.6957	NA	NA	NA	NA	NA	NA	NA	NA	AA	AA	AA	AA	NN	AA	AA	AA	AA	AA	AA	AA	AA	AA	AA	AA	AA	AA	AA	AA	AA	AA	CC	AA	AA	AA	AA	AA	AA	AA	AA	AA	AA	AA	AA	AA	AA	AA
wsnp_CAP11_rep_c8576_3700031	A/C	2	50.6957	NA	NA	NA	NA	NA	NA	NA	NA	AA	AA	CC	CC	AA	NN	AA	CC	CC	CC	AA	AA	AA	AA	AA	CC	AA	AA	AA	AA	AA	CC	AA	AA	AA	CC	AA	AA	AA	AA	AA	AA	CC	CC	AA	AA	AA	AA
wsnp_Ex_c2278_4270123	A/C	2	50.6957	NA	NA	NA	NA	NA	NA	NA	NA	AA	AA	CC	CC	NN	NN	AA	CC	CC	CC	AA	AA	AA	AA	AA	CC	AA	AA	CC	AA	CC	CC	CC	AA	CC	CC	AA	AA	AA	AA	CC	AA	CC	CC	CC	AA	AA	AA
wsnp_JD_c4641_5774711	A/C	2	51.1895	NA	NA	NA	NA	NA	NA	NA	NA	AA	AA	CC	CC	AA	NN	AA	CC	CC	CC	AA	AA	AA	AA	AA	CC	AA	AA	AA	AA	AA	CC	AA	AA	AA	CC	AA	AA	AA	AA	AA	AA	CC	CC	AA	NN	AA	AA
wsnp_Ku_c24323_34285350	A/C	2	51.9206	NA	NA	NA	NA	NA	NA	NA	NA	CC	CC	AA	AA	AC	AC	CC	AA	AA	AA	CC	CC	CC	CC	CC	AA	CC	CC	CC	CC	CC	AA	AA	CC	CC	AA	CC	CC	CC	CC	CC	CC	AA	AA	CC	CC	CC	CC
wsnp_Ex_rep_c67942_66669791	A/C	2	53.3122	NA	NA	NA	NA	NA	NA	NA	NA	CC	CC	AA	AA	NN	NN	CC	AA	AA	AA	CC	CC	CC	CC	CC	AA	CC	CC	AA	CC	AA	AA	AA	CC	AA	AA	CC	CC	CC	CC	AA	CC	AA	AA	AA	CC	CC	CC
wsnp_Ex_c2077_3894016	A/C	2	54.2806	NA	NA	NA	NA	NA	NA	NA	NA	CC	CC	AA	AA	CC	NN	CC	AA	AA	AA	CC	CC	CC	CC	CC	AA	CC	CC	AA	CC	AA	AA	CC	CC	AA	AA	CC	CC	CC	CC	AA	CC	AA	AA	AA	CC	CC	CC
wsnp_Ex_c26620_35859364	A/C	2	55.249	NA	NA	NA	NA	NA	NA	NA	NA	AA	AA	CC	CC	AA	CC	AA	CC	CC	CC	AA	AA	AA	AA	AA	CC	AA	AA	CC	AA	CC	CC	CC	AA	CC	CC	AA	AA	AA	AA	CC	AA	CC	CC	CC	AA	AA	AA
wsnp_Ex_rep_c66643_64952627	A/C	2	55.249	NA	NA	NA	NA	NA	NA	NA	NA	AA	AA	CC	CC	AA	NN	AA	CC	CC	CC	AA	AA	AA	AA	AA	CC	AA	AA	CC	AA	CC	CC	AA	AA	CC	CC	AA	AA	NN	AA	CC	AA	CC	CC	CC	AA	AA	AA
wsnp_Ku_c19618_29134473	A/C	2	55.7428	NA	NA	NA	NA	NA	NA	NA	NA	CC	CC	AA	AA	CC	AC	CC	AA	AA	AA	CC	CC	CC	CC	CC	AA	CC	CC	AA	CC	AA	AA	CC	CC	AA	AA	CC	CC	CC	CC	AA	CC	AA	AA	AA	CC	CC	CC
wsnp_Ku_c39862_48205590	A/C	2	56.7048	NA	NA	NA	NA	NA	NA	NA	NA	CC	CC	AA	AA	CC	NN	CC	AA	AA	AA	CC	CC	CC	CC	CC	AA	CC	CC	CC	CC	CC	AA	AA	CC	CC	AA	CC	CC	CC	CC	CC	CC	AA	CC	CC	CC	CC	CC
wsnp_Ex_c6611_11451949	A/C	2	57.2819	NA	NA	NA	NA	NA	NA	NA	NA	CC	CC	AA	AA	CC	NN	CC	AA	AA	AA	CC	CC	CC	CC	CC	AA	CC	CC	AA	CC	AA	AA	AA	CC	AA	AA	CC	CC	NN	CC	AA	CC	AA	CC	AA	CC	CC	CC
wsnp_BF478690B_Ta_2_1	A/C	2	57.6026	NA	NA	NA	NA	NA	NA	NA	NA	AA	AA	CC	CC	AC	NN	AA	AA	CC	CC	AA	AA	AA	AA	AA	AA	AA	AA	CC	AA	CC	CC	CC	AA	CC	CC	AA	AA	NN	AA	CC	AA	CC	CC	CC	AA	AA	AA
wsnp_Ex_c30969_39821293	A/C	2	57.6026	NA	NA	NA	NA	NA	NA	NA	NA	AA	AA	CC	CC	AA	CC	AA	CC	CC	CC	AA	AA	AA	AA	AA	CC	AA	AA	CC	AA	CC	CC	AA	AA	CC	CC	AA	AA	AA	AA	CC	AA	CC	AA	CC	AA	AA	AA
wsnp_Ex_c4561_8184576	A/C	2	57.6026	NA	NA	NA	NA	NA	NA	NA	NA	CC	CC	AA	AA	NN	NN	CC	CC	AA	AA	CC	CC	CC	CC	CC	CC	CC	CC	AA	CC	AA	AA	AA	CC	AA	AA	CC	CC	CC	CC	AA	CC	AA	AA	AA	CC	CC	CC
wsnp_Ex_c6611_11452297	A/C	2	57.6026	NA	NA	NA	NA	NA	NA	NA	NA	CC	CC	AA	AA	CC	NN	CC	AA	AA	AA	CC	CC	CC	CC	CC	AA	CC	CC	AA	CC	AA	AA	AA	CC	AA	AA	CC	CC	CC	CC	AA	CC	AA	CC	AA	CC	CC	CC
wsnp_JD_c5659_6814240	A/C	2	59.7189	NA	NA	NA	NA	NA	NA	NA	NA	CC	CC	AC	AA	CC	AC	CC	CC	AA	AA	CC	CC	CC	CC	CC	CC	CC	CC	NN	CC	AA	AA	AA	CC	AA	AA	CC	CC	AC	CC	AA	CC	AA	CC	AA	CC	CC	CC
wsnp_BE495786B_Ta_2_1	A/C	2	60.2512	NA	NA	NA	NA	NA	NA	NA	NA	AA	AA	AC	CC	AA	NN	AA	CC	CC	CC	AA	AA	AA	AA	AA	CC	AA	AA	CC	AA	CC	CC	CC	AA	CC	CC	AA	AA	AC	AA	CC	AA	CC	AA	CC	AA	AA	AA
wsnp_CAP11_c6264_2895652	A/C	2	60.2512	NA	NA	NA	NA	NA	NA	NA	NA	CC	CC	AA	AA	AC	AC	CC	AA	AA	AA	CC	CC	CC	CC	CC	AA	CC	CC	AA	CC	AA	AA	AA	CC	AA	AA	CC	CC	AC	AA	AA	CC	AA	AA	AA	AA	AA	CC
wsnp_Ex_c1600_3051075	A/C	2	60.2512	NA	NA	NA	NA	NA	NA	NA	NA	CC	CC	AA	AA	NN	AA	CC	AA	AA	AA	CC	CC	CC	CC	CC	AA	CC	CC	AA	CC	AA	AA	AA	CC	AA	AA	CC	CC	NN	AA	AA	CC	AA	AA	AA	AA	AA	CC
wsnp_Ex_c17707_26454940	A/C	2	60.2512	NA	NA	NA	NA	NA	NA	NA	NA	CC	CC	AC	AA	CC	NN	CC	AA	AA	AA	CC	CC	CC	CC	CC	AA	CC	CC	AA	CC	AA	AA	AA	CC	AA	AA	CC	CC	AC	CC	AA	CC	AA	CC	AA	CC	CC	CC
wsnp_RFL_Contig2000_1193707	A/C	2	60.2512	NA	NA	NA	NA	NA	NA	NA	NA	CC	CC	AA	AA	NN	AA	CC	AA	AA	AA	CC	CC	CC	CC	CC	AA	CC	CC	AA	CC	AA	AA	AA	CC	AA	AA	CC	CC	AC	AA	AA	CC	AA	AA	AA	AA	AA	CC
wsnp_BE495786B_Ta_2_2	A/C	2	60.745	NA	NA	NA	NA	NA	NA	NA	NA	CC	CC	AC	AA	CC	NN	CC	AA	AA	AA	CC	CC	CC	CC	CC	AA	CC	CC	AA	CC	AA	AA	AA	CC	AA	AA	CC	CC	AC	CC	AA	CC	AA	CC	AA	CC	CC	CC
wsnp_Ex_c14871_23001630	A/C	2	61.0657	NA	NA	NA	NA	NA	NA	NA	NA	CC	CC	AC	AA	CC	NN	CC	CC	AA	AA	CC	CC	CC	CC	CC	CC	CC	CC	CC	CC	CC	AA	CC	CC	CC	AA	CC	CC	CC	CC	CC	CC	AA	CC	CC	CC	CC	CC
wsnp_Ra_c29782_39115548	A/C	2	61.3928	NA	NA	NA	NA	NA	NA	NA	NA	CC	CC	AC	AA	CC	AC	CC	AA	AA	AA	CC	CC	CC	CC	CC	AA	CC	CC	AA	CC	AA	AA	AA	CC	AA	AA	CC	CC	AC	CC	AA	CC	AA	CC	AA	CC	CC	CC
wsnp_Ra_c19148_28288923	A/C	2	61.8866	NA	NA	NA	NA	NA	NA	NA	NA	CC	CC	AC	AA	CC	AC	CC	AA	AA	AA	CC	CC	CC	CC	CC	AA	CC	CC	NN	CC	AA	AA	AA	CC	AA	AA	CC	CC	AC	CC	AA	CC	AA	CC	AA	CC	CC	CC
wsnp_Ex_c5679_9976893	A/C	2	62.4509	NA	NA	NA	NA	NA	NA	NA	NA	AA	AA	AC	CC	AA	NN	AA	CC	CC	CC	AA	AA	AA	AA	AA	CC	AA	AA	CC	AA	CC	CC	CC	AA	CC	CC	AA	AA	AC	AA	CC	AA	CC	AA	CC	AA	AA	AA
wsnp_Ex_c53976_57027635	A/C	2	63.4898	NA	NA	NA	NA	NA	NA	NA	NA	AA	AA	AC	CC	AA	NN	AA	AA	CC	CC	AA	AA	AA	AA	AA	AA	AA	AA	CC	AA	CC	CC	CC	AA	CC	CC	AA	AA	AC	AA	CC	AA	CC	AA	CC	AA	AA	AA
wsnp_Ex_c53976_57027796	A/C	2	63.4898	NA	NA	NA	NA	NA	NA	NA	NA	AA	AA	NN	CC	AA	NN	AA	AA	CC	CC	AA	AA	AA	AA	AA	AA	AA	AA	CC	AA	CC	CC	CC	AA	CC	CC	AA	AA	NN	AA	CC	AA	CC	AA	CC	AA	AA	AA
wsnp_Ra_c5088_9081927	A/C	2	63.4898	NA	NA	NA	NA	NA	NA	NA	NA	AA	AA	NN	CC	AA	NN	AA	AA	CC	CC	AA	AA	AA	AA	AA	AA	AA	AA	CC	AA	CC	CC	CC	AA	CC	CC	AA	AA	NN	AA	CC	AA	CC	AA	CC	AA	AA	AA
wsnp_BG606586B_Ta_2_13	A/C	2	63.9323	NA	NA	NA	NA	NA	NA	NA	NA	CC	CC	CC	CC	CC	CC	CC	CC	CC	CC	CC	CC	CC	CC	CC	CC	CC	CC	AA	CC	AA	CC	CC	CC	AA	CC	CC	CC	NN	AA	AA	CC	CC	AA	CC	AA	AA	CC
wsnp_Ex_c1495_2864718	A/C	2	63.9323	NA	NA	NA	NA	NA	NA	NA	NA	AA	AA	CC	CC	AC	CC	AA	CC	CC	CC	AA	AA	AA	AA	AA	CC	AA	AA	AA	AA	AA	CC	CC	AA	AA	CC	AA	AA	AA	CC	AA	AA	CC	CC	AA	CC	CC	AA
wsnp_JD_c11014_11565501	A/C	2	63.9323	NA	NA	NA	NA	NA	NA	NA	NA	CC	CC	CC	CC	CC	CC	CC	CC	CC	CC	CC	CC	CC	CC	CC	CC	CC	CC	AA	CC	AA	CC	CC	CC	AA	CC	CC	CC	NN	AA	AA	CC	CC	AA	CC	AA	AA	CC
wsnp_Ra_c25590_35156699	A/C	2	63.9323	NA	NA	NA	NA	NA	NA	NA	NA	CC	CC	AA	AA	NN	AA	CC	AA	AA	AA	CC	CC	CC	CC	CC	AA	CC	CC	CC	CC	CC	AA	AA	CC	CC	AA	CC	CC	CC	AA	CC	CC	AA	AA	CC	AA	AA	CC
wsnp_Ex_rep_c102909_87976721	A/C	2	64.0734	NA	NA	NA	NA	NA	NA	NA	NA	CC	CC	AA	AA	NN	NN	CC	AA	AA	AA	CC	CC	CC	CC	CC	AA	CC	CC	CC	CC	CC	AA	AA	CC	CC	AA	CC	CC	CC	AA	CC	CC	AA	AA	CC	AA	AA	CC
wsnp_CAP12_rep_c4157_1894383	A/C	2	64.657	NA	NA	NA	NA	NA	NA	NA	NA	AA	AA	AA	AA	AA	CC	AA	AA	AA	AA	AA	AA	AA	AA	AA	AA	AA	AA	CC	CC	CC	AA	AA	AA	CC	AA	AA	NN	AC	AA	CC	AA	AA	AA	AA	AA	AA	AA
wsnp_CAP11_c543_375403	A/C	2	65.5228	NA	NA	NA	NA	NA	NA	NA	NA	AA	AA	AA	AA	AA	CC	AA	AA	AA	AA	AA	AA	AA	AA	AA	AA	AA	AA	CC	CC	CC	AA	AA	AA	CC	AA	AA	AC	AC	AA	CC	AA	AA	AA	AA	AA	AA	AA
wsnp_BG274294B_Ta_2_3	A/C	2	66.1834	NA	NA	NA	NA	NA	NA	NA	NA	AA	AA	AA	AA	CC	AA	AA	CC	AA	AA	AA	AA	AA	AA	AA	CC	AA	AA	AA	AA	AA	AA	AA	AA	AA	AA	AA	AA	AA	CC	AA	AA	AA	CC	AA	CC	CC	AA
wsnp_CAP8_rep_c4452_2170021	A/C	2	66.1834	NA	NA	NA	NA	NA	NA	NA	NA	AA	AA	AA	AA	AA	CC	AA	AA	AA	AA	AA	AA	AA	AA	AA	AA	AA	AA	CC	CC	CC	AA	AA	AA	CC	AA	AA	AC	NN	AA	CC	AA	AA	AA	AA	AA	AA	AA
wsnp_BF485168B_Ta_2_1	A/C	2	66.5104	NA	NA	NA	NA	NA	NA	NA	NA	CC	CC	AA	AA	CC	CC	CC	CC	AA	AA	CC	CC	CC	CC	CC	CC	CC	CC	CC	CC	CC	AA	CC	CC	CC	AA	CC	CC	CC	CC	CC	CC	AA	CC	CC	CC	CC	CC
wsnp_Ku_c6158_10825959	A/C	2	66.5104	NA	NA	NA	NA	NA	NA	NA	NA	AA	AA	AA	AA	AA	AA	AA	CC	AA	AA	AA	AA	AA	AA	AA	AA	AA	AA	AA	AA	AA	AA	CC	AA	AA	AA	AA	AA	AC	AA	AA	AA	AA	AA	AA	AA	AA	AA
wsnp_Ex_c18462_27305612	A/C	2	67.357	NA	NA	NA	NA	NA	NA	NA	NA	CC	CC	CC	CC	CC	NN	CC	AA	CC	CC	CC	CC	CC	CC	CC	CC	CC	CC	CC	AA	CC	CC	AA	CC	CC	CC	CC	CC	NN	AA	CC	CC	AA	AA	CC	AA	AA	CC
wsnp_Ex_c402_791183	A/C	2	67.9983	NA	NA	NA	NA	NA	NA	NA	NA	CC	CC	CC	CC	CC	CC	CC	AA	CC	CC	CC	CC	CC	CC	CC	CC	CC	CC	CC	AA	CC	CC	CC	CC	CC	CC	CC	CC	NN	AA	CC	CC	CC	AA	CC	AA	AA	CC
wsnp_Ex_c402_791233	A/C	2	67.9983	NA	NA	NA	NA	NA	NA	NA	NA	CC	CC	AA	AA	CC	AC	CC	CC	AA	AA	CC	CC	CC	CC	CC	CC	CC	CC	AA	CC	AA	AA	AA	CC	AA	AA	CC	CC	CC	CC	AA	CC	AA	CC	CC	CC	CC	CC
wsnp_JD_c6331_7499060	A/C	2	67.9983	NA	NA	NA	NA	NA	NA	NA	NA	CC	CC	CC	CC	CC	AA	CC	AA	CC	CC	CC	CC	CC	CC	CC	CC	CC	CC	CC	AA	CC	CC	CC	CC	CC	CC	CC	CC	AC	AA	CC	CC	CC	AA	CC	AA	AA	CC
wsnp_JD_c6331_7499499	A/C	2	67.9983	NA	NA	NA	NA	NA	NA	NA	NA	AA	AA	CC	CC	AA	CC	AA	CC	CC	CC	AA	AA	AA	AA	AA	AA	AA	AA	CC	CC	CC	CC	CC	AA	CC	CC	AA	AA	NN	CC	CC	AA	CC	CC	AA	CC	CC	AA
wsnp_Ku_c33530_43012957	A/C	2	67.9983	NA	NA	NA	NA	NA	NA	NA	NA	CC	CC	CC	CC	CC	CC	CC	AA	CC	CC	CC	CC	CC	CC	CC	CC	CC	CC	CC	AA	CC	CC	CC	CC	CC	CC	CC	CC	AC	AA	CC	CC	CC	AA	CC	NN	AA	CC
wsnp_Ku_c7266_12549538	A/C	2	67.9983	NA	NA	NA	NA	NA	NA	NA	NA	AA	AA	AA	AA	AA	AA	AA	CC	AA	AA	AA	AA	AA	AA	AA	AA	AA	AA	AA	CC	AA	AA	AA	NN	AA	AA	AA	AA	AC	CC	AA	AA	AA	CC	AA	CC	CC	AA
wsnp_Ex_c5245_9283053	A/C	2	69.159	NA	NA	NA	NA	NA	NA	NA	NA	CC	CC	AA	AA	CC	NN	CC	AA	AA	AA	CC	CC	CC	CC	CC	CC	CC	CC	AA	AA	AA	AA	AA	CC	AA	AA	CC	CC	NN	AA	AA	CC	AA	AA	CC	AA	AA	CC
wsnp_Ex_rep_c102633_87756283	A/C	2	69.159	NA	NA	NA	NA	NA	NA	NA	NA	AA	AA	CC	CC	AA	NN	AA	CC	CC	CC	AA	AA	AA	AA	AA	AA	AA	AA	CC	CC	CC	CC	CC	AA	CC	CC	AA	AA	AA	CC	CC	AA	CC	CC	AA	CC	CC	AA
wsnp_CAP11_rep_c4185_1977142	A/C	2	69.6144	NA	NA	NA	NA	NA	NA	NA	NA	AA	AA	CC	CC	AA	NN	AA	AA	CC	CC	AA	AA	AA	AA	AA	AA	AA	AA	CC	CC	CC	CC	CC	AA	CC	CC	AA	AA	NN	AA	CC	AA	CC	AA	AA	AA	AA	AA
wsnp_Ex_rep_c69766_68723140	A/C	2	69.6144	NA	NA	NA	NA	NA	NA	NA	NA	AA	AA	CC	CC	AA	CC	AA	CC	CC	CC	AA	AA	AA	AA	AA	AA	AA	AA	CC	CC	CC	CC	CC	AA	CC	CC	AA	NN	NN	CC	CC	AA	CC	CC	AA	CC	CC	AA
wsnp_Ku_c34980_44256215	A/C	2	70.9419	NA	NA	NA	NA	NA	NA	NA	NA	AA	AA	AA	AA	AA	AA	AA	CC	AA	AA	AA	AA	AA	AA	AA	AA	AA	AA	AA	CC	AA	AA	AA	NN	AA	AA	AA	AA	AC	CC	AA	AA	AA	CC	AA	CC	CC	AA
wsnp_Ex_c24663_33916344	A/C	2	71.2625	NA	NA	NA	NA	NA	NA	NA	NA	AA	AA	AA	AA	AA	AA	AA	CC	AA	AA	AA	AA	AA	AA	AA	AA	AA	AA	AA	AA	AA	AA	CC	AA	AA	AA	AA	AA	NN	CC	AA	AA	AA	CC	AA	CC	CC	AA
wsnp_BF428726B_Ta_2_2	A/C	2	73.1223	NA	NA	NA	NA	NA	NA	NA	NA	AA	AA	CC	CC	AC	CC	AA	CC	CC	CC	AA	AA	AA	AA	AA	CC	AA	AA	CC	AA	CC	CC	CC	AA	CC	CC	AA	AA	AC	CC	CC	AA	CC	CC	CC	CC	CC	AA
wsnp_BG313767B_Ta_2_1	A/C	2	73.1223	NA	NA	NA	NA	NA	NA	NA	NA	CC	CC	AA	AA	NN	NN	CC	AA	AA	AA	CC	CC	CC	CC	CC	AA	CC	CC	AA	CC	AA	AA	AA	CC	AA	AA	CC	CC	NN	AA	AA	CC	AA	AA	AA	AA	AA	CC
wsnp_Ex_c58292_59652859	A/C	2	73.6995	NA	NA	NA	NA	NA	NA	NA	NA	AA	AA	AA	AA	AA	AA	AA	CC	AA	AA	AA	AA	AA	AA	AA	AA	AA	AA	AA	CC	AA	AA	CC	NN	AA	AA	AA	AA	AC	CC	AA	AA	AA	CC	AA	CC	CC	AA
wsnp_Ex_c4808_8584651	A/C	2	74.3472	NA	NA	NA	NA	NA	NA	NA	NA	CC	CC	CC	CC	CC	CC	CC	AA	CC	CC	CC	CC	CC	CC	CC	CC	CC	CC	CC	AA	CC	CC	AA	CC	CC	CC	CC	CC	NN	AA	CC	CC	CC	AA	CC	NN	AA	CC
wsnp_Ex_rep_c66389_64588992	A/C	2	75.5144	NA	NA	NA	NA	NA	NA	NA	NA	AA	AA	AA	AA	AA	AA	AA	CC	AA	AA	AA	AA	AA	AA	AA	AA	AA	AA	AA	CC	AA	AA	CC	AA	AA	AA	AA	AA	NN	CC	AA	AA	AA	CC	AA	CC	CC	AA
wsnp_Ex_rep_c66389_64589189	A/C	2	75.5144	NA	NA	NA	NA	NA	NA	NA	NA	AA	AA	AA	AA	AA	AA	AA	CC	AA	AA	AA	AA	AA	AA	AA	AA	AA	AA	AA	CC	AA	AA	CC	AA	AA	AA	AA	AA	AC	CC	AA	AA	AA	CC	AA	CC	CC	AA
wsnp_BM140362B_Ta_1_1	A/C	2	76.3674	NA	NA	NA	NA	NA	NA	NA	NA	AA	AA	AA	AA	AA	NN	AA	AA	AA	AA	AA	AA	AA	AA	AA	AA	AA	AA	AA	AA	AA	AA	AA	AA	AA	AA	AA	AA	AA	AA	AA	AA	CC	AA	AA	AA	AA	AA
wsnp_Ex_c1440_2764269	A/C	2	76.3674	NA	NA	NA	NA	NA	NA	NA	NA	CC	CC	CC	CC	CC	CC	CC	AA	CC	CC	CC	CC	CC	CC	CC	CC	CC	CC	CC	AA	CC	CC	AA	CC	CC	CC	CC	CC	NN	AA	CC	CC	NN	AA	CC	AA	AA	CC
wsnp_Ex_c1440_2764867	A/C	2	76.3674	NA	NA	NA	NA	NA	NA	NA	NA	CC	CC	CC	CC	CC	CC	CC	AA	CC	CC	CC	CC	CC	CC	CC	CC	CC	CC	CC	AA	CC	CC	AA	CC	CC	CC	CC	CC	AC	AA	CC	CC	AA	AA	CC	AA	AA	CC
wsnp_Ex_rep_c66389_64588691	A/C	2	76.3674	NA	NA	NA	NA	NA	NA	NA	NA	AA	AA	CC	CC	AA	AA	AA	AA	CC	CC	AA	AA	AA	AA	AA	AA	AA	AA	CC	AA	CC	CC	AA	AA	CC	CC	AA	AA	AA	AA	CC	AA	AA	AA	AA	AA	AA	AA
wsnp_Ku_c15419_24019436	A/C	2	76.3674	NA	NA	NA	NA	NA	NA	NA	NA	CC	CC	CC	CC	CC	CC	CC	AA	CC	CC	CC	CC	CC	CC	CC	CC	CC	CC	CC	AA	CC	CC	AA	CC	CC	CC	CC	CC	AC	AA	CC	CC	CC	AA	CC	AA	AA	CC
wsnp_Ex_c39616_46871127	A/C	2	77.5666	NA	NA	NA	NA	NA	NA	NA	NA	CC	CC	AA	AA	CC	CC	CC	CC	AA	AA	CC	CC	CC	CC	CC	CC	CC	CC	AA	CC	AA	AA	CC	CC	AA	AA	CC	CC	CC	AA	AA	CC	CC	AA	CC	AA	AA	CC
wsnp_Ex_c21559_30710510	A/C	2	77.7077	NA	NA	NA	NA	NA	NA	NA	NA	AA	AA	AA	AA	AA	AA	AA	CC	AA	AA	AA	AA	AA	AA	AA	AA	AA	AA	AA	CC	AA	AA	CC	AA	AA	AA	AA	AA	AC	CC	AA	AA	AA	CC	AA	CC	CC	AA
wsnp_Ex_c22439_31632880	A/C	2	77.7077	NA	NA	NA	NA	NA	NA	NA	NA	CC	CC	AA	AA	CC	CC	CC	CC	AA	AA	CC	CC	CC	CC	CC	CC	CC	CC	AA	CC	AA	AA	CC	CC	AA	AA	CC	NN	CC	AA	AA	CC	CC	AA	CC	AA	AA	CC
wsnp_Ex_c8625_14468525	A/C	2	77.7077	NA	NA	NA	NA	NA	NA	NA	NA	AA	AA	AA	AA	AA	CC	AA	CC	AA	AA	AA	AA	AA	AA	AA	AA	AA	AA	AA	CC	AA	AA	CC	AA	AA	AA	AA	NN	NN	CC	AA	AA	CC	CC	AA	CC	CC	AA
wsnp_JD_c2636_3554874	A/C	2	79.0994	NA	NA	NA	NA	NA	NA	NA	NA	CC	CC	AA	AA	CC	CC	CC	AA	AA	AA	CC	CC	CC	CC	CC	CC	CC	CC	NN	AA	AA	AA	AA	CC	AA	AA	CC	CC	AC	AA	NN	CC	CC	AA	CC	AA	AA	CC
wsnp_Ex_c26860_36084209	A/C	2	80.196	NA	NA	NA	NA	NA	NA	NA	NA	CC	CC	AA	AA	CC	CC	CC	CC	AA	AA	CC	CC	CC	CC	CC	CC	CC	CC	AA	CC	AA	AA	CC	CC	AA	AA	CC	CC	CC	AA	AA	CC	CC	AA	CC	AA	AA	CC
wsnp_Ex_c13109_20725640	A/C	2	80.8437	NA	NA	NA	NA	NA	NA	NA	NA	AA	AA	CC	CC	AA	AA	AA	AA	CC	AA	AA	AA	AA	AA	AA	CC	AA	AA	CC	AA	CC	CC	AA	AA	CC	CC	AA	AC	AC	CC	CC	AA	AA	CC	AA	CC	CC	AA
wsnp_Ex_c23235_32471767	A/C	2	80.8437	NA	NA	NA	NA	NA	NA	NA	NA	CC	CC	AA	AA	CC	CC	CC	CC	AA	CC	CC	CC	CC	CC	CC	AA	CC	CC	AA	CC	AA	AA	CC	CC	AA	AA	CC	NN	AC	AA	AA	CC	CC	AA	CC	AA	AA	CC
wsnp_CAP11_c287_244799	A/C	2	80.972	NA	NA	NA	NA	NA	NA	NA	NA	AA	AA	CC	CC	AA	AA	AA	AA	CC	AA	AA	AA	AA	AA	AA	CC	AA	AA	CC	AA	CC	CC	AA	NN	CC	CC	AA	AC	AC	CC	CC	AA	AA	CC	AA	CC	CC	AA
wsnp_Ex_c15611_23928961	A/C	2	80.972	NA	NA	NA	NA	NA	NA	NA	NA	AA	AA	CC	CC	AA	AA	AA	AA	CC	AA	AA	AA	AA	AA	AA	CC	AA	AA	CC	AA	CC	CC	AA	AA	CC	CC	AA	NN	NN	CC	CC	AA	AA	CC	AA	CC	CC	AA
wsnp_Ex_c15611_23929128	A/C	2	80.972	NA	NA	NA	NA	NA	NA	NA	NA	CC	CC	AA	AA	CC	CC	CC	CC	AA	CC	CC	CC	CC	CC	CC	AA	CC	CC	AA	CC	AA	AA	CC	CC	AA	AA	CC	NN	AC	AA	AA	CC	CC	AA	CC	AA	AA	CC
wsnp_Ex_c21198_30327016	A/C	2	80.972	NA	NA	NA	NA	NA	NA	NA	NA	AA	AA	CC	CC	AA	AA	AA	AA	CC	AA	AA	AA	AA	AA	AA	CC	AA	AA	CC	AA	CC	CC	AA	AA	CC	CC	AA	NN	NN	CC	CC	AA	AA	CC	AA	CC	CC	AA
wsnp_Ex_c23230_32466568	A/C	2	80.972	NA	NA	NA	NA	NA	NA	NA	NA	AA	AA	CC	CC	AA	AA	AA	AA	CC	AA	AA	AA	AA	AA	AA	CC	AA	AA	CC	AA	CC	CC	AA	AA	CC	CC	AA	AC	AC	CC	CC	AA	AA	CC	AA	CC	CC	AA
wsnp_Ex_c24318_33562395	A/C	2	80.972	NA	NA	NA	NA	NA	NA	NA	NA	CC	CC	AA	AA	CC	CC	CC	CC	AA	CC	CC	CC	CC	CC	CC	AA	CC	CC	AA	CC	AA	AA	CC	CC	AA	AA	CC	CC	NN	AA	AA	CC	CC	AA	CC	AA	AA	CC
wsnp_Ex_c5101_9052671	A/C	2	80.972	NA	NA	NA	NA	NA	NA	NA	NA	CC	CC	AA	AA	CC	CC	CC	CC	AA	CC	CC	CC	CC	CC	CC	AA	CC	CC	AA	CC	AA	AA	CC	CC	AA	AA	CC	NN	NN	AA	AA	CC	CC	AA	CC	AA	AA	CC
wsnp_Ex_c5101_9053178	A/C	2	80.972	NA	NA	NA	NA	NA	NA	NA	NA	CC	CC	AA	AA	CC	CC	CC	CC	AA	CC	CC	CC	CC	CC	CC	AA	CC	CC	AA	CC	AA	AA	CC	CC	AA	AA	CC	CC	NN	AA	AA	CC	CC	AA	CC	AA	AA	CC
wsnp_Ex_c7585_12955306	A/C	2	80.972	NA	NA	NA	NA	NA	NA	NA	NA	AA	AA	CC	CC	AA	AA	AA	AA	CC	AA	AA	AA	AA	AA	AA	CC	AA	AA	CC	AA	CC	CC	AA	AA	CC	CC	AA	NN	NN	CC	CC	AA	AA	CC	AA	CC	CC	AA
wsnp_Ex_c7585_12957020	A/C	2	80.972	NA	NA	NA	NA	NA	NA	NA	NA	AA	AA	CC	CC	AA	AA	AA	AA	CC	AA	AA	AA	AA	AA	AA	CC	AA	AA	CC	AA	CC	CC	AA	AA	CC	CC	AA	NN	NN	CC	CC	AA	AA	CC	AA	CC	CC	AA
wsnp_Ex_rep_c107911_91350866	A/C	2	80.972	NA	NA	NA	NA	NA	NA	NA	NA	CC	CC	AA	AA	CC	CC	CC	CC	AA	CC	CC	CC	CC	CC	CC	AA	CC	CC	AA	CC	AA	AA	CC	CC	AA	AA	CC	CC	NN	AA	AA	CC	CC	AA	CC	AA	AA	CC
wsnp_Ex_rep_c107911_91350930	A/C	2	80.972	NA	NA	NA	NA	NA	NA	NA	NA	CC	CC	AA	AA	CC	CC	CC	CC	AA	CC	CC	CC	CC	CC	CC	AA	CC	CC	AA	CC	AA	AA	CC	CC	AA	AA	CC	CC	NN	AA	AA	CC	CC	AA	CC	AA	AA	CC
wsnp_Ku_c13043_20902807	A/C	2	80.972	NA	NA	NA	NA	NA	NA	NA	NA	CC	CC	AA	AA	CC	CC	CC	CC	AA	CC	CC	CC	CC	CC	CC	AA	CC	CC	AA	CC	AA	AA	CC	CC	AA	AA	CC	CC	NN	AA	AA	CC	CC	AA	CC	AA	AA	CC
wsnp_Ku_c4175_7603236	A/C	2	80.972	NA	NA	NA	NA	NA	NA	NA	NA	AA	AA	CC	CC	AA	AA	AA	AA	CC	AA	AA	AA	AA	AA	AA	CC	AA	AA	CC	AA	CC	CC	AA	AA	CC	CC	AA	NN	NN	CC	CC	AA	AA	CC	AA	CC	CC	AA
wsnp_Ex_c10334_16924223	A/C	2	82.4855	NA	NA	NA	NA	NA	NA	NA	NA	CC	CC	AA	AA	CC	NN	CC	AA	AA	AA	CC	CC	CC	CC	CC	AA	CC	CC	AA	AA	AA	AA	AA	CC	AA	AA	CC	CC	NN	AA	AA	CC	AA	AA	CC	AA	AA	CC
wsnp_Ex_c24318_33561600	A/C	2	82.4855	NA	NA	NA	NA	NA	NA	NA	NA	CC	CC	AA	AA	CC	CC	CC	CC	AA	CC	CC	CC	CC	CC	CC	AA	CC	CC	AA	CC	AA	AA	CC	CC	AA	AA	CC	CC	NN	AA	AA	CC	CC	AA	CC	AA	AA	CC
wsnp_Ex_c28733_37836638	A/C	2	82.851	NA	NA	NA	NA	NA	NA	NA	NA	CC	CC	AA	AA	CC	CC	CC	CC	AA	CC	CC	CC	CC	CC	CC	AA	CC	CC	AA	CC	AA	AA	CC	CC	AA	AA	CC	CC	NN	CC	AA	CC	CC	AA	CC	CC	CC	CC
wsnp_Ex_rep_c67299_65844168	A/C	2	83.6976	NA	NA	NA	NA	NA	NA	NA	NA	AA	AA	AA	CC	AA	CC	AA	CC	AA	CC	AA	AA	AA	AA	AA	CC	AA	AA	CC	CC	CC	CC	CC	AA	CC	AA	AA	NN	AA	AA	CC	AA	CC	CC	AA	AA	AA	AA
wsnp_Ex_c27644_36826484	A/C	2	84.6659	NA	NA	NA	NA	NA	NA	NA	NA	CC	CC	CC	CC	CC	NN	CC	AA	CC	CC	CC	CC	CC	CC	CC	CC	CC	CC	CC	CC	CC	CC	AA	CC	CC	CC	CC	CC	CC	CC	CC	CC	CC	CC	CC	CC	CC	CC
wsnp_Ex_c32284_40970312	A/C	2	84.6659	NA	NA	NA	NA	NA	NA	NA	NA	CC	CC	CC	AA	CC	CC	CC	CC	CC	CC	CC	CC	CC	CC	CC	AA	CC	CC	AA	AA	AA	AA	CC	CC	AA	CC	CC	CC	CC	CC	AA	CC	CC	AA	CC	CC	CC	CC
wsnp_Ex_c6378_11086366	A/C	2	84.6659	NA	NA	NA	NA	NA	NA	NA	NA	CC	CC	CC	CC	CC	NN	CC	AA	CC	AA	CC	CC	CC	CC	CC	CC	CC	CC	CC	CC	CC	CC	AA	CC	CC	CC	CC	CC	CC	CC	CC	CC	CC	CC	CC	CC	CC	CC
wsnp_BG606986B_Ta_2_1	A/C	2	86.1281	NA	NA	NA	NA	NA	NA	NA	NA	AA	AA	AA	AA	AA	NN	AA	CC	AA	AA	AA	AA	AA	AA	AA	AA	AA	AA	AA	AA	AA	AA	CC	AA	AA	AA	AA	NN	AA	AA	AA	AA	CC	AA	AA	AA	AA	AA
wsnp_JD_rep_c63201_40318622	A/C	2	88.2765	NA	NA	NA	NA	NA	NA	NA	NA	AA	AA	AA	CC	AA	NN	AA	AA	AA	CC	CC	AA	AA	AA	AA	CC	NN	AA	CC	AA	CC	AA	CC	AA	CC	AA	AA	NN	AA	AA	CC	AA	CC	AA	AA	CC	CC	AA
wsnp_Ex_c3147_5816957	A/C	2	89.309	NA	NA	NA	NA	NA	NA	NA	NA	AA	AA	AA	CC	AA	CC	AA	AA	AA	CC	CC	AA	AA	AA	AA	AA	AA	AA	AA	AA	AA	AA	CC	AA	AA	AA	AA	AA	AA	AA	AA	AA	CC	AA	AA	AA	AA	AA
wsnp_BE590634B_Ta_2_1	A/C	2	89.7644	NA	NA	NA	NA	NA	NA	NA	NA	CC	CC	CC	AA	CC	NN	CC	CC	CC	AA	AA	CC	CC	CC	CC	CC	CC	CC	CC	CC	CC	CC	AA	CC	CC	CC	CC	CC	CC	CC	CC	CC	AA	CC	CC	CC	CC	CC
wsnp_BE590634B_Ta_2_5	A/C	2	89.7644	NA	NA	NA	NA	NA	NA	NA	NA	AA	AA	AA	CC	AA	NN	AA	AA	AA	CC	CC	AA	AA	AA	AA	AA	AA	AA	AA	AA	AA	AA	CC	AA	AA	AA	AA	AA	AA	AA	AA	AA	CC	AA	AA	AA	AA	AA
wsnp_Ku_c56140_59771186	A/C	2	89.7644	NA	NA	NA	NA	NA	NA	NA	NA	CC	CC	CC	AA	CC	NN	CC	CC	CC	AA	AA	CC	CC	CC	CC	CC	CC	CC	CC	CC	CC	CC	AA	CC	CC	CC	CC	CC	CC	CC	CC	CC	AA	CC	CC	CC	CC	CC
wsnp_RFL_Contig2736_2456215	A/C	2	89.9888	NA	NA	NA	NA	NA	NA	NA	NA	CC	CC	CC	AA	CC	NN	CC	CC	CC	AA	AA	CC	CC	CC	CC	CC	CC	CC	CC	CC	CC	CC	AA	CC	CC	CC	CC	CC	CC	CC	CC	CC	AA	CC	CC	CC	CC	CC
wsnp_Ex_c9091_15135511	A/C	2	90.5917	NA	NA	NA	NA	NA	NA	NA	NA	AA	AA	AA	AA	AA	AA	AA	AA	AA	AA	AA	AA	AA	AA	AA	CC	AA	AA	CC	AA	CC	CC	AA	AA	CC	AA	AA	AA	AA	AA	CC	AA	AA	AA	AA	CC	CC	AA
wsnp_Ex_c18384_27213023	A/C	2	90.9829	NA	NA	NA	NA	NA	NA	NA	NA	AA	AA	AA	CC	AA	CC	AA	CC	AA	CC	CC	AA	AA	AA	AC	CC	AC	AA	CC	AA	CC	CC	CC	AA	CC	AA	AA	AC	AA	AA	CC	AA	CC	CC	AA	CC	CC	AA
wsnp_Ex_c194_381656	A/C	2	91.2266	NA	NA	NA	NA	NA	NA	NA	NA	AA	AA	AA	CC	AA	NN	AA	CC	AA	CC	CC	AA	AA	AA	NN	CC	NN	AA	CC	AA	CC	CC	CC	AA	CC	AA	AA	AA	AA	AA	CC	AA	CC	CC	AA	CC	CC	AA
wsnp_BE494527B_Ta_2_1	A/C	2	91.3677	NA	NA	NA	NA	NA	NA	NA	NA	AA	AA	AA	CC	AA	NN	AA	CC	AA	CC	CC	AA	AA	AA	NN	CC	NN	AA	CC	AA	CC	CC	AA	AA	CC	AA	AA	NN	AA	AA	CC	AA	AA	CC	AA	CC	CC	AA
wsnp_Ex_c2569_4780450	A/C	2	91.3677	NA	NA	NA	NA	NA	NA	NA	NA	CC	CC	CC	CC	CC	CC	CC	CC	CC	CC	CC	CC	CC	CC	CC	CC	CC	CC	CC	CC	CC	CC	AA	CC	CC	CC	CC	CC	CC	CC	CC	CC	AA	CC	CC	CC	CC	CC
wsnp_Ex_c3147_5817088	A/C	2	91.3677	NA	NA	NA	NA	NA	NA	NA	NA	CC	CC	CC	CC	CC	CC	CC	CC	CC	CC	CC	CC	CC	CC	CC	CC	CC	CC	CC	CC	CC	CC	AA	CC	CC	CC	CC	CC	CC	CC	CC	CC	AA	CC	CC	CC	CC	CC
wsnp_Ex_rep_c66255_64400455	A/C	2	91.9384	NA	NA	NA	NA	NA	NA	NA	NA	CC	CC	CC	AA	CC	NN	CC	AA	CC	AA	AA	CC	CC	CC	CC	AA	NN	CC	AA	CC	AA	AA	AA	CC	AA	CC	CC	CC	CC	CC	AA	CC	AA	AA	CC	AA	AA	CC
wsnp_JD_c100_159424	A/C	2	93.5289	NA	NA	NA	NA	NA	NA	NA	NA	AA	AA	AA	AA	AA	AA	AA	AA	AA	AA	AA	AA	AA	AA	AC	CC	AA	AA	AA	AA	AA	CC	AA	AA	AA	AA	AA	NN	AA	AA	AA	AA	AA	AA	AA	CC	CC	AA
wsnp_JD_c1544_2179305	A/C	2	94.1766	NA	NA	NA	NA	NA	NA	NA	NA	CC	CC	CC	AA	CC	CC	CC	CC	CC	CC	AA	CC	CC	CC	CC	AA	CC	CC	CC	CC	CC	AA	CC	CC	CC	CC	CC	CC	CC	CC	CC	CC	CC	CC	CC	AA	AA	CC
wsnp_JD_c1544_2180289	A/C	2	94.1766	NA	NA	NA	NA	NA	NA	NA	NA	CC	CC	CC	CC	CC	CC	CC	CC	CC	CC	CC	CC	CC	CC	CC	AA	CC	CC	CC	CC	CC	AA	CC	CC	CC	CC	CC	CC	CC	CC	CC	CC	CC	CC	CC	AA	AA	CC
wsnp_RFL_Contig1493_681815	A/C	2	94.1766	NA	NA	NA	NA	NA	NA	NA	NA	CC	CC	CC	CC	CC	CC	CC	CC	CC	CC	CC	CC	CC	CC	CC	AA	CC	CC	CC	CC	CC	AA	CC	CC	CC	CC	CC	CC	CC	CC	CC	CC	CC	CC	CC	AA	AA	CC
wsnp_Ex_c26083_35336771	A/C	2	94.6961	NA	NA	NA	NA	NA	NA	NA	NA	AA	AA	AA	AA	AA	AA	AA	AA	AA	AA	AA	AA	AA	AA	AA	CC	AA	AA	AA	AA	AA	CC	AA	AA	AA	AA	AA	AA	AA	AA	AA	AA	AA	AA	AA	CC	CC	AA
wsnp_Ex_rep_c78209_74462664	A/C	2	97.133	NA	NA	NA	NA	NA	NA	NA	NA	AA	AA	AA	AA	AA	NN	AA	CC	AA	CC	CC	AA	AA	AA	AA	CC	NN	AA	CC	CC	CC	CC	AA	AA	CC	AA	AA	AA	AA	AA	CC	AA	CC	CC	AA	CC	CC	AA
wsnp_JD_c20621_18304110	A/C	2	97.133	NA	NA	NA	NA	NA	NA	NA	NA	CC	CC	CC	CC	CC	NN	CC	AA	CC	AA	AA	CC	CC	CC	CC	AA	AC	CC	AA	AA	AA	AA	CC	CC	AA	CC	CC	CC	CC	CC	AA	CC	AA	AA	CC	AA	AA	CC
wsnp_RFL_Contig3738_3992954	A/C	2	101.09	NA	NA	NA	NA	NA	NA	NA	NA	CC	CC	CC	CC	CC	NN	CC	CC	CC	AA	AA	CC	CC	CC	CC	AA	CC	CC	CC	CC	CC	CC	CC	CC	CC	CC	CC	CC	CC	CC	CC	CC	CC	CC	CC	CC	CC	CC
wsnp_Ex_c27176_36393952	A/C	2	101.885	NA	NA	NA	NA	NA	NA	NA	NA	CC	CC	CC	CC	CC	AA	CC	AA	CC	AA	AA	CC	CC	CC	CC	CC	CC	CC	AA	AA	AA	AA	CC	CC	AA	CC	CC	CC	CC	CC	AA	CC	AA	AA	CC	AA	AA	CC
wsnp_Ex_c27176_36392532	A/C	2	102.36	NA	NA	NA	NA	NA	NA	NA	NA	AA	AA	AA	CC	NN	CC	AA	CC	AA	CC	CC	AA	AA	AA	AA	AA	AA	AA	CC	CC	CC	CC	CC	AA	CC	AA	AA	NN	AA	AA	CC	AA	CC	CC	AA	CC	CC	AA
wsnp_Ex_c27176_36392758	A/C	2	102.36	NA	NA	NA	NA	NA	NA	NA	NA	AA	AA	AA	CC	NN	CC	AA	CC	AA	CC	CC	AA	AA	AA	AA	AA	AA	AA	CC	CC	CC	CC	CC	AA	CC	AA	AA	AA	AA	AA	CC	AA	CC	CC	AA	CC	CC	AA
wsnp_Ex_c34765_43024979	A/C	2	102.36	NA	NA	NA	NA	NA	NA	NA	NA	CC	CC	CC	AA	NN	AA	CC	AA	CC	AA	AA	CC	CC	CC	CC	AA	CC	CC	AA	AA	AA	AA	AA	CC	AA	CC	CC	CC	CC	CC	AA	CC	AA	AA	CC	AA	AA	CC
wsnp_Ex_rep_c67747_66422078	A/C	2	102.36	NA	NA	NA	NA	NA	NA	NA	NA	CC	CC	CC	AA	AC	AA	CC	AA	CC	AA	AA	CC	CC	CC	CC	NN	NN	CC	NN	AA	AA	AA	AA	CC	AA	CC	CC	NN	CC	CC	AA	CC	AA	AA	CC	NN	AA	CC
wsnp_Ex_rep_c67747_66422973	A/C	2	102.36	NA	NA	NA	NA	NA	NA	NA	NA	AA	AA	AA	CC	AC	CC	AA	CC	AA	CC	CC	AA	AA	AA	AA	AA	AA	AA	NN	CC	CC	CC	CC	AA	CC	AA	AA	NN	AA	AA	CC	AA	CC	CC	AA	NN	CC	AA
wsnp_JD_c19419_17536513	A/C	2	102.36	NA	NA	NA	NA	NA	NA	NA	NA	CC	CC	CC	AA	NN	AA	CC	AA	CC	AA	AA	CC	CC	CC	CC	CC	NN	NN	AA	AA	AA	AA	AA	CC	AA	CC	CC	NN	CC	CC	AA	CC	AA	AA	CC	AA	AA	CC
wsnp_JD_c954_1401620	A/C	2	102.36	NA	NA	NA	NA	NA	NA	NA	NA	CC	CC	CC	AA	NN	AA	CC	AA	CC	AA	AA	CC	CC	CC	CC	CC	CC	CC	AA	AA	AA	AA	AA	CC	AA	CC	CC	CC	CC	CC	AA	CC	AA	AA	CC	AA	AA	CC
wsnp_Ku_rep_c107952_93214466	A/C	2	102.424	NA	NA	NA	NA	NA	NA	NA	NA	CC	CC	CC	CC	CC	AA	CC	AA	CC	AA	AA	CC	CC	CC	CC	CC	CC	CC	AA	CC	AA	AA	CC	CC	AA	CC	CC	CC	CC	CC	AA	CC	CC	CC	CC	AA	AA	CC
wsnp_Ex_c48677_53513032	A/C	2	102.745	NA	NA	NA	NA	NA	NA	NA	NA	CC	AA	AA	CC	AC	CC	CC	CC	AA	CC	CC	CC	AA	AA	AA	AA	AA	AA	CC	AA	CC	CC	CC	CC	CC	AA	AA	AA	AA	AA	CC	AA	AA	AA	AA	CC	CC	AA
wsnp_Ku_c18881_28259811	A/C	2	102.745	NA	NA	NA	NA	NA	NA	NA	NA	CC	AA	AA	CC	NN	CC	CC	CC	AA	CC	CC	CC	AA	AA	AA	AA	NN	AA	CC	AA	CC	CC	CC	CC	CC	AA	AA	NN	AA	AA	CC	AA	AA	AA	AA	CC	CC	AA
wsnp_Ku_c51703_56915288	A/C	2	102.745	NA	NA	NA	NA	NA	NA	NA	NA	CC	AA	AA	CC	AC	CC	CC	CC	AA	CC	CC	CC	AA	AA	AA	AA	AA	AA	CC	AA	CC	CC	CC	CC	CC	AA	AA	AA	AA	AA	CC	AA	AA	AA	AA	CC	CC	AA
wsnp_JD_c14411_14148961	A/C	2	107.394	NA	NA	NA	NA	NA	NA	NA	NA	AA	AA	AA	CC	AA	AA	AA	AA	AA	AA	CC	AA	CC	AA	AA	AA	AA	AA	CC	AA	AA	AA	CC	AA	CC	AA	AA	NN	AA	AA	CC	AA	CC	AA	AA	AA	AA	AA
wsnp_Ex_c13878_21738866	A/C	2	109.312	NA	NA	NA	NA	NA	NA	NA	NA	AA	AA	AA	CC	AA	AA	AA	AA	AA	AA	CC	AA	AA	AA	AA	AA	AA	AA	CC	AA	AA	AA	CC	AA	CC	AA	AA	AA	AA	AA	CC	AA	CC	AA	AA	AA	AA	AA
wsnp_Ex_c26296_35541303	A/C	2	109.53	NA	NA	NA	NA	NA	NA	NA	NA	AA	AA	AA	CC	AA	AA	AA	AA	AA	AA	CC	AA	AA	AA	AA	AA	AA	AA	CC	AA	AA	AA	CC	AA	CC	AA	AA	AA	AA	AA	CC	AA	CC	AA	AA	AA	AA	AA
wsnp_CAP11_c1902_1022408	A/C	2	111.203	NA	NA	NA	NA	NA	NA	NA	NA	AA	AA	AA	AA	AA	CC	AA	CC	AA	CC	AA	CC	AA	AA	AA	AA	AA	AA	CC	CC	AA	CC	AA	AA	CC	AA	AA	NN	AA	AA	CC	AA	AA	AA	AA	CC	CC	AA
wsnp_CAP11_c1902_1022590	A/C	2	111.203	NA	NA	NA	NA	NA	NA	NA	NA	AA	AA	AA	AA	AA	CC	AA	CC	AA	CC	AA	CC	AA	AA	AA	AA	AA	AA	CC	CC	AA	CC	AA	AA	CC	AA	AA	AA	AA	AA	CC	AA	CC	AA	AA	CC	CC	AA
wsnp_RFL_Contig3951_4390396	A/C	2	111.203	NA	NA	NA	NA	NA	NA	NA	NA	CC	CC	CC	CC	CC	AA	CC	AA	CC	AA	CC	AA	CC	CC	CC	CC	CC	CC	AA	AA	CC	AA	CC	CC	AA	CC	CC	CC	CC	CC	AA	CC	AA	CC	CC	AA	AA	CC
wsnp_CAP7_c4778_2155754	A/C	2	116.693	NA	NA	NA	NA	NA	NA	NA	NA	CC	CC	AA	CC	CC	CC	CC	CC	AA	AA	CC	CC	CC	CC	CC	CC	CC	CC	CC	AA	CC	CC	CC	CC	CC	CC	CC	CC	CC	CC	CC	CC	AA	CC	CC	CC	CC	CC
wsnp_Ex_c4774_8519623	A/C	2	119.874	NA	NA	NA	NA	NA	NA	NA	NA	AA	NN	CC	AA	CC	AA	AA	CC	CC	AA	CC	AA	AA	NN	CC	AA	CC	CC	AA	AA	CC	AA	AA	AA	AA	CC	CC	CC	CC	CC	AA	CC	CC	AA	CC	CC	CC	CC
wsnp_CAP12_c1337_682282	A/C	2	121.862	NA	NA	NA	NA	NA	NA	NA	NA	AA	AA	AA	AA	AA	AA	AA	AA	AA	AA	AA	AA	AA	AA	AA	AA	AA	AA	AA	AA	AA	AA	AA	AA	AA	AA	AA	AA	AA	AA	AA	AA	AA	AA	AA	AA	AA	AA
wsnp_CAP12_c1337_682349	A/C	2	121.862	NA	NA	NA	NA	NA	NA	NA	NA	CC	CC	CC	CC	CC	CC	CC	CC	CC	CC	CC	CC	CC	CC	CC	CC	CC	CC	CC	CC	CC	CC	CC	CC	CC	CC	CC	CC	CC	CC	CC	CC	CC	CC	CC	CC	CC	CC
wsnp_Ra_c53181_56932563	A/C	2	121.997	NA	NA	NA	NA	NA	NA	NA	NA	AA	NN	AA	AA	AA	AA	AA	AA	AA	AA	CC	AA	CC	NN	AA	AA	AA	AA	CC	CC	CC	AA	AA	AA	CC	AA	AA	AA	AA	AA	CC	AA	CC	CC	AA	AA	AA	AA
wsnp_RFL_Contig2403_1927045	A/C	2	121.997	NA	NA	NA	NA	NA	NA	NA	NA	AA	CC	AA	AA	AA	AA	AA	AA	AA	AA	CC	AA	CC	NN	AA	AA	AA	AA	CC	CC	CC	AA	AA	AA	CC	AA	AA	AA	AA	AA	CC	AA	CC	CC	AA	AA	AA	AA
wsnp_Ex_c4436_7981037	A/C	2	123.433	NA	NA	NA	NA	NA	NA	NA	NA	AA	AA	AA	AA	AA	AA	AA	AA	AA	AA	AA	AA	AA	AA	AA	AA	AA	AA	AA	CC	AA	AA	AA	AA	AA	AA	AA	AA	AA	AA	AA	AA	AA	AA	AA	AA	AA	AA
wsnp_Ex_c4436_7981188	A/C	2	123.433	NA	NA	NA	NA	NA	NA	NA	NA	CC	CC	CC	CC	CC	CC	CC	CC	CC	CC	CC	CC	CC	CC	CC	CC	CC	CC	CC	AA	CC	CC	CC	CC	CC	CC	CC	CC	CC	CC	CC	CC	CC	CC	CC	CC	CC	CC
wsnp_CAP11_rep_c4138_1957291	A/C	2	123.568	NA	NA	NA	NA	NA	NA	NA	NA	CC	CC	CC	CC	CC	CC	CC	CC	CC	CC	CC	CC	CC	CC	CC	CC	CC	CC	CC	CC	CC	CC	CC	CC	CC	CC	CC	CC	CC	CC	CC	CC	CC	CC	CC	CC	CC	CC
wsnp_Ex_c13606_21380703	A/C	2	127.166	NA	NA	NA	NA	NA	NA	NA	NA	CC	CC	CC	AA	CC	CC	CC	AA	CC	AA	AA	CC	AA	CC	NN	AA	AA	CC	AA	AA	AA	CC	AA	CC	AA	AA	AA	NN	CC	AA	AA	CC	CC	CC	AA	AA	AA	AA
wsnp_CAP11_c2596_1325540	A/C	2	127.858	NA	NA	NA	NA	NA	NA	NA	NA	AA	CC	AA	CC	AA	CC	AA	CC	AA	CC	CC	CC	CC	CC	NN	CC	CC	AA	CC	CC	CC	AA	CC	AA	CC	CC	CC	NN	AA	CC	CC	AA	CC	AA	CC	CC	CC	CC
wsnp_Ra_c35998_44436619	A/C	2	127.858	NA	NA	NA	NA	NA	NA	NA	NA	AA	AA	AA	AA	AA	AA	AA	AA	AA	AA	AA	AA	AA	AA	AA	AA	AA	AA	AA	CC	AA	AA	CC	AA	AA	AA	CC	CC	AA	AA	AA	AA	AA	CC	AA	AA	AA	AA
wsnp_BE446672B_Ta_2_1	A/C	2	136.888	NA	NA	NA	NA	NA	NA	NA	NA	AA	CC	AA	AA	AA	CC	AA	AA	AA	AA	CC	AA	CC	CC	AA	CC	AA	AA	CC	AA	AA	AA	CC	AA	CC	AA	AA	AA	AA	AA	CC	AA	CC	AA	CC	AA	AA	AA
wsnp_BG274687B_Ta_2_1	A/C	2	136.888	NA	NA	NA	NA	NA	NA	NA	NA	CC	AA	CC	AA	CC	AA	CC	CC	CC	AA	AA	AC	AA	AA	CC	AA	CC	CC	AA	AA	AA	AA	AA	CC	AA	CC	CC	AA	CC	CC	AA	CC	AA	AA	AA	CC	CC	CC
wsnp_Ku_c13952_22097895	A/C	2	140.723	NA	NA	NA	NA	NA	NA	NA	NA	CC	AA	CC	CC	CC	AA	CC	CC	CC	CC	AA	CC	AA	AA	CC	AA	CC	CC	AA	CC	CC	CC	AA	CC	AA	CC	CC	CC	CC	CC	AA	CC	AA	CC	AA	CC	CC	CC
wsnp_JD_c3091_4079762	A/C	3	3.89319	NA	NA	NA	NA	NA	NA	NA	NA	CC	AA	AA	AA	AA	NN	AA	CC	CC	NN	AA	AA	AA	AA	NN	AA	AA	NN	AA	CC	AA	CC	CC	CC	AA	AA	AA	CC	AA	AA	AA	CC	AA	CC	AA	AA	AA	AA
wsnp_Ra_c2633_5017265	A/C	3	15.5444	NA	NA	NA	NA	NA	NA	NA	NA	AA	CC	AA	AA	AA	CC	AA	CC	AA	AA	AA	CC	AA	AC	AA	AC	AA	AA	AA	CC	CC	CC	AA	AA	AA	AA	AA	AC	AA	CC	AA	AA	CC	CC	AA	AA	CC	AA
wsnp_Ku_c13622_21660346	A/C	3	23.0756	NA	NA	NA	NA	NA	NA	NA	NA	AA	AA	AA	AA	AA	AA	AA	AA	AA	AA	AA	AA	AA	AA	AA	AA	AA	CC	AA	AA	AA	AA	AA	AA	AA	AA	AA	AA	AA	AA	AA	AA	CC	AA	AA	AA	AA	AA
wsnp_Ex_rep_c67198_65703657	A/C	3	24.0678	NA	NA	NA	NA	NA	NA	NA	NA	AA	CC	CC	CC	CC	CC	AA	CC	CC	NN	CC	CC	CC	CC	AC	CC	CC	AA	CC	CC	CC	CC	CC	AA	CC	CC	CC	CC	CC	CC	CC	CC	AA	CC	CC	CC	CC	CC
wsnp_Ex_c7705_13141187	A/C	3	25.6648	NA	NA	NA	NA	NA	NA	NA	NA	CC	CC	CC	AA	AA	CC	CC	CC	CC	AA	CC	CC	AA	CC	NN	CC	CC	AA	CC	CC	CC	CC	CC	CC	CC	CC	NN	NN	CC	CC	CC	CC	AA	AA	CC	CC	CC	CC
wsnp_Ra_c1020_2062200	A/C	3	25.6648	NA	NA	NA	NA	NA	NA	NA	NA	AA	CC	CC	AA	AA	CC	AA	CC	CC	AA	CC	CC	AA	CC	AA	CC	CC	AA	CC	CC	CC	CC	CC	AA	CC	CC	AA	NN	CC	CC	CC	CC	AA	AA	CC	CC	CC	CC
wsnp_Ex_c11866_19039540	A/C	3	34.6324	NA	NA	NA	NA	NA	NA	NA	NA	CC	CC	CC	CC	CC	CC	NN	CC	CC	CC	CC	CC	AA	CC	CC	AC	CC	AA	CC	CC	CC	CC	CC	CC	CC	CC	CC	CC	CC	CC	CC	CC	CC	CC	CC	CC	CC	CC
wsnp_Ex_c3372_6195001	A/C	3	45.093	NA	NA	NA	NA	NA	NA	NA	NA	AA	AA	NN	CC	CC	AA	AA	CC	CC	CC	CC	AA	AA	AA	AC	CC	AA	NN	CC	CC	AA	CC	CC	AA	CC	AA	CC	AC	AA	CC	CC	AA	CC	AA	AA	CC	CC	AA
wsnp_Ex_c3450_6323939	A/C	3	45.093	NA	NA	NA	NA	NA	NA	NA	NA	AA	AA	AC	CC	AA	CC	AA	CC	CC	CC	CC	CC	AA	AA	AC	CC	AA	NN	CC	CC	AA	CC	CC	CC	CC	AA	CC	CC	AA	CC	CC	AA	CC	CC	AA	CC	CC	AA
wsnp_Ex_c12012_19240904	A/C	3	45.4615	NA	NA	NA	NA	NA	NA	NA	NA	AA	CC	CC	CC	CC	CC	AA	CC	AA	CC	CC	CC	AA	CC	NN	CC	CC	AA	CC	CC	CC	CC	CC	AA	CC	CC	CC	CC	CC	CC	CC	CC	CC	CC	CC	CC	CC	CC
wsnp_Ex_rep_c101500_86856089	A/C	3	47.6632	NA	NA	NA	NA	NA	NA	NA	NA	CC	AA	AA	AA	AA	AA	CC	AA	AA	AA	AA	AA	CC	AA	AC	AA	AA	CC	CC	AA	AA	AA	CC	CC	CC	AA	AA	AA	AA	AA	CC	AA	AA	AA	AA	AA	AA	AA
wsnp_CAP11_rep_c4017_1896951	A/C	3	48.1546	NA	NA	NA	NA	NA	NA	NA	NA	CC	AA	AA	AA	CC	AA	CC	AA	CC	AA	AA	AA	CC	AA	AC	AA	AA	CC	AA	AA	AA	AA	AA	CC	AA	AA	AA	AA	AA	AA	AA	AA	AA	AA	AA	AA	AA	AA
wsnp_BE405518D_Ta_2_3	A/C	3	48.6271	NA	NA	NA	NA	NA	NA	NA	NA	CC	AA	AA	AA	AA	AA	CC	AA	CC	AA	AA	AA	CC	NN	AC	AA	AA	CC	CC	AA	AA	AA	CC	CC	CC	AA	AA	NN	AA	AA	CC	AA	AA	AA	AA	AA	AA	AA
wsnp_Ex_c6974_12025571	A/C	3	48.6271	NA	NA	NA	NA	NA	NA	NA	NA	AA	CC	CC	CC	CC	CC	AA	CC	CC	CC	CC	CC	AA	CC	NN	NN	CC	AA	AA	CC	CC	CC	AA	AA	AA	CC	CC	CC	CC	CC	AA	CC	CC	CC	CC	CC	CC	CC
wsnp_BE586140D_Ta_2_2	A/C	3	48.8066	NA	NA	NA	NA	NA	NA	NA	NA	AA	CC	CC	CC	CC	CC	AA	CC	AA	CC	CC	CC	AA	CC	NN	CC	CC	AA	AA	CC	CC	CC	AA	AA	AA	CC	CC	CC	CC	CC	AA	CC	CC	CC	CC	CC	CC	CC
wsnp_CAP12_c633_339740	A/C	3	49.2602	NA	NA	NA	NA	NA	NA	NA	NA	AA	CC	CC	CC	CC	CC	AA	CC	AA	CC	CC	CC	AA	CC	CC	CC	CC	AA	CC	CC	CC	CC	CC	AA	CC	CC	CC	CC	CC	CC	CC	CC	CC	CC	CC	CC	CC	CC
wsnp_CAP11_c1043_618449	A/C	3	50.7532	NA	NA	NA	NA	NA	NA	NA	NA	AA	CC	CC	CC	AA	CC	AA	CC	AA	CC	CC	CC	AA	CC	NN	CC	CC	AA	CC	CC	CC	CC	CC	AA	CC	CC	CC	CC	CC	CC	CC	CC	CC	CC	CC	CC	CC	CC
wsnp_CAP8_c458_368155	A/C	3	51.2918	NA	NA	NA	NA	NA	NA	NA	NA	CC	AA	AA	AA	CC	AA	CC	AA	CC	AA	AA	AA	CC	AA	NN	AA	AA	CC	AA	AA	AA	AA	AA	CC	AA	AA	AA	AA	AA	AA	AA	AA	AA	AA	AA	AA	AA	AA
wsnp_BE445121D_Ta_2_2	A/C	3	51.906	NA	NA	NA	NA	NA	NA	NA	NA	AA	CC	CC	CC	AA	CC	AA	CC	AA	CC	CC	CC	AA	CC	AC	CC	CC	AA	CC	CC	CC	CC	CC	AA	CC	CC	CC	CC	CC	CC	CC	CC	CC	CC	CC	CC	CC	CC
wsnp_Ex_c1130_2166731	A/C	3	54.4857	NA	NA	NA	NA	NA	NA	NA	NA	AA	AA	CC	AA	AA	AA	AA	CC	AA	AA	CC	AA	AA	AA	AA	AA	AA	AA	CC	CC	AA	CC	AA	AA	CC	AA	AA	AA	AA	CC	CC	AA	AA	AA	AA	CC	CC	AA
wsnp_Ex_rep_c108057_91436561	A/C	3	54.4857	NA	NA	NA	NA	NA	NA	NA	NA	CC	CC	NN	CC	CC	CC	CC	AA	CC	CC	AA	CC	CC	CC	CC	CC	CC	CC	AA	AA	CC	AA	CC	CC	AA	CC	CC	CC	CC	AA	AA	CC	CC	CC	CC	AA	AA	CC
wsnp_BE424100D_Ta_1_1	A/C	3	56.0355	NA	NA	NA	NA	NA	NA	NA	NA	AA	AA	AA	CC	AA	AA	AA	AA	CC	CC	AA	AA	AA	AA	AC	CC	AA	NN	AA	AA	AA	AA	AA	AA	AA	AA	AA	AA	AA	AA	AA	AA	CC	AA	AA	AA	AA	AA
wsnp_CAP8_c458_368125	A/C	3	57.4529	NA	NA	NA	NA	NA	NA	NA	NA	CC	AA	AA	AA	CC	AA	CC	AA	CC	AA	AA	AA	CC	NN	AC	AA	AA	CC	NN	AA	AA	AA	AA	CC	AA	AA	AA	NN	AA	AA	NN	NN	AA	AA	AA	AA	AA	AA
wsnp_Ex_rep_c70574_69491038	A/C	3	61.7902	NA	NA	NA	NA	NA	NA	NA	NA	AA	AA	CC	CC	CC	AA	AA	CC	CC	CC	CC	AA	AA	AA	NN	CC	AA	AA	CC	CC	AA	CC	AA	AA	CC	AA	AA	AA	AA	CC	CC	AA	CC	AA	AA	CC	CC	AA
wsnp_Ku_c53270_57959459	A/C	3	67.2898	NA	NA	NA	NA	NA	NA	NA	NA	AA	CC	AA	CC	AA	CC	AA	CC	AA	CC	CC	CC	AA	CC	AA	CC	NN	AA	AA	CC	AA	AA	AA	AA	AA	AA	CC	CC	AA	CC	AA	AA	CC	CC	AA	CC	CC	AA
wsnp_Ex_c10959_17801482	A/C	3	67.7717	NA	NA	NA	NA	NA	NA	NA	NA	AA	AA	CC	AA	AA	NN	AA	AA	AA	AA	AA	AA	AA	AA	CC	AA	AA	AA	CC	AA	AA	CC	CC	AA	CC	AA	AA	AA	AA	AA	CC	AA	AA	AA	AA	AA	AA	AA
wsnp_Ex_c26626_35864468	A/C	3	80.1411	NA	NA	NA	NA	NA	NA	NA	NA	CC	CC	NN	CC	CC	NN	CC	CC	CC	CC	CC	CC	CC	CC	NN	AA	CC	CC	AA	CC	AA	CC	CC	CC	AA	CC	CC	CC	CC	CC	AA	CC	AA	CC	CC	CC	CC	CC
wsnp_Ex_c27290_36498462	A/C	3	80.623	NA	NA	NA	NA	NA	NA	NA	NA	AA	AA	CC	AA	AA	NN	AA	AA	AA	AA	AA	AA	AA	AA	CC	CC	AA	AA	CC	AA	CC	AA	AA	AA	CC	AA	AA	AC	AA	AA	CC	AA	CC	AA	AA	AA	AA	AA
wsnp_Ex_c57601_59245549	A/C	3	80.623	NA	NA	NA	NA	NA	NA	NA	NA	AA	AA	NN	AA	AA	NN	AA	AA	AA	AA	AA	AA	AA	AA	CC	CC	AA	AA	CC	AA	CC	AA	AA	AA	CC	AA	CC	NN	AA	AA	CC	AA	CC	AA	AA	AA	AA	AA
wsnp_JD_c8173_9207415	A/C	3	80.623	NA	NA	NA	NA	NA	NA	NA	NA	CC	CC	AC	CC	CC	NN	CC	CC	CC	CC	CC	CC	CC	CC	AC	AA	CC	CC	AA	CC	AA	CC	CC	CC	AA	CC	AA	NN	CC	CC	AA	CC	AA	CC	CC	CC	CC	CC
wsnp_Ex_c1318_2520706	A/C	3	84.2705	NA	NA	NA	NA	NA	NA	NA	NA	AA	AA	AC	AA	AA	AC	AA	AA	AA	AA	AA	AA	AA	AA	AC	CC	AA	AA	CC	AA	CC	AA	AA	AA	CC	AA	AA	AC	AA	AA	CC	AA	CC	AA	AA	AA	AA	AA
wsnp_Ex_c1318_2520916	A/C	3	84.9981	NA	NA	NA	NA	NA	NA	NA	NA	CC	CC	AC	CC	CC	NN	CC	CC	CC	CC	CC	CC	CC	CC	AC	AA	CC	CC	AA	CC	AA	CC	CC	CC	AA	CC	CC	CC	CC	CC	AA	CC	AA	CC	CC	CC	CC	CC
wsnp_Ex_c25974_35235456	A/C	3	85.7257	NA	NA	NA	NA	NA	NA	NA	NA	AA	AA	NN	AA	AA	AC	AA	AA	AA	AA	AA	AA	AA	AA	NN	CC	AA	AA	CC	AA	CC	AA	AA	AA	CC	AA	AA	AC	AA	AA	CC	AA	CC	AA	AA	AA	AA	AA
wsnp_Ex_c1318_2519998	A/C	3	86.4534	NA	NA	NA	NA	NA	NA	NA	NA	CC	CC	AC	CC	CC	CC	CC	CC	CC	CC	CC	CC	CC	CC	NN	AA	CC	CC	AA	CC	AA	CC	CC	CC	AA	CC	CC	CC	CC	CC	AA	CC	AA	CC	CC	CC	CC	CC
wsnp_Ex_c27290_36498531	A/C	3	87.181	NA	NA	NA	NA	NA	NA	NA	NA	CC	CC	AC	CC	CC	NN	CC	CC	CC	CC	CC	CC	CC	CC	AC	AA	CC	CC	AA	CC	AA	CC	CC	CC	AA	CC	CC	CC	CC	CC	AA	CC	AA	CC	CC	CC	CC	CC
wsnp_Ex_c57601_59245380	A/C	3	87.9086	NA	NA	NA	NA	NA	NA	NA	NA	CC	CC	AC	CC	CC	CC	CC	CC	CC	CC	CC	CC	CC	CC	AC	AA	CC	CC	AA	CC	AA	CC	CC	CC	AA	CC	AA	CC	CC	CC	AA	CC	AA	CC	CC	CC	CC	CC
wsnp_Ex_c6920_11928994	A/C	3	88.6362	NA	NA	NA	NA	NA	NA	NA	NA	CC	CC	AC	CC	CC	NN	CC	CC	CC	CC	CC	CC	CC	CC	AC	AA	CC	CC	AA	CC	AA	CC	CC	CC	AA	CC	CC	CC	CC	CC	AA	CC	AA	CC	CC	CC	CC	CC
wsnp_Ex_c25974_35235503	A/C	3	89.8457	NA	NA	NA	NA	NA	NA	NA	NA	AA	AA	NN	AA	AA	AA	AA	AA	AA	AA	AA	AA	AA	AA	NN	CC	AA	AA	CC	AA	CC	AA	AA	AA	CC	AA	AA	AA	AA	AA	CC	AA	CC	AA	AA	AA	AA	AA
wsnp_Ex_c6920_11929748	A/C	3	89.8457	NA	NA	NA	NA	NA	NA	NA	NA	AA	AA	NN	AA	AA	NN	AA	AA	AA	AA	AA	AA	AA	AA	CC	CC	AA	AA	CC	AA	CC	AA	AA	AA	CC	AA	AA	NN	AA	AA	CC	AA	CC	AA	AA	AA	AA	AA
wsnp_Ku_c5560_9851459	A/C	3	89.8457	NA	NA	NA	NA	NA	NA	NA	NA	AA	AA	NN	AA	AA	NN	AA	AA	AA	AA	AA	AA	AA	AA	NN	CC	AA	AA	CC	AA	CC	AA	AA	AA	CC	AA	CC	NN	AA	AA	CC	AA	CC	AA	AA	AA	AA	AA
wsnp_Ex_c3831_6966926	A/C	3	90.5639	NA	NA	NA	NA	NA	NA	NA	NA	CC	CC	NN	CC	CC	CC	CC	CC	CC	CC	CC	AA	CC	CC	NN	AA	CC	CC	AA	CC	AA	CC	CC	CC	AA	CC	AA	CC	CC	CC	AA	CC	AA	CC	CC	CC	CC	CC
wsnp_Ex_c8188_13842273	A/C	3	90.5639	NA	NA	NA	NA	NA	NA	NA	NA	AA	AA	AC	AA	AA	AC	AA	AA	AA	AA	AA	CC	AA	AA	NN	CC	AA	AA	CC	AA	CC	AA	AA	AA	CC	AA	CC	AC	AA	AA	CC	AA	CC	AA	AA	AA	AA	AA
wsnp_Ra_c4135_7565040	A/C	3	90.5639	NA	NA	NA	NA	NA	NA	NA	NA	CC	CC	NN	CC	CC	NN	CC	CC	CC	CC	CC	AA	CC	CC	AA	AA	CC	CC	AA	CC	AA	CC	CC	CC	AA	CC	AA	CC	CC	CC	AA	CC	AA	CC	CC	CC	CC	CC
wsnp_Ex_c15396_23659859	A/C	3	91.0364	NA	NA	NA	NA	NA	NA	NA	NA	AA	AA	NN	AA	AA	NN	AA	AA	AA	AA	AA	CC	AA	AA	NN	CC	AA	AA	CC	AA	CC	AA	AA	AA	CC	AA	CC	NN	AA	AA	CC	AA	CC	AA	AA	AA	AA	AA
wsnp_Ex_c18665_27541568	A/C	3	92.3404	NA	NA	NA	NA	NA	NA	NA	NA	AA	AA	NN	AA	AA	NN	AA	AA	AA	AA	AA	CC	AA	AA	CC	CC	AA	AA	CC	AA	CC	AA	AA	AA	CC	AA	CC	NN	AA	AA	CC	AA	CC	AA	AA	AA	AA	AA
wsnp_Ex_rep_c66423_64640941	A/C	3	92.3404	NA	NA	NA	NA	NA	NA	NA	NA	CC	CC	NN	CC	CC	CC	CC	CC	CC	CC	CC	AA	CC	CC	NN	AA	CC	CC	AA	CC	AA	CC	CC	CC	AA	CC	AA	CC	CC	CC	AA	CC	AA	CC	CC	CC	CC	CC
wsnp_Ex_rep_c66423_64640965	A/C	3	92.3404	NA	NA	NA	NA	NA	NA	NA	NA	CC	CC	NN	CC	CC	CC	CC	CC	CC	CC	CC	AA	CC	CC	AA	AA	CC	CC	AA	CC	AA	CC	CC	CC	AA	CC	AA	CC	CC	CC	AA	CC	AA	CC	CC	CC	CC	CC
wsnp_Ex_rep_c66423_64641115	A/C	3	92.3404	NA	NA	NA	NA	NA	NA	NA	NA	CC	CC	NN	CC	CC	CC	CC	CC	CC	CC	CC	AA	CC	CC	AA	AA	CC	CC	AA	CC	AA	CC	CC	CC	AA	CC	AA	CC	CC	CC	AA	CC	AA	CC	CC	CC	CC	CC
wsnp_Ex_rep_c66423_64641680	A/C	3	92.3404	NA	NA	NA	NA	NA	NA	NA	NA	CC	CC	AC	CC	CC	NN	CC	CC	CC	CC	CC	AA	CC	CC	AC	AA	CC	CC	AA	CC	AA	CC	CC	CC	AA	CC	AA	CC	CC	CC	AA	CC	AA	CC	CC	CC	CC	CC
wsnp_Ex_rep_c69024_67924125	A/C	3	92.3404	NA	NA	NA	NA	NA	NA	NA	NA	CC	CC	AA	CC	CC	NN	CC	CC	CC	CC	CC	AA	CC	CC	AA	AA	CC	CC	AA	CC	AA	CC	CC	CC	AA	CC	AA	NN	CC	CC	AA	CC	AA	CC	CC	CC	CC	CC
wsnp_Ex_rep_c111610_93458148	A/C	3	103.321	NA	NA	NA	NA	NA	NA	NA	NA	AA	AA	AA	AA	AA	AA	AA	AA	AA	AA	AA	AA	AA	AA	AA	AA	AA	AA	AA	AA	AA	AA	AA	AA	AA	AA	AA	AA	AA	AA	AA	AA	AA	AA	AA	AA	AA	AA
wsnp_RFL_Contig3547_3726627	A/C	3	103.869	NA	NA	NA	NA	NA	NA	NA	NA	AA	AA	AA	AA	AA	AA	AA	AA	AA	AA	AA	AA	AA	AA	AA	AA	AA	AA	AA	AA	AA	AA	AA	AA	AA	AA	AA	AA	AA	AA	AA	AA	AA	AA	AA	AA	AA	AA
wsnp_Ra_c193_406396	A/C	3	104.785	NA	NA	NA	NA	NA	NA	NA	NA	CC	CC	AC	CC	CC	CC	CC	CC	AA	CC	CC	CC	AA	CC	NN	CC	CC	AC	NN	CC	CC	CC	CC	CC	AA	AA	CC	CC	CC	CC	NN	CC	CC	CC	AA	CC	CC	CC
wsnp_Ex_c35886_43949442	A/C	3	145.361	NA	NA	NA	NA	NA	NA	NA	NA	AA	CC	NN	CC	CC	AA	AA	CC	CC	CC	AA	AA	CC	CC	CC	AA	CC	NN	CC	CC	AA	AA	CC	AA	CC	CC	AA	CC	CC	CC	CC	AA	AA	AA	CC	CC	AA	CC
wsnp_Ku_c10418_17237935	A/C	4	3.19828	NA	NA	NA	NA	NA	NA	NA	NA	CC	CC	AA	AA	AA	NN	CC	AA	AA	CC	CC	CC	CC	CC	AA	CC	AA	AA	NN	AA	CC	AA	CC	CC	AA	AA	AA	AA	CC	AA	AA	AA	CC	AA	CC	AA	AA	AA
wsnp_Ex_c11560_18632777	A/C	4	3.94095	NA	NA	NA	NA	NA	NA	NA	NA	AA	AA	CC	CC	CC	CC	AA	CC	CC	AA	AA	AA	AA	NN	CC	AA	CC	CC	NN	CC	AA	CC	AA	AA	CC	CC	CC	CC	AA	CC	CC	CC	AA	CC	AA	CC	CC	CC
wsnp_Ex_c19516_28481857	A/C	4	4.66565	NA	NA	NA	NA	NA	NA	NA	NA	CC	AA	AA	AA	AA	NN	CC	AA	AA	AA	AA	AA	CC	AA	AA	CC	AA	NN	NN	AA	AA	AA	AA	CC	AA	AA	AA	AA	AA	AA	AA	AA	CC	AA	AA	AA	AA	AA
wsnp_Ex_c19516_28482852	A/C	4	4.66565	NA	NA	NA	NA	NA	NA	NA	NA	CC	AA	AA	AA	AA	NN	CC	AA	AA	AA	AA	AA	CC	AA	AA	CC	AA	NN	AC	AA	AA	AA	AA	CC	AA	AA	AA	AA	AA	AA	AA	AA	CC	AA	AA	AA	AA	AA
wsnp_Ex_c19516_28483050	A/C	4	4.66565	NA	NA	NA	NA	NA	NA	NA	NA	CC	AA	AA	AA	AA	NN	CC	AA	AA	AA	AA	AA	CC	AA	AA	CC	AA	AA	NN	AA	AA	AA	AA	CC	AA	AA	AA	AA	AA	AA	AA	AA	CC	AA	AA	AA	AA	AA
wsnp_Ex_c19516_28483751	A/C	4	4.66565	NA	NA	NA	NA	NA	NA	NA	NA	AA	CC	CC	CC	CC	NN	AA	CC	CC	CC	CC	CC	AA	CC	CC	AA	CC	CC	NN	CC	CC	CC	CC	AA	CC	CC	CC	CC	CC	CC	CC	CC	AA	CC	CC	CC	CC	CC
wsnp_Ex_c11950_19164191	A/C	4	6.24682	NA	NA	NA	NA	NA	NA	NA	NA	CC	AA	AA	AA	AA	AA	CC	AA	AA	AA	AA	AA	CC	AA	AA	AA	AA	AA	NN	AA	AA	AA	AA	CC	AA	AA	AA	AA	AA	AA	AA	AA	AA	AA	AA	AA	AA	AA
wsnp_Ex_c3685_6723631	A/C	4	9.90627	NA	NA	NA	NA	NA	NA	NA	NA	CC	AA	AA	CC	CC	AA	CC	CC	AA	AA	AA	AA	AA	AA	CC	AA	NN	CC	AA	AA	AA	AA	AA	NN	AA	AA	AA	NN	AA	CC	AA	AA	CC	CC	AA	CC	CC	AA
wsnp_RFL_Contig1951_1127302	A/C	4	9.90627	NA	NA	NA	NA	NA	NA	NA	NA	CC	AA	CC	CC	CC	CC	CC	CC	CC	AA	AA	AA	CC	NN	CC	CC	NN	CC	CC	CC	AA	AA	CC	CC	CC	CC	CC	CC	AA	CC	CC	CC	CC	CC	AA	CC	CC	CC
wsnp_Ex_c26406_35653828	A/C	4	24.0589	NA	NA	NA	NA	NA	NA	NA	NA	AA	CC	CC	CC	CC	AA	AA	AA	CC	CC	CC	CC	AA	CC	AA	AA	NN	CC	AA	CC	CC	CC	AA	AA	AA	CC	AA	AA	CC	AA	AA	AA	CC	AA	CC	CC	AA	CC
wsnp_Ex_rep_c93362_82371891	A/C	4	33.4322	NA	NA	NA	NA	NA	NA	NA	NA	AA	AA	AA	AA	CC	AA	AA	AA	AA	AA	AA	AA	AA	AA	AC	AA	AA	AA	AA	AA	AA	AA	AA	AA	AA	AA	AA	AA	AA	AA	AA	AA	AA	AA	AA	AA	AA	AA
wsnp_CAP8_rep_c9132_3977980	A/C	4	35.1631	NA	NA	NA	NA	NA	NA	NA	NA	AA	AA	AA	AA	CC	AA	AA	AA	AA	AA	AA	AA	AA	AA	NN	AA	AA	AA	AA	AA	AA	AA	AA	AA	AA	AA	AA	AA	AA	AA	AA	AA	AA	AA	AA	AA	AA	AA
wsnp_Ex_c2939_5423698	A/C	4	37.1635	NA	NA	NA	NA	NA	NA	NA	NA	CC	AA	AA	AA	CC	AC	CC	AA	AA	AA	AA	AA	CC	AA	AC	AA	CC	AA	CC	AA	AA	AA	CC	CC	CC	AA	NN	CC	AA	CC	AC	CC	AA	CC	AA	AA	AA	AA
wsnp_Ex_c15740_24096817	A/C	4	38.8225	NA	NA	NA	NA	NA	NA	NA	NA	CC	AA	CC	CC	CC	AA	CC	CC	CC	NN	AA	CC	CC	AA	NN	AA	NN	AA	CC	AA	AA	CC	CC	CC	CC	CC	AA	CC	AA	CC	AC	CC	CC	AA	AA	AA	CC	AA
wsnp_Ex_c22202_31392780	A/C	4	38.8225	NA	NA	NA	NA	NA	NA	NA	NA	AA	CC	AA	AA	AA	CC	AA	AA	AA	NN	CC	AA	AA	CC	AA	CC	NN	CC	AA	CC	CC	AA	AA	AA	AA	AA	CC	AA	CC	AA	NN	AA	AA	CC	CC	CC	AA	CC
wsnp_Ku_rep_c104307_90809337	A/C	4	38.8225	NA	NA	NA	NA	NA	NA	NA	NA	CC	AA	CC	CC	CC	AA	CC	CC	CC	NN	AA	CC	CC	AA	CC	AA	CC	AA	CC	AA	AA	CC	CC	CC	CC	CC	AA	CC	AA	CC	NN	CC	CC	AA	AA	AA	CC	AA
wsnp_Ex_rep_c103167_88181968	A/C	4	39.3616	NA	NA	NA	NA	NA	NA	NA	NA	CC	CC	CC	AA	CC	CC	CC	CC	CC	AC	CC	CC	CC	CC	CC	CC	CC	CC	CC	CC	CC	CC	CC	CC	CC	CC	CC	CC	CC	CC	CC	CC	AA	CC	CC	CC	CC	CC
wsnp_Ex_c19556_28530231	A/C	4	45.7641	NA	NA	NA	NA	NA	NA	NA	NA	CC	CC	CC	CC	CC	NN	CC	CC	CC	CC	CC	CC	CC	CC	CC	CC	CC	CC	CC	CC	CC	CC	CC	CC	CC	CC	CC	CC	CC	CC	CC	CC	CC	CC	CC	CC	CC	CC
wsnp_Ex_c19556_28530243	A/C	4	45.7641	NA	NA	NA	NA	NA	NA	NA	NA	AA	AA	AA	AA	AA	AC	AA	AA	AA	AA	AA	AA	AA	AA	AA	AA	AA	AA	AA	AA	AA	AA	AA	AA	AA	AA	AA	AA	AA	AA	AA	AA	AA	AA	AA	AA	AA	AA
wsnp_Ex_c2033_3814035	A/C	4	46.1055	NA	NA	NA	NA	NA	NA	NA	NA	AA	AA	AA	AA	AA	NN	AA	AA	AA	AA	AA	AA	AA	AA	AA	AA	AA	AA	AA	AA	AA	AA	AA	AA	AA	AA	AA	AA	AA	AA	AA	AA	AA	AA	AA	AA	AA	AA
wsnp_Ex_c5412_9564346	A/C	4	52.4362	NA	NA	NA	NA	NA	NA	NA	NA	AA	AA	CC	CC	AA	AA	AA	AA	CC	NN	CC	AA	AA	AA	AA	CC	AA	AA	CC	AA	CC	CC	CC	AA	CC	CC	CC	AA	AA	AA	CC	AA	CC	CC	AA	AA	AA	AA
wsnp_Ex_c5412_9564046	A/C	4	52.7356	NA	NA	NA	NA	NA	NA	NA	NA	AA	AA	CC	CC	AA	AA	AA	AA	CC	NN	CC	AA	AA	AA	AA	CC	AA	AA	CC	AA	CC	NN	CC	AA	CC	CC	CC	AA	AA	AA	NN	AA	CC	CC	AA	AA	AA	AA
wsnp_Ex_c5412_9564478	A/C	4	52.7356	NA	NA	NA	NA	NA	NA	NA	NA	AA	AA	CC	CC	AA	AA	AA	AA	CC	NN	CC	AA	AA	AA	AA	CC	AA	AA	CC	AA	CC	NN	CC	AA	CC	CC	CC	AA	AA	AA	NN	AA	CC	CC	AA	AA	AA	AA
wsnp_Ex_c5412_9564550	A/C	4	52.7356	NA	NA	NA	NA	NA	NA	NA	NA	AA	AA	CC	CC	AA	AA	AA	AA	CC	AC	CC	AA	AA	AA	AA	CC	AA	AA	CC	AA	CC	NN	CC	AA	CC	CC	CC	AA	AA	AA	AC	AA	CC	CC	AA	AA	AA	AA
wsnp_Ex_c5412_9565733	A/C	4	52.7356	NA	NA	NA	NA	NA	NA	NA	NA	CC	CC	AA	AA	CC	CC	CC	CC	AA	AC	AA	CC	CC	CC	CC	AA	CC	CC	AA	CC	AA	AC	AA	CC	AA	AA	AA	CC	CC	CC	AC	CC	AA	AA	CC	CC	CC	CC
wsnp_JD_rep_c48914_33168544	A/C	4	59.7251	NA	NA	NA	NA	NA	NA	NA	NA	CC	CC	CC	AA	CC	AA	CC	CC	CC	AA	CC	AA	AA	CC	CC	CC	CC	AA	CC	CC	CC	AA	AA	CC	CC	CC	CC	CC	CC	CC	NN	CC	CC	CC	CC	CC	CC	CC
wsnp_Ku_c1292_2572053	A/C	4	61.5758	NA	NA	NA	NA	NA	NA	NA	NA	CC	AA	AA	CC	CC	NN	CC	CC	AA	CC	NN	AA	CC	AA	CC	AA	CC	CC	AA	CC	AA	CC	CC	CC	AA	AA	AA	CC	CC	CC	NN	CC	AA	AA	CC	CC	CC	CC
wsnp_Ex_c35331_43499339	A/C	4	62.1807	NA	NA	NA	NA	NA	NA	NA	NA	AA	CC	AA	AA	AA	NN	AA	AA	AA	AA	NN	CC	AA	NN	AA	CC	AA	AA	CC	AA	CC	AA	AA	AA	CC	AA	CC	AA	AA	AA	NN	AA	AA	CC	AA	AA	AA	AA
wsnp_Ex_c59373_60260876	A/C	4	62.1807	NA	NA	NA	NA	NA	NA	NA	NA	CC	AA	CC	AA	CC	NN	CC	CC	CC	AA	NN	AA	CC	NN	CC	AA	CC	CC	AA	CC	AA	AA	CC	CC	AA	CC	AA	CC	CC	CC	NN	CC	CC	AA	CC	CC	CC	CC
wsnp_BQ168780B_Ta_2_1	A/C	4	67.3734	NA	NA	NA	NA	NA	NA	NA	NA	AA	AA	CC	AA	AA	AA	AA	AA	CC	AA	NN	AA	AA	AA	AC	CC	AA	AA	CC	AA	CC	AA	AA	AA	CC	CC	CC	AA	AA	AA	AC	AA	AA	CC	AA	AA	AA	AA
wsnp_RFL_Contig3085_3007861	A/C	4	67.9484	NA	NA	NA	NA	NA	NA	NA	NA	AA	AA	AA	AA	AA	AA	AA	AA	AA	AA	CC	CC	AA	AA	AA	AA	AA	AA	AA	AA	AA	AA	CC	AA	AA	AA	AA	NN	AA	AA	AA	AA	AA	AA	AA	AA	AA	AA
wsnp_Ex_c15822_24204224	A/C	4	68.2658	NA	NA	NA	NA	NA	NA	NA	NA	AA	AA	AA	AA	AA	AA	AA	AA	AA	AA	CC	CC	AA	AA	AA	AA	AA	AA	AA	AA	AA	AA	CC	AA	AA	AA	AA	NN	AA	AA	AA	AA	AA	AA	AA	AA	AA	AA
wsnp_Ku_c15567_24224400	A/C	4	69.0564	NA	NA	NA	NA	NA	NA	NA	NA	AA	AA	AA	AA	AA	AA	AA	AA	AA	AA	AA	CC	AA	AA	NN	CC	AA	AA	CC	AA	CC	AA	CC	AA	CC	AA	CC	NN	AA	AA	CC	AA	AA	CC	AA	AA	NN	AA
wsnp_Ku_c15567_24224486	A/C	4	69.0564	NA	NA	NA	NA	NA	NA	NA	NA	AA	AA	AA	AA	AA	AA	AA	AA	AA	AA	AA	CC	AA	AA	NN	CC	AA	AA	CC	AA	CC	AA	CC	AA	CC	AA	CC	AA	AA	AA	CC	AA	CC	CC	AA	AA	AA	AA
wsnp_Ex_rep_c101526_86881496	A/C	4	71.7097	NA	NA	NA	NA	NA	NA	NA	NA	CC	CC	AA	AA	CC	CC	CC	CC	AA	AA	CC	AA	AA	CC	CC	CC	AC	NN	CC	CC	CC	CC	CC	CC	CC	AA	AA	CC	CC	AA	CC	CC	CC	CC	CC	NN	CC	NN
wsnp_Ex_c2887_5330426	A/C	4	72.0091	NA	NA	NA	NA	NA	NA	NA	NA	CC	CC	AA	AA	CC	CC	CC	CC	AA	AA	CC	AA	AA	CC	CC	CC	NN	NN	CC	CC	CC	CC	CC	CC	CC	AA	AA	CC	CC	AA	CC	CC	CC	CC	CC	NN	CC	NN
wsnp_Ex_rep_c68113_66877517	A/C	4	72.3086	NA	NA	NA	NA	NA	NA	NA	NA	CC	CC	AA	CC	CC	CC	CC	CC	AA	CC	NN	AA	CC	CC	CC	CC	AC	CC	CC	CC	CC	CC	CC	CC	CC	AA	CC	CC	CC	AA	CC	CC	CC	CC	CC	AC	CC	AC
wsnp_JD_c13086_13174510	A/C	4	72.3086	NA	NA	NA	NA	NA	NA	NA	NA	CC	CC	AA	CC	CC	CC	CC	CC	AA	CC	NN	AA	CC	CC	CC	CC	AC	CC	CC	CC	CC	CC	CC	CC	CC	AA	CC	CC	CC	AA	CC	CC	CC	CC	CC	AC	CC	AC
wsnp_JD_c18695_17091254	A/C	4	72.6141	NA	NA	NA	NA	NA	NA	NA	NA	CC	CC	AA	AA	CC	CC	CC	CC	AA	AA	CC	AA	AA	CC	CC	CC	NN	NN	CC	CC	CC	CC	CC	CC	CC	AA	AA	CC	CC	AA	CC	CC	CC	CC	CC	NN	CC	NN
wsnp_Ex_c15325_23565935	A/C	4	74.0036	NA	NA	NA	NA	NA	NA	NA	NA	AA	AA	CC	AA	AA	AA	AA	AA	CC	AA	NN	CC	AA	AA	AA	AA	NN	AA	AA	AA	AA	AA	AA	AA	AA	CC	AA	AA	AA	CC	AA	AA	AA	AA	AA	NN	AA	NN
wsnp_CAP11_rep_c8768_3788007	A/C	4	75.6147	NA	NA	NA	NA	NA	NA	NA	NA	CC	CC	AA	CC	CC	CC	CC	CC	AA	CC	NN	AA	CC	CC	CC	CC	AC	CC	CC	CC	CC	CC	CC	CC	CC	AA	CC	CC	CC	AA	CC	CC	CC	CC	CC	AC	CC	AC
wsnp_Ex_c15325_23564654	A/C	4	76.2196	NA	NA	NA	NA	NA	NA	NA	NA	CC	CC	AA	CC	CC	CC	CC	CC	AA	CC	CC	AA	CC	CC	CC	CC	NN	CC	CC	CC	CC	CC	CC	CC	CC	AA	CC	CC	CC	AA	CC	CC	CC	CC	CC	NN	CC	NN
wsnp_Ex_c15325_23565794	A/C	4	76.2196	NA	NA	NA	NA	NA	NA	NA	NA	AA	AA	CC	AA	AA	AA	AA	AA	CC	AA	AA	CC	AA	AA	AA	AA	NN	AA	AA	AA	AA	AA	AA	AA	AA	CC	AA	AA	AA	CC	AA	AA	AA	AA	AA	NN	AA	NN
wsnp_JD_c12088_12411845	A/C	4	76.2196	NA	NA	NA	NA	NA	NA	NA	NA	CC	CC	AA	CC	CC	CC	CC	CC	AA	CC	CC	AA	CC	CC	CC	CC	NN	CC	CC	CC	CC	CC	CC	CC	CC	AA	CC	CC	CC	AA	CC	CC	CC	CC	CC	NN	CC	NN
wsnp_Ex_c20370_29434410	A/C	4	77.3516	NA	NA	NA	NA	NA	NA	NA	NA	AA	AA	AA	AA	AA	CC	AA	AA	AA	AA	CC	AA	CC	AA	NN	CC	AA	NN	CC	AA	CC	CC	AA	AA	CC	AA	AA	AA	AA	AA	CC	AA	AA	CC	AA	AA	AA	AA
wsnp_Ex_c4847_8646583	A/C	4	77.651	NA	NA	NA	NA	NA	NA	NA	NA	AA	AA	AA	AA	AA	CC	AA	AA	AA	AA	NN	AA	CC	AA	AA	CC	AA	AA	CC	AA	CC	CC	AA	AA	CC	AA	AA	AA	AA	AA	CC	AA	AA	CC	AA	AA	AA	AA
wsnp_Ex_c41913_48628356	A/C	4	77.9565	NA	NA	NA	NA	NA	NA	NA	NA	CC	CC	CC	CC	CC	AA	CC	CC	CC	CC	NN	CC	AA	CC	CC	AA	CC	CC	NN	CC	AA	AA	CC	CC	AA	CC	CC	CC	CC	CC	AA	CC	CC	AA	CC	CC	CC	CC
wsnp_BF201533A_Ta_2_3	A/C	4	78.256	NA	NA	NA	NA	NA	NA	NA	NA	AA	AA	AA	AA	AA	AA	AA	AA	AA	AA	AA	AA	CC	AA	AA	CC	AA	AA	CC	AA	CC	CC	AA	AA	CC	AA	AA	AA	AA	AA	CC	AA	AA	CC	AA	AA	AA	AA
wsnp_CD453913A_Ta_2_1	A/C	4	78.256	NA	NA	NA	NA	NA	NA	NA	NA	AA	AA	AA	AA	AA	NN	AA	AA	AA	AA	AA	AA	CC	AA	NN	CC	AA	NN	CC	AA	CC	CC	CC	AA	CC	AA	AA	AA	AA	AA	CC	AA	AA	CC	AA	AA	AA	AA
wsnp_RFL_Contig3604_3795252	A/C	4	78.256	NA	NA	NA	NA	NA	NA	NA	NA	CC	CC	CC	CC	CC	CC	CC	CC	CC	CC	CC	CC	CC	CC	CC	CC	CC	CC	CC	CC	CC	CC	CC	CC	CC	CC	CC	CC	CC	CC	CC	CC	CC	CC	CC	CC	CC	CC
wsnp_Ku_c6826_11860405	A/C	4	79.4658	NA	NA	NA	NA	NA	NA	NA	NA	AA	AA	AA	AA	AA	CC	AA	AA	NN	AA	CC	AA	CC	AA	AA	CC	AA	AA	CC	AA	CC	CC	AA	AA	CC	AA	AA	AA	AA	AA	CC	AA	AA	CC	AA	AA	AA	AA
wsnp_Ku_rep_c102140_89178676	A/C	4	79.7653	NA	NA	NA	NA	NA	NA	NA	NA	AA	AA	AA	AA	AA	CC	AA	AA	AA	AA	CC	AA	CC	AA	NN	CC	AA	NN	CC	AA	CC	CC	AA	AA	CC	AA	AA	AA	AA	AA	CC	AA	AA	CC	AA	AA	AA	AA
wsnp_Ex_c60588_60977198	A/C	4	80.0647	NA	NA	NA	NA	NA	NA	NA	NA	CC	CC	CC	CC	CC	AA	CC	CC	CC	CC	NN	CC	AA	CC	NN	AA	CC	NN	AA	CC	AA	AA	CC	CC	AA	CC	CC	CC	CC	CC	AA	CC	CC	AA	CC	CC	CC	CC
wsnp_Ex_rep_c69124_68035485	A/C	4	80.0647	NA	NA	NA	NA	NA	NA	NA	NA	AA	AA	AA	AA	AA	CC	AA	AA	AA	AA	CC	AA	CC	AA	NN	CC	AA	NN	CC	AA	CC	CC	AA	AA	CC	AA	AA	AA	AA	AA	CC	AA	AA	CC	AA	AA	AA	AA
wsnp_Ex_rep_c69124_68035904	A/C	4	80.0647	NA	NA	NA	NA	NA	NA	NA	NA	CC	CC	CC	CC	CC	AA	CC	CC	CC	CC	NN	CC	AA	CC	AC	AA	CC	AC	AA	CC	AA	AA	CC	CC	AA	CC	CC	CC	CC	CC	AA	CC	CC	AA	CC	CC	CC	CC
wsnp_JG_c926_520103	A/C	4	80.0647	NA	NA	NA	NA	NA	NA	NA	NA	AA	AA	AA	AA	AA	CC	AA	AA	AA	AA	NN	AA	CC	AA	NN	CC	AA	NN	CC	AA	CC	CC	AA	AA	CC	AA	AA	AA	AA	AA	CC	AA	AA	CC	AA	AA	AA	AA
wsnp_Ra_c19526_28719561	A/C	4	80.0647	NA	NA	NA	NA	NA	NA	NA	NA	CC	CC	CC	CC	CC	AA	CC	CC	CC	CC	NN	CC	AA	CC	CC	AA	CC	CC	AA	CC	AA	AA	CC	CC	AA	CC	CC	CC	CC	CC	AA	CC	CC	AA	CC	CC	CC	CC
wsnp_Ex_c36242_44232305	A/C	4	80.4181	NA	NA	NA	NA	NA	NA	NA	NA	CC	CC	CC	CC	CC	AA	CC	CC	CC	CC	AA	CC	AA	CC	NN	AA	CC	NN	AA	CC	AA	AA	CC	CC	AA	CC	CC	CC	CC	CC	AA	CC	CC	AA	CC	CC	CC	CC
wsnp_Ex_c36242_44232473	A/C	4	80.4181	NA	NA	NA	NA	NA	NA	NA	NA	AA	AA	AA	AA	AA	CC	AA	AA	AA	AA	CC	AA	CC	AA	NN	CC	AA	NN	CC	AA	CC	CC	AA	AA	CC	AA	AA	AA	AA	AA	CC	AA	AA	CC	AA	AA	AA	AA
wsnp_BG607088A_Ta_1_1	A/C	4	82.2688	NA	NA	NA	NA	NA	NA	NA	NA	AA	AA	AA	AA	AA	AA	AA	AA	AA	AA	AA	AA	CC	AA	AA	CC	AA	AA	CC	AA	CC	CC	AA	AA	CC	AA	AA	AA	AA	AA	CC	AA	AA	CC	AA	AA	AA	AA
wsnp_CAP11_c1787_968410	A/C	4	82.2688	NA	NA	NA	NA	NA	NA	NA	NA	AA	AA	AA	AA	AA	AC	AA	AA	AA	AA	AA	AA	CC	AA	AC	CC	AA	AC	CC	AA	CC	CC	AA	AA	CC	AA	AA	AA	AA	AA	CC	AA	AA	CC	AA	AA	AA	AA
wsnp_RFL_Contig2370_1864666	A/C	4	82.2688	NA	NA	NA	NA	NA	NA	NA	NA	AA	AA	AA	AA	AA	NN	AA	AA	AA	AA	AA	AA	CC	AA	NN	CC	AA	NN	CC	AA	CC	CC	AA	AA	CC	AA	AA	AA	AA	AA	CC	AA	AA	CC	AA	AA	AA	AA
wsnp_Ex_c25409_34677674	A/C	4	83.7122	NA	NA	NA	NA	NA	NA	NA	NA	CC	CC	CC	CC	CC	CC	CC	AA	CC	CC	CC	CC	CC	CC	CC	AA	CC	CC	CC	AA	AA	AA	CC	CC	CC	CC	CC	CC	CC	CC	CC	CC	CC	AA	CC	AA	AA	CC
wsnp_JD_c16067_15341994	A/C	4	84.3171	NA	NA	NA	NA	NA	NA	NA	NA	AA	AA	AA	AA	AA	AC	AA	CC	AA	AA	AA	AA	AA	AA	AA	CC	AA	AA	AA	CC	CC	CC	AA	AA	AA	AA	AA	AA	AA	AA	AA	AA	AA	CC	AA	CC	CC	AA
wsnp_Ex_c33420_41911147	A/C	4	84.916	NA	NA	NA	NA	NA	NA	NA	NA	CC	CC	CC	CC	CC	NN	CC	AA	CC	CC	CC	CC	CC	CC	CC	AA	CC	CC	CC	AA	AA	AA	CC	CC	CC	CC	CC	CC	CC	CC	CC	CC	CC	AA	CC	AA	AA	CC
wsnp_Ex_rep_c67621_66275106	A/C	4	84.916	NA	NA	NA	NA	NA	NA	NA	NA	CC	CC	CC	CC	CC	NN	CC	AA	CC	CC	CC	CC	CC	CC	CC	AA	CC	CC	CC	AA	AA	AA	CC	CC	CC	CC	CC	CC	CC	CC	CC	CC	CC	AA	CC	AA	AA	CC
wsnp_Ex_c23720_32957892	A/C	4	85.2155	NA	NA	NA	NA	NA	NA	NA	NA	CC	CC	CC	CC	CC	NN	CC	AA	CC	CC	CC	CC	CC	CC	CC	AA	CC	CC	CC	AA	AA	AA	CC	CC	CC	CC	AA	CC	CC	CC	CC	CC	CC	AA	CC	NN	AA	CC
wsnp_Ku_c3907_7157334	A/C	4	85.2155	NA	NA	NA	NA	NA	NA	NA	NA	AA	AA	AA	AA	AA	NN	AA	CC	AA	AA	AA	AA	AA	AA	AA	CC	AA	AA	AA	CC	CC	CC	AA	AA	AA	AA	AA	AA	AA	AA	AA	AA	AA	CC	AA	CC	CC	AA
wsnp_BE399936A_Ta_2_1	A/C	4	85.521	NA	NA	NA	NA	NA	NA	NA	NA	CC	CC	CC	CC	CC	CC	CC	AA	CC	CC	CC	CC	CC	CC	CC	AA	CC	CC	CC	AA	AA	AA	CC	CC	CC	CC	AA	CC	CC	CC	CC	CC	CC	AA	CC	AA	AA	CC
wsnp_BE517627A_Ta_2_1	A/C	4	85.521	NA	NA	NA	NA	NA	NA	NA	NA	AA	AA	AA	AA	AA	AC	AA	CC	AA	AA	AA	AA	AA	AA	AA	CC	AA	AA	AA	CC	CC	CC	AA	AA	AA	AA	AA	AA	AA	AA	AA	AA	AA	CC	AA	CC	CC	AA
wsnp_BG263521A_Ta_2_1	A/C	4	85.521	NA	NA	NA	NA	NA	NA	NA	NA	CC	CC	CC	CC	CC	AA	CC	AA	CC	CC	NN	CC	AA	CC	CC	AA	CC	NN	AA	AA	AA	AA	CC	CC	AA	CC	AA	CC	CC	CC	AA	CC	CC	AA	CC	AA	AA	CC
wsnp_BG263521A_Ta_2_2	A/C	4	85.521	NA	NA	NA	NA	NA	NA	NA	NA	CC	CC	CC	CC	CC	AA	CC	AA	CC	CC	AC	CC	AA	CC	CC	AA	CC	NN	AA	AA	AA	AA	CC	CC	AA	CC	AA	CC	CC	CC	AA	CC	CC	AA	CC	AA	AA	CC
wsnp_CAP11_rep_c4303_2031651	A/C	4	85.521	NA	NA	NA	NA	NA	NA	NA	NA	CC	CC	CC	CC	CC	NN	CC	AA	CC	CC	CC	CC	CC	CC	CC	AA	CC	CC	CC	AA	AA	AA	CC	CC	CC	CC	AA	CC	CC	CC	CC	CC	CC	AA	CC	AA	AA	CC
wsnp_CAP11_rep_c5024_2352900	A/C	4	85.521	NA	NA	NA	NA	NA	NA	NA	NA	CC	CC	CC	CC	CC	CC	CC	AA	CC	CC	CC	CC	CC	CC	CC	AA	CC	CC	CC	AA	AA	AA	CC	CC	CC	CC	AA	CC	CC	CC	CC	CC	CC	AA	CC	AA	AA	CC
wsnp_CAP11_rep_c6137_2841945	A/C	4	85.521	NA	NA	NA	NA	NA	NA	NA	NA	CC	CC	CC	CC	CC	CC	CC	AA	CC	CC	CC	CC	CC	CC	CC	AA	CC	CC	CC	AA	AA	AA	CC	CC	CC	CC	AA	CC	CC	CC	CC	CC	CC	AA	CC	AA	AA	CC
wsnp_CAP12_c5344_2430233	A/C	4	85.521	NA	NA	NA	NA	NA	NA	NA	NA	AA	AA	AA	AA	AA	NN	AA	CC	AA	AA	AA	AA	AA	AA	AA	CC	AA	AA	AA	CC	CC	CC	AA	AA	AA	AA	AA	AA	AA	AA	AA	AA	AA	CC	AA	CC	CC	AA
wsnp_CAP7_c7742_3467376	A/C	4	85.521	NA	NA	NA	NA	NA	NA	NA	NA	AA	AA	AA	AA	AA	NN	AA	CC	AA	AA	AA	AA	AA	AA	AA	CC	AA	AA	AA	CC	CC	CC	AA	AA	AA	AA	CC	AA	AA	AA	AA	AA	AA	CC	AA	CC	CC	AA
wsnp_CD452951A_Ta_2_1	A/C	4	85.521	NA	NA	NA	NA	NA	NA	NA	NA	CC	CC	CC	CC	CC	NN	CC	AA	CC	CC	CC	CC	CC	CC	CC	AA	CC	CC	CC	AA	AA	AA	CC	CC	CC	CC	CC	CC	CC	CC	CC	CC	CC	AA	CC	NN	AA	CC
wsnp_Ex_c10083_16570816	A/C	4	85.521	NA	NA	NA	NA	NA	NA	NA	NA	AA	AA	AA	AA	AA	NN	AA	CC	AA	AA	AA	AA	AA	AA	AA	AC	AA	AA	AA	CC	CC	CC	AA	AA	AA	AA	AA	AA	AA	AA	AA	AA	AA	CC	AA	CC	CC	AA
wsnp_Ex_c1064_2034518	A/C	4	85.521	NA	NA	NA	NA	NA	NA	NA	NA	CC	CC	CC	CC	CC	CC	CC	AA	CC	CC	CC	CC	CC	CC	CC	AA	CC	CC	CC	AA	AA	AA	CC	CC	CC	CC	AA	CC	CC	CC	CC	CC	CC	AA	CC	AA	AA	CC
wsnp_Ex_c1064_2034730	A/C	4	85.521	NA	NA	NA	NA	NA	NA	NA	NA	AA	AA	AA	AA	AA	AC	AA	CC	AA	AA	AA	AA	AA	AA	AA	CC	AA	AA	AA	CC	CC	CC	AA	NN	AA	AA	CC	AA	AA	AA	AA	AA	AA	CC	AA	CC	CC	AA
wsnp_Ex_c11437_18454413	A/C	4	85.521	NA	NA	NA	NA	NA	NA	NA	NA	CC	CC	CC	CC	CC	NN	CC	AA	CC	CC	CC	CC	CC	CC	CC	AA	CC	CC	CC	AA	AA	AA	CC	CC	CC	CC	AA	CC	CC	CC	CC	CC	CC	AA	CC	NN	AA	CC
wsnp_Ex_c14760_22866280	A/C	4	85.521	NA	NA	NA	NA	NA	NA	NA	NA	AA	AA	AA	AA	AA	NN	AA	CC	AA	AA	AA	AA	AA	AA	AA	CC	AA	AA	AA	CC	CC	CC	AA	AA	AA	AA	CC	AA	AA	AA	AA	AA	AA	CC	AA	CC	CC	AA
wsnp_Ex_c14980_23134376	A/C	4	85.521	NA	NA	NA	NA	NA	NA	NA	NA	AA	AA	AA	AA	AA	NN	AA	CC	AA	AA	AA	AA	AA	AA	AA	CC	AA	AA	AA	CC	CC	CC	AA	AA	AA	AA	CC	AA	AA	AA	AA	AA	AA	CC	AA	CC	CC	AA
wsnp_Ex_c21721_30882221	A/C	4	85.521	NA	NA	NA	NA	NA	NA	NA	NA	AA	AA	AA	AA	AA	AC	AA	CC	AA	AA	AA	AA	AA	AA	AA	CC	AA	AA	AA	CC	CC	CC	AA	NN	AA	AA	CC	AA	AA	AA	AA	AA	AA	CC	AA	CC	CC	AA
wsnp_Ex_c21786_30948397	A/C	4	85.521	NA	NA	NA	NA	NA	NA	NA	NA	CC	CC	CC	CC	CC	CC	CC	AA	CC	CC	CC	CC	CC	CC	CC	AA	CC	CC	CC	AA	AA	AA	CC	CC	CC	CC	AA	CC	CC	CC	CC	CC	CC	AA	CC	AA	AA	CC
wsnp_Ex_c22862_32074455	A/C	4	85.521	NA	NA	NA	NA	NA	NA	NA	NA	AA	AA	AA	AA	AA	CC	AA	CC	AA	AA	NN	AA	CC	AA	AA	CC	AA	NN	CC	CC	CC	CC	AA	AA	CC	AA	CC	AA	AA	AA	CC	AA	AA	CC	AA	CC	CC	AA
wsnp_Ex_c2592_4822528	A/C	4	85.521	NA	NA	NA	NA	NA	NA	NA	NA	CC	CC	CC	CC	CC	CC	CC	AA	CC	CC	CC	CC	CC	CC	CC	NN	CC	CC	CC	AA	AA	AA	CC	CC	CC	CC	CC	CC	CC	CC	CC	CC	CC	AA	CC	AA	AA	CC
wsnp_Ex_c33196_41722217	A/C	4	85.521	NA	NA	NA	NA	NA	NA	NA	NA	AA	AA	AA	AA	AA	NN	AA	CC	AA	AA	AA	AA	AA	AA	AA	CC	AA	AA	AA	CC	CC	CC	AA	AA	AA	AA	CC	AA	AA	AA	AA	AA	AA	CC	AA	CC	CC	AA
wsnp_Ex_c7091_12199032	A/C	4	85.521	NA	NA	NA	NA	NA	NA	NA	NA	CC	CC	CC	CC	CC	NN	CC	AA	CC	CC	CC	CC	CC	CC	CC	AA	CC	CC	CC	AA	AA	AA	CC	CC	CC	CC	CC	CC	CC	CC	CC	CC	CC	AA	CC	AA	AA	CC
wsnp_Ex_c7154_12289504	A/C	4	85.521	NA	NA	NA	NA	NA	NA	NA	NA	CC	CC	CC	CC	CC	CC	CC	AA	CC	CC	CC	CC	CC	CC	CC	AA	CC	CC	CC	AA	AA	AA	CC	CC	CC	CC	AA	CC	CC	CC	CC	CC	CC	AA	CC	AA	AA	CC
wsnp_Ex_c7154_12290649	A/C	4	85.521	NA	NA	NA	NA	NA	NA	NA	NA	AA	AA	AA	AA	AA	NN	AA	CC	AA	AA	AA	AA	AA	AA	AA	CC	AA	AA	AA	CC	CC	CC	AA	AA	AA	AA	CC	AA	AA	AA	AA	AA	AA	CC	AA	CC	CC	AA
wsnp_Ex_rep_c67264_65795361	A/C	4	85.521	NA	NA	NA	NA	NA	NA	NA	NA	CC	CC	CC	CC	CC	AA	CC	AA	CC	CC	NN	CC	AA	CC	CC	AA	CC	CC	AA	AA	AA	AA	AA	CC	AA	CC	AA	CC	CC	CC	AA	CC	CC	AA	CC	AA	AA	CC
wsnp_Ex_rep_c67481_66083943	A/C	4	85.521	NA	NA	NA	NA	NA	NA	NA	NA	AA	AA	AA	AA	AA	NN	AA	CC	AA	AA	AA	AA	AA	AA	AA	CC	AA	AA	AA	CC	CC	CC	AA	AA	AA	AA	CC	AA	AA	AA	AA	AA	AA	CC	AA	CC	CC	AA
wsnp_JD_rep_c49684_33856127	A/C	4	85.521	NA	NA	NA	NA	NA	NA	NA	NA	CC	CC	CC	CC	CC	CC	CC	AA	CC	CC	CC	CC	CC	CC	CC	AA	CC	CC	CC	AA	AA	AA	CC	CC	CC	CC	AA	CC	CC	CC	CC	CC	CC	AA	CC	AA	AA	CC
wsnp_Ku_c44873_52048221	A/C	4	85.521	NA	NA	NA	NA	NA	NA	NA	NA	CC	CC	CC	CC	CC	NN	CC	AA	CC	CC	CC	CC	CC	CC	CC	AA	CC	CC	CC	AA	AA	AA	CC	CC	CC	CC	AA	CC	CC	CC	CC	CC	CC	AA	CC	NN	AA	CC
wsnp_Ra_c10861_17763060	A/C	4	85.521	NA	NA	NA	NA	NA	NA	NA	NA	AA	AA	AA	AA	AA	NN	AA	CC	AA	AA	AA	AA	AA	AA	AA	CC	AA	AA	AA	CC	CC	CC	AA	AA	AA	AA	CC	AA	AA	AA	AA	AA	AA	CC	AA	CC	CC	AA
wsnp_Ra_c58188_60004916	A/C	4	85.521	NA	NA	NA	NA	NA	NA	NA	NA	CC	CC	CC	CC	CC	NN	CC	AA	CC	CC	CC	CC	CC	CC	CC	AA	CC	CC	CC	AA	AA	AA	CC	CC	CC	CC	AA	CC	CC	CC	CC	CC	CC	AA	CC	AA	AA	CC
wsnp_Ra_rep_c106961_90622638	A/C	4	85.521	NA	NA	NA	NA	NA	NA	NA	NA	CC	CC	CC	CC	CC	NN	CC	AA	CC	CC	CC	CC	CC	CC	CC	AA	CC	CC	CC	AA	AA	AA	CC	CC	CC	CC	CC	CC	CC	CC	CC	CC	CC	AA	CC	AA	AA	CC
wsnp_Ra_c30244_39523512	A/C	4	87.3297	NA	NA	NA	NA	NA	NA	NA	NA	CC	CC	CC	CC	CC	CC	CC	AA	CC	CC	CC	CC	CC	CC	CC	AA	CC	CC	CC	AA	AA	AA	CC	CC	CC	CC	CC	CC	CC	CC	CC	CC	CC	AA	CC	AA	AA	CC
wsnp_BE403352A_Ta_2_1	A/C	4	87.9287	NA	NA	NA	NA	NA	NA	NA	NA	CC	CC	CC	CC	CC	CC	CC	AA	CC	CC	CC	CC	CC	CC	CC	AA	CC	CC	CC	AA	AA	AA	CC	CC	CC	CC	CC	CC	CC	CC	CC	CC	CC	AA	CC	AA	AA	CC
wsnp_CAP12_rep_c4379_1995966	A/C	4	88.2281	NA	NA	NA	NA	NA	NA	NA	NA	AA	AA	AA	AA	AA	NN	AA	CC	AA	AA	AA	AA	AA	AA	AA	CC	AA	AA	AA	CC	CC	CC	AA	AA	AA	AA	AA	AA	AA	AA	AA	AA	AA	CC	AA	CC	CC	AA
wsnp_Ex_c12068_19316125	A/C	4	88.2281	NA	NA	NA	NA	NA	NA	NA	NA	AA	AA	AA	AA	AA	NN	AA	CC	AA	AA	AA	AA	AA	AA	AA	CC	AA	AA	AA	CC	CC	CC	AA	AA	AA	AA	AA	AA	AA	AA	AA	AA	AA	CC	AA	CC	CC	AA
wsnp_Ku_c2325_4468237	A/C	4	88.2281	NA	NA	NA	NA	NA	NA	NA	NA	CC	CC	CC	CC	CC	NN	CC	AA	CC	CC	CC	CC	CC	CC	CC	AA	CC	CC	CC	AA	AA	AA	CC	CC	CC	CC	CC	CC	CC	CC	CC	CC	CC	AA	CC	AA	AA	CC
wsnp_Ex_c20649_29731279	A/C	4	88.5336	NA	NA	NA	NA	NA	NA	NA	NA	CC	CC	CC	CC	CC	NN	CC	AA	CC	CC	CC	CC	CC	CC	CC	AA	CC	CC	CC	AA	AA	AA	CC	CC	CC	CC	CC	CC	CC	CC	CC	CC	CC	AA	CC	AA	AA	CC
wsnp_JD_c3032_4015340	A/C	4	88.5336	NA	NA	NA	NA	NA	NA	NA	NA	CC	CC	CC	CC	CC	CC	CC	AA	CC	CC	CC	CC	CC	CC	CC	AA	CC	CC	CC	AA	AA	AA	CC	CC	CC	CC	CC	CC	CC	CC	CC	CC	CC	AA	CC	AA	AA	CC
wsnp_RFL_Contig3703_3939941	A/C	4	88.5336	NA	NA	NA	NA	NA	NA	NA	NA	CC	CC	CC	AA	CC	NN	CC	AA	CC	AA	AA	CC	AA	CC	CC	AA	CC	NN	AA	AA	AA	AA	AA	CC	AA	CC	AA	CC	CC	CC	AA	CC	CC	AA	CC	AA	AA	CC
wsnp_Ex_c22651_31851893	A/C	4	89.1325	NA	NA	NA	NA	NA	NA	NA	NA	CC	CC	CC	AA	CC	NN	CC	AA	CC	AA	AA	CC	AA	CC	CC	AA	CC	NN	AA	AA	AA	AA	AA	CC	AA	CC	AA	CC	CC	CC	AA	CC	CC	AA	CC	AA	AA	CC
wsnp_Ex_c15301_23529079	A/C	4	89.2583	NA	NA	NA	NA	NA	NA	NA	NA	CC	CC	CC	CC	CC	CC	CC	AA	CC	CC	CC	CC	CC	CC	CC	AA	CC	CC	CC	AA	AA	AA	CC	CC	CC	CC	CC	CC	CC	CC	CC	CC	CC	AA	CC	AA	AA	CC
wsnp_Ex_c8587_14418021	A/C	4	89.2583	NA	NA	NA	NA	NA	NA	NA	NA	AA	AA	AA	AA	AA	NN	AA	CC	AA	AA	AA	AA	AA	AA	AA	CC	AA	AA	AA	CC	CC	CC	AA	AA	AA	AA	AA	AA	AA	AA	AA	AA	AA	CC	AA	CC	CC	AA
wsnp_Ex_rep_c66800_65171198	A/C	4	89.6176	NA	NA	NA	NA	NA	NA	NA	NA	CC	CC	CC	CC	CC	NN	CC	AA	CC	CC	CC	CC	CC	CC	CC	AA	CC	CC	CC	AA	AA	AA	CC	CC	CC	CC	CC	CC	CC	CC	CC	CC	CC	AA	CC	AA	AA	CC
wsnp_Ex_c20445_29515644	A/C	4	89.9171	NA	NA	NA	NA	NA	NA	NA	NA	AA	AA	AA	AA	AA	AA	AA	CC	AA	AA	AA	AA	AA	AA	AA	CC	AA	AA	AA	CC	CC	CC	AA	AA	AA	AA	AA	AA	AA	AA	AA	AA	AA	CC	AA	CC	CC	AA
wsnp_Ex_rep_c68599_67447880	A/C	4	90.2166	NA	NA	NA	NA	NA	NA	NA	NA	AA	AA	AA	AA	AA	NN	AA	CC	AA	AA	AA	AA	AA	AA	AA	CC	AA	AA	AA	CC	CC	CC	AA	AA	AA	AA	AA	AA	AA	AA	AA	AA	AA	CC	AA	CC	CC	AA
wsnp_Ex_rep_c66270_64420584	A/C	4	90.516	NA	NA	NA	NA	NA	NA	NA	NA	AA	AA	AA	AA	AA	NN	AA	CC	AA	AA	AA	AA	AA	AA	AA	CC	AA	AA	AA	CC	CC	CC	AA	AA	AA	AA	AA	AA	AA	AA	AA	AA	AA	CC	AA	CC	CC	AA
wsnp_Ex_rep_c103255_88258450	A/C	4	90.8215	NA	NA	NA	NA	NA	NA	NA	NA	AA	AA	AA	CC	AA	NN	AA	CC	AA	CC	CC	AA	CC	AA	AA	CC	AA	NN	CC	CC	CC	CC	CC	AA	CC	AA	CC	AA	AA	AA	CC	AA	AA	CC	AA	CC	CC	AA
wsnp_Ku_rep_c110147_94431847	A/C	4	91.4204	NA	NA	NA	NA	NA	NA	NA	NA	AA	AA	AA	CC	AA	NN	AA	CC	AA	CC	CC	AA	CC	AA	AA	CC	AA	AC	CC	CC	CC	CC	CC	AA	CC	AA	CC	NN	AA	AA	CC	AA	AA	CC	AA	CC	CC	AA
wsnp_Ra_c10091_16694335	A/C	4	92.0253	NA	NA	NA	NA	NA	NA	NA	NA	CC	CC	CC	CC	CC	NN	CC	AA	CC	CC	CC	CC	CC	CC	CC	AA	CC	CC	CC	AA	AA	AA	CC	CC	CC	CC	CC	CC	CC	CC	CC	CC	CC	AA	CC	AA	AA	CC
wsnp_Ex_rep_c66809_65185215	A/C	4	92.6243	NA	NA	NA	NA	NA	NA	NA	NA	AA	AA	AA	CC	AA	NN	AA	CC	AA	CC	CC	AA	CC	AA	AA	CC	AA	AC	CC	CC	CC	CC	CC	AA	CC	AA	CC	AA	AA	AA	CC	AA	AA	CC	AA	CC	CC	AA
wsnp_Ku_rep_c69876_69364477	A/C	4	93.2292	NA	NA	NA	NA	NA	NA	NA	NA	AA	AA	AA	AA	AA	NN	AA	CC	AA	AA	AA	AA	AA	AA	AA	CC	AA	AA	AA	CC	CC	CC	AA	AA	AA	AA	AA	AA	AA	AA	AA	AA	AA	CC	AA	CC	CC	AA
wsnp_Ex_c2138_4015101	A/C	4	93.5286	NA	NA	NA	NA	NA	NA	NA	NA	AA	AA	AA	AA	AA	NN	AA	CC	AA	AA	AA	AA	AA	AA	AA	CC	AA	AA	AA	CC	CC	CC	AA	AA	AA	AA	AA	AA	AA	AA	AA	AA	AA	CC	AA	CC	CC	AA
wsnp_Ex_rep_c66377_64570189	A/C	4	95.6369	NA	NA	NA	NA	NA	NA	NA	NA	AA	AA	AA	AA	AA	NN	AA	CC	AA	AA	AA	AA	AA	AA	AA	CC	AA	AA	AA	CC	CC	CC	AA	AA	AA	AA	AA	AA	AA	AA	AA	AA	AA	CC	AA	CC	CC	AA
wsnp_Ex_rep_c66615_64916114	A/C	4	96.2358	NA	NA	NA	NA	NA	NA	NA	NA	CC	CC	CC	AA	CC	NN	CC	AA	CC	AA	AA	CC	AA	CC	CC	AA	CC	NN	AA	AA	AA	AA	AA	CC	AA	CC	AA	CC	CC	CC	AA	CC	CC	AA	CC	AA	AA	CC
wsnp_Ex_rep_c66615_64916512	A/C	4	96.2358	NA	NA	NA	NA	NA	NA	NA	NA	AA	AA	AA	CC	AA	AC	AA	CC	AA	CC	CC	AA	CC	AA	AA	CC	AA	AC	CC	CC	CC	CC	CC	AA	CC	AA	CC	NN	AA	AA	CC	AA	AA	CC	AA	CC	CC	AA
wsnp_Ex_c3869_7028759	A/C	4	96.5353	NA	NA	NA	NA	NA	NA	NA	NA	AA	AA	AA	AA	AA	AA	AA	CC	AA	AA	AA	AA	AA	AA	AA	CC	AA	AA	AA	CC	CC	CC	AA	AA	AA	AA	AA	AA	AA	AA	AA	AA	AA	CC	AA	CC	CC	AA
wsnp_Ra_c4850_8698731	A/C	4	96.8407	NA	NA	NA	NA	NA	NA	NA	NA	CC	CC	CC	CC	CC	NN	CC	AA	CC	CC	CC	CC	CC	CC	CC	AA	CC	CC	CC	AA	AA	AA	CC	CC	CC	CC	CC	CC	CC	CC	CC	CC	CC	AA	CC	AA	AA	CC
wsnp_Ex_c17220_25871264	A/C	4	97.1402	NA	NA	NA	NA	NA	NA	NA	NA	AA	AA	AA	CC	AA	NN	AA	CC	AA	CC	CC	AA	CC	AA	AA	CC	AA	NN	CC	CC	CC	CC	CC	AA	CC	AA	CC	AA	AA	AA	CC	AA	AA	CC	AA	CC	CC	AA
wsnp_Ex_c31900_40635609	A/C	4	97.1402	NA	NA	NA	NA	NA	NA	NA	NA	AA	AA	AA	CC	AA	NN	AA	CC	AA	CC	CC	AA	CC	AA	AA	CC	AA	NN	CC	CC	CC	CC	CC	AA	CC	AA	CC	NN	AA	AA	CC	AA	AA	CC	AA	CC	CC	AA
wsnp_Ex_rep_c66800_65171259	A/C	4	97.1402	NA	NA	NA	NA	NA	NA	NA	NA	CC	CC	CC	CC	CC	CC	CC	AA	CC	CC	CC	CC	CC	CC	CC	AA	CC	CC	CC	AA	AA	AA	CC	CC	CC	CC	CC	CC	CC	CC	CC	CC	CC	AA	CC	NN	AA	CC
wsnp_CAP11_c1556_864919	A/C	4	99.4161	NA	NA	NA	NA	NA	NA	NA	NA	AA	AA	AA	AA	AA	NN	AA	CC	AA	AA	AA	AA	AA	AA	AA	CC	AA	AA	AA	CC	CC	CC	AA	AA	AA	AA	AA	AA	AA	AA	AA	AA	AA	CC	AA	CC	CC	AA
wsnp_Ex_c25057_34318425	A/C	4	99.4161	NA	NA	NA	NA	NA	NA	NA	NA	AA	AA	AA	AA	AA	NN	AA	CC	AA	AA	CC	AA	AA	AA	AA	CC	AA	AA	AA	CC	CC	CC	CC	AA	AA	AA	CC	AA	AA	AA	AA	AA	AA	CC	AA	CC	CC	AA
wsnp_Ex_c24523_33770410	A/C	4	100.243	NA	NA	NA	NA	NA	NA	NA	NA	AA	AA	AA	AA	AA	NN	AA	CC	AA	AA	AA	AA	AA	AA	AA	CC	AA	AA	AA	CC	CC	CC	AA	AA	AA	AA	CC	AA	AA	AA	AA	AA	CC	CC	AA	CC	CC	AA
wsnp_Ex_c42720_49228237	A/C	4	100.243	NA	NA	NA	NA	NA	NA	NA	NA	AA	AA	AA	CC	AA	AC	AA	CC	AA	CC	CC	AA	CC	AA	AA	CC	AA	AC	CC	CC	CC	CC	CC	NN	CC	AA	CC	NN	AA	AA	CC	AA	CC	CC	AA	CC	CC	AA
wsnp_Ex_c47370_52604482	A/C	4	100.243	NA	NA	NA	NA	NA	NA	NA	NA	CC	CC	CC	CC	CC	NN	CC	AA	CC	CC	CC	CC	CC	CC	CC	AA	CC	CC	CC	AA	AA	AA	CC	CC	CC	CC	CC	CC	CC	CC	CC	CC	AA	AA	CC	AA	AA	CC
wsnp_Ku_c2413_4626451	A/C	4	100.243	NA	NA	NA	NA	NA	NA	NA	NA	AA	AA	AA	CC	AA	AA	AA	CC	AA	CC	CC	AA	CC	AA	AA	CC	AA	AC	CC	CC	CC	CC	CC	AA	CC	AA	CC	AA	AA	AA	CC	AA	CC	CC	AA	CC	CC	AA
wsnp_Ex_rep_c102538_87682273	A/C	4	107.915	NA	NA	NA	NA	NA	NA	NA	NA	AA	AA	AA	CC	AA	CC	AA	CC	AA	CC	CC	AA	CC	AA	AA	CC	AA	AC	CC	CC	CC	CC	CC	AA	CC	AA	CC	NN	AA	AA	CC	AA	CC	CC	AA	CC	CC	AA
wsnp_Ex_c2337_4379619	A/C	4	109.101	NA	NA	NA	NA	NA	NA	NA	NA	AA	AA	AA	CC	AA	AC	AA	CC	AA	CC	CC	AA	CC	AA	AA	CC	AA	AC	CC	CC	CC	CC	CC	AA	CC	AA	CC	AA	AA	AA	CC	AA	CC	CC	AA	CC	CC	AA
wsnp_Ra_c4503_8155485	A/C	4	110.634	NA	NA	NA	NA	NA	NA	NA	NA	AA	AA	AA	CC	AA	NN	AA	CC	AA	CC	CC	AA	CC	AA	AA	CC	AA	NN	CC	CC	CC	CC	CC	AA	CC	AA	CC	NN	AA	AA	CC	AA	CC	CC	AA	CC	CC	AA
wsnp_BE406351A_Ta_2_2	A/C	4	112.616	NA	NA	NA	NA	NA	NA	NA	NA	AA	AA	AA	CC	AA	AA	AA	AA	AA	CC	CC	AA	CC	AA	AA	AA	AA	AC	CC	AA	AA	AA	AA	AA	CC	AA	CC	AA	AA	AA	CC	AA	AA	AA	AA	NN	AA	AA
wsnp_CAP11_c838_518859	A/C	4	113.671	NA	NA	NA	NA	NA	NA	NA	NA	CC	CC	CC	CC	CC	CC	CC	CC	CC	CC	CC	CC	CC	CC	CC	CC	CC	CC	AA	CC	CC	CC	CC	CC	AA	CC	CC	CC	CC	CC	AA	CC	CC	CC	CC	CC	CC	CC
wsnp_BE403597A_Ta_2_1	A/C	4	116.324	NA	NA	NA	NA	NA	NA	NA	NA	CC	CC	CC	AA	CC	CC	CC	CC	CC	AA	AA	CC	AA	CC	CC	CC	CC	AC	NN	CC	CC	CC	CC	CC	AA	CC	NN	CC	CC	CC	AA	CC	CC	CC	CC	CC	CC	CC
wsnp_BE403597A_Ta_2_2	A/C	4	116.324	NA	NA	NA	NA	NA	NA	NA	NA	CC	CC	CC	AA	CC	CC	CC	CC	CC	AA	AA	CC	AA	CC	CC	CC	CC	AC	AA	CC	CC	CC	CC	CC	AA	CC	AA	CC	CC	CC	AA	CC	CC	CC	CC	CC	CC	CC
wsnp_BE406351A_Ta_2_1	A/C	4	116.324	NA	NA	NA	NA	NA	NA	NA	NA	CC	CC	CC	AA	CC	CC	CC	CC	CC	AA	AA	CC	AA	CC	CC	CC	CC	NN	AA	CC	CC	CC	CC	CC	AA	CC	AA	CC	CC	CC	AA	CC	CC	CC	CC	CC	CC	CC
wsnp_Ex_c28204_37349164	A/C	4	119.199	NA	NA	NA	NA	NA	NA	NA	NA	CC	CC	CC	CC	CC	NN	CC	AA	CC	CC	CC	CC	CC	CC	CC	AA	CC	CC	CC	AA	AA	AA	AA	CC	CC	CC	CC	CC	CC	CC	CC	CC	AA	AA	CC	AA	AA	CC
wsnp_BF145580A_Ta_2_1	A/C	4	119.283	NA	NA	NA	NA	NA	NA	NA	NA	CC	CC	CC	AA	CC	CC	CC	CC	CC	AA	AA	CC	AA	CC	CC	CC	CC	AC	CC	CC	CC	CC	CC	CC	CC	CC	AA	CC	CC	CC	CC	CC	CC	CC	CC	CC	CC	CC
wsnp_CAP11_rep_c8469_3658252	A/C	4	119.474	NA	NA	NA	NA	NA	NA	NA	NA	CC	CC	CC	AA	CC	CC	CC	CC	CC	AA	AA	CC	AA	CC	CC	CC	CC	AC	CC	CC	CC	CC	CC	CC	CC	CC	AA	CC	CC	CC	CC	CC	CC	CC	CC	CC	CC	CC
wsnp_CAP8_c2677_1394934	A/C	4	120.714	NA	NA	NA	NA	NA	NA	NA	NA	CC	CC	CC	AA	CC	NN	CC	CC	CC	AA	AA	CC	AA	CC	CC	CC	CC	NN	AA	CC	CC	CC	NN	CC	AA	CC	AA	CC	CC	CC	AA	CC	CC	CC	CC	CC	CC	CC
wsnp_Ra_c107797_91270622	A/C	4	150.732	NA	NA	NA	NA	NA	NA	NA	NA	CC	AA	AA	CC	AA	CC	CC	AA	AA	CC	CC	CC	CC	AA	AA	AA	AA	AA	CC	AA	AA	AA	CC	CC	CC	AA	AA	AA	AA	AA	CC	AA	AA	AA	AA	AA	AA	AA
wsnp_Ex_c28942_38018762	A/C	4	150.93	NA	NA	NA	NA	NA	NA	NA	NA	AA	CC	CC	AA	CC	AA	AA	CC	CC	AA	AA	AA	AA	CC	NN	CC	CC	CC	AA	CC	CC	CC	CC	AA	AA	CC	CC	CC	CC	CC	AA	CC	CC	CC	CC	CC	CC	CC
wsnp_Ex_rep_c69014_67914888	A/C	4	150.93	NA	NA	NA	NA	NA	NA	NA	NA	AA	CC	CC	AA	CC	AA	AA	CC	CC	AA	AA	AA	AA	CC	NN	CC	CC	CC	AA	CC	CC	CC	CC	AA	AA	CC	CC	CC	CC	CC	AA	CC	CC	CC	CC	CC	CC	CC
wsnp_Ex_rep_c69799_68761171	A/C	4	150.93	NA	NA	NA	NA	NA	NA	NA	NA	CC	AA	AA	CC	AA	CC	CC	AA	AA	CC	CC	CC	CC	AA	NN	AA	AA	AA	CC	AA	AA	AA	CC	CC	CC	AA	AA	AA	AA	AA	CC	AA	AA	AA	AA	AA	AA	AA
wsnp_JD_c514_782019	A/C	4	150.93	NA	NA	NA	NA	NA	NA	NA	NA	AA	CC	CC	AA	CC	AA	AA	CC	CC	AA	AA	AA	AA	CC	CC	CC	CC	CC	AA	CC	CC	CC	CC	AA	AA	CC	CC	CC	CC	CC	AA	CC	CC	CC	CC	CC	CC	CC
wsnp_Ex_rep_c105158_89662129	A/C	4	152.709	NA	NA	NA	NA	NA	NA	NA	NA	CC	CC	CC	CC	CC	NN	CC	CC	CC	CC	CC	AA	CC	CC	CC	CC	NN	CC	NN	CC	CC	CC	CC	CC	AA	CC	CC	CC	CC	CC	NN	CC	NN	CC	CC	CC	CC	CC
wsnp_RFL_Contig2729_2446041	A/C	4	153.781	NA	NA	NA	NA	NA	NA	NA	NA	CC	CC	CC	CC	CC	CC	CC	CC	CC	CC	AA	CC	CC	CC	NN	CC	CC	CC	CC	CC	CC	CC	AA	CC	CC	CC	AA	CC	CC	CC	CC	CC	AA	AA	CC	CC	CC	CC
wsnp_Ex_c6660_11526924	A/C	4	156.23	NA	NA	NA	NA	NA	NA	NA	NA	AA	AA	AA	AA	AA	CC	AA	AA	AA	AA	CC	CC	CC	AA	AA	AA	AA	CC	AA	AA	CC	AA	CC	AA	AA	AA	AA	AA	AA	AA	AA	AA	AA	AA	AA	AA	AA	AA
wsnp_Ex_c21409_30544027	A/C	4	156.781	NA	NA	NA	NA	NA	NA	NA	NA	AA	CC	CC	AA	CC	AA	AA	CC	CC	AA	AA	AA	AA	CC	AC	CC	CC	AA	AA	CC	CC	CC	AA	AA	AA	CC	AA	CC	CC	CC	AA	CC	AA	CC	CC	CC	CC	CC
wsnp_BG274584B_Ta_2_3	A/C	4	158.932	NA	NA	NA	NA	NA	NA	NA	NA	AA	CC	AA	CC	AA	AA	AA	CC	AA	CC	AA	AA	AA	CC	CC	AA	AA	AA	CC	CC	CC	AA	CC	AA	CC	AA	AA	AA	AA	AA	CC	AA	AA	AA	AA	AA	AA	AA
wsnp_be471201A_Ta_1_1	A/C	4	160.159	NA	NA	NA	NA	NA	NA	NA	NA	CC	CC	CC	CC	CC	CC	CC	CC	CC	CC	AA	CC	CC	CC	CC	CC	CC	CC	CC	CC	CC	CC	CC	CC	CC	CC	CC	CC	CC	CC	CC	CC	CC	CC	CC	CC	CC	CC
wsnp_Ex_c1604_3060855	A/C	4	160.716	NA	NA	NA	NA	NA	NA	NA	NA	AA	AA	AA	AA	AA	CC	AA	AA	AA	AA	AA	CC	AA	AA	AA	AA	AA	AA	AA	AA	CC	NN	CC	AA	AA	AA	AA	AA	AA	AA	AA	AA	AA	AA	AA	AA	AA	AA
wsnp_Ex_c23768_33006588	A/C	4	164.975	NA	NA	NA	NA	NA	NA	NA	NA	CC	CC	CC	CC	CC	AC	CC	CC	CC	CC	AA	AA	CC	CC	AC	CC	CC	CC	CC	CC	CC	CC	AA	CC	CC	CC	NN	CC	AA	AA	CC	CC	AA	CC	AA	CC	CC	CC
wsnp_Ex_rep_c66358_64543218	A/C	4	164.975	NA	NA	NA	NA	NA	NA	NA	NA	CC	CC	CC	CC	AA	NN	CC	CC	CC	CC	AA	AA	CC	CC	NN	CC	CC	CC	NN	CC	CC	CC	AA	CC	AA	CC	NN	CC	AA	AA	NN	CC	AA	CC	AA	CC	CC	CC
wsnp_Ex_rep_c67848_66550913	A/C	4	164.975	NA	NA	NA	NA	NA	NA	NA	NA	CC	CC	CC	CC	CC	NN	CC	CC	CC	CC	AA	AA	CC	CC	NN	CC	CC	CC	CC	CC	CC	CC	AA	CC	CC	CC	NN	CC	AA	AA	CC	CC	AA	CC	AA	CC	CC	CC
wsnp_Ex_rep_c67848_66550974	A/C	4	164.975	NA	NA	NA	NA	NA	NA	NA	NA	CC	CC	CC	CC	AA	NN	CC	CC	CC	CC	AA	AA	CC	CC	NN	CC	CC	CC	CC	CC	CC	CC	AA	CC	CC	CC	NN	CC	AA	AA	CC	CC	AA	CC	AA	CC	CC	CC
wsnp_Ku_c54793_58953037	A/C	4	164.975	NA	NA	NA	NA	NA	NA	NA	NA	CC	CC	CC	CC	CC	NN	CC	CC	CC	CC	AA	AA	CC	CC	AC	CC	CC	CC	CC	CC	CC	CC	AA	CC	CC	CC	AA	CC	AA	AA	CC	CC	AA	CC	AA	CC	CC	CC
wsnp_Ex_rep_c66358_64543401	A/C	4	167.844	NA	NA	NA	NA	NA	NA	NA	NA	AA	AA	AA	AA	CC	CC	AA	AA	AA	AA	CC	CC	AA	AA	NN	AA	AA	AA	AA	AA	AA	AA	CC	AA	AA	AA	CC	AA	CC	CC	AA	AA	CC	AA	CC	AA	AA	AA
wsnp_Ku_c13700_21770090	A/C	4	169.341	NA	NA	NA	NA	NA	NA	NA	NA	CC	CC	CC	CC	CC	AC	CC	CC	CC	CC	AA	AA	CC	CC	AC	CC	CC	CC	CC	CC	CC	CC	AA	CC	CC	CC	NN	CC	AA	AA	CC	CC	AA	CC	AA	CC	CC	CC
wsnp_Ra_c12874_20497763	A/C	4	169.341	NA	NA	NA	NA	NA	NA	NA	NA	CC	CC	CC	CC	CC	CC	CC	CC	CC	AA	CC	CC	AA	CC	CC	AA	CC	AA	AA	CC	AA	CC	CC	CC	AA	CC	CC	CC	CC	CC	AA	CC	CC	AA	CC	CC	CC	CC
wsnp_Ra_c32271_41304469	A/C	4	170.611	NA	NA	NA	NA	NA	NA	NA	NA	AA	AA	AA	AA	AA	CC	AA	AA	AA	CC	AA	CC	CC	AA	NN	CC	AA	CC	CC	AA	CC	AA	CC	AA	CC	AA	AA	AA	CC	CC	CC	AA	CC	AA	CC	AA	AA	AA
wsnp_BE445431A_Td_2_1	A/C	4	174.366	NA	NA	NA	NA	NA	NA	NA	NA	AA	AA	AA	AA	CC	CC	AA	AA	AA	CC	CC	CC	CC	AA	NN	CC	AA	CC	CC	AA	CC	AA	CC	AA	CC	AA	CC	NN	CC	CC	CC	AA	CC	CC	CC	AA	AA	AA
wsnp_JD_c15127_14676522	A/C	4	176.947	NA	NA	NA	NA	NA	NA	NA	NA	AA	AA	AA	AA	AA	NN	AA	AA	AA	AA	CC	CC	CC	AA	AC	CC	AA	CC	CC	AA	CC	AA	CC	AA	CC	AA	CC	NN	CC	CC	CC	AA	CC	CC	CC	AA	AA	AA
wsnp_Ex_c36481_44425685	A/C	4	177.684	NA	NA	NA	NA	NA	NA	NA	NA	AA	AA	AA	AA	AA	AA	AA	AA	AA	AA	AA	AA	AA	AA	AA	AA	AA	AA	AA	AA	AA	AA	AA	AA	AA	AA	AA	AA	AA	AA	AA	AA	AA	AA	AA	AA	AA	AA
wsnp_CAP12_c510_276361	A/C	4	178.313	NA	NA	NA	NA	NA	NA	NA	NA	AA	AA	AA	AA	CC	AA	AA	AA	AA	AA	AA	AA	AA	AA	AA	AA	AA	AA	AA	AA	AA	AA	AA	AA	AA	AA	AA	AA	AA	AA	AA	AA	AA	CC	AA	AA	AA	AA
wsnp_Ra_rep_c69398_66825550	A/C	4	178.313	NA	NA	NA	NA	NA	NA	NA	NA	AA	AA	AA	AA	CC	AA	AA	AA	AA	AA	AA	AA	AA	AA	AA	AA	AA	AA	AA	AA	AA	AA	AA	AA	AA	AA	AA	AA	AA	AA	AA	AA	AA	CC	AA	AA	AA	AA
wsnp_Ex_c15133_23323937	A/C	4	179.247	NA	NA	NA	NA	NA	NA	NA	NA	CC	CC	CC	CC	CC	CC	CC	CC	CC	CC	CC	CC	CC	CC	CC	CC	CC	CC	CC	CC	CC	CC	CC	CC	CC	CC	CC	CC	CC	CC	CC	CC	CC	AA	CC	CC	CC	CC
wsnp_Ex_c17571_26296057	A/C	4	179.247	NA	NA	NA	NA	NA	NA	NA	NA	CC	CC	AC	CC	CC	CC	CC	CC	NN	CC	CC	CC	CC	CC	CC	CC	CC	CC	CC	CC	CC	CC	CC	CC	CC	CC	CC	CC	CC	CC	CC	CC	CC	AA	CC	CC	CC	CC
wsnp_Ex_c17571_26296704	A/C	4	179.247	NA	NA	NA	NA	NA	NA	NA	NA	CC	CC	CC	CC	CC	CC	CC	CC	CC	CC	CC	CC	CC	CC	CC	CC	CC	CC	CC	CC	CC	CC	CC	CC	CC	CC	CC	CC	CC	CC	CC	CC	CC	AA	CC	CC	CC	CC
wsnp_Ra_c3378_6318431	A/C	4	180.445	NA	NA	NA	NA	NA	NA	NA	NA	CC	CC	CC	CC	CC	CC	CC	CC	CC	CC	CC	CC	CC	CC	CC	CC	CC	CC	CC	CC	CC	CC	CC	CC	CC	CC	CC	CC	CC	CC	CC	CC	CC	CC	CC	CC	CC	CC
wsnp_Ex_c14953_23104041	A/C	4	183.086	NA	NA	NA	NA	NA	NA	NA	NA	AA	AA	AA	CC	AA	AA	AA	AA	AA	CC	CC	CC	AA	AA	AA	AA	AA	AA	CC	AA	CC	AA	AA	AA	CC	AA	CC	AA	CC	AA	CC	AA	AA	CC	AA	AA	AA	AA
wsnp_CAP11_c1711_934478	A/C	4	187.86	NA	NA	NA	NA	NA	NA	NA	NA	AA	AA	AA	AA	AA	NN	AA	AA	AA	AA	CC	AA	AA	AA	AA	AA	AA	AA	CC	AA	CC	AA	AA	AA	CC	CC	CC	AA	AA	AA	CC	AA	AA	CC	AA	AA	AA	AA
wsnp_Ex_c41007_47932833	A/C	4	187.86	NA	NA	NA	NA	NA	NA	NA	NA	AA	AA	AA	AA	AA	AA	AA	AA	AA	AA	CC	AA	AA	AA	AA	AA	AA	AA	CC	AA	CC	AA	AA	AA	CC	CC	CC	AA	AA	AA	CC	AA	AA	CC	AA	AA	AA	AA
wsnp_Ex_c15681_24015303	A/C	4	190.669	NA	NA	NA	NA	NA	NA	NA	NA	AA	AA	CC	CC	CC	CC	AA	AA	AA	CC	CC	CC	AA	AA	CC	CC	CC	AA	AA	AA	AA	AA	CC	AA	AA	AA	CC	AA	CC	AA	AA	CC	CC	AA	CC	AA	AA	AA
wsnp_Ra_c66636_64922359	A/C	4	192.076	NA	NA	NA	NA	NA	NA	NA	NA	AA	AA	CC	CC	CC	CC	AA	AA	AA	CC	CC	CC	AA	AA	NN	CC	CC	AA	AA	AA	AA	AA	CC	AA	AA	AA	AA	AA	CC	AA	AA	CC	CC	AA	CC	AA	AA	AA
wsnp_Ex_rep_c70299_69243401	A/C	4	192.376	NA	NA	NA	NA	NA	NA	NA	NA	CC	CC	AA	AA	AA	AA	CC	CC	CC	AA	AA	AA	CC	CC	AA	CC	AA	CC	CC	CC	CC	CC	AA	CC	CC	CC	CC	CC	AA	CC	CC	AA	AA	CC	AA	CC	CC	CC
wsnp_Ex_rep_c70299_69243835	A/C	4	192.376	NA	NA	NA	NA	NA	NA	NA	NA	AA	AA	CC	CC	CC	CC	AA	AA	AA	CC	CC	CC	AA	AA	NN	AA	CC	AA	AA	AA	AA	AA	CC	AA	AA	AA	AA	AA	CC	AA	AA	CC	CC	AA	CC	AA	AA	AA
wsnp_Ex_c5740_10081171	A/C	4	192.675	NA	NA	NA	NA	NA	NA	NA	NA	AA	NN	CC	CC	CC	CC	AA	AA	AA	CC	AA	CC	AA	NN	CC	AA	CC	AA	AA	AA	AA	AA	CC	AA	AA	AA	AA	AA	CC	AA	AA	CC	CC	AA	CC	AA	AA	AA
wsnp_JD_c16315_15513268	A/C	4	192.675	NA	NA	NA	NA	NA	NA	NA	NA	CC	AC	AA	AA	AA	AA	CC	CC	CC	AA	CC	AA	CC	AC	AC	CC	NN	CC	CC	CC	CC	CC	AA	CC	CC	CC	CC	CC	AA	CC	CC	AA	AA	CC	AA	CC	CC	CC
wsnp_Ex_c19003_27913936	A/C	4	192.975	NA	NA	NA	NA	NA	NA	NA	NA	CC	NN	CC	CC	CC	CC	CC	AA	AA	CC	CC	CC	AA	NN	CC	CC	CC	AA	AA	AA	AA	AA	CC	CC	AA	AA	AA	NN	CC	AA	AA	CC	CC	AA	CC	AA	AA	AA
wsnp_Ex_c44487_50527786	A/C	4	197.485	NA	NA	NA	NA	NA	NA	NA	NA	AA	NN	AA	AA	AA	AA	AA	CC	CC	AA	CC	AA	CC	NN	NN	CC	AA	CC	CC	CC	CC	CC	AA	AA	CC	CC	CC	CC	AA	CC	CC	AA	AA	CC	AA	CC	CC	CC
wsnp_CAP11_c360_282889	A/C	4	201.096	NA	NA	NA	NA	NA	NA	NA	NA	AA	AA	CC	CC	CC	CC	AA	CC	AC	CC	CC	CC	AA	AA	CC	CC	CC	AA	AA	AA	AA	AA	CC	AA	AA	AA	AA	AC	CC	AA	AA	CC	CC	AA	CC	CC	CC	AA
wsnp_Ex_c10555_17236072	A/C	4	202.486	NA	NA	NA	NA	NA	NA	NA	NA	AA	AA	AA	CC	AA	NN	AA	AA	AA	CC	CC	CC	AA	AA	AA	CC	AA	AA	AA	AA	AA	AA	AA	AA	AA	AA	AA	AA	AA	AA	AA	AA	CC	AA	AA	AA	AA	AA
wsnp_Ku_c2838_5354231	A/C	4	202.486	NA	NA	NA	NA	NA	NA	NA	NA	AA	AA	AA	CC	AA	NN	AA	AA	AA	CC	CC	CC	AA	AA	AA	CC	AA	AA	AA	AA	AA	AA	AA	AA	AA	AA	AA	AA	AA	AA	AA	AA	CC	AA	AA	AA	AA	AA
wsnp_Ex_c20771_29858497	A/C	4	204.444	NA	NA	NA	NA	NA	NA	NA	NA	AA	AA	AA	AA	AA	AA	AA	CC	AA	AA	AA	AA	AA	AA	AA	AA	AA	AA	AA	AA	AA	AA	AA	AA	AA	CC	AA	CC	AA	AA	AA	AA	AA	CC	CC	CC	CC	AA
wsnp_Ra_c6586_11477949	A/C	4	207.211	NA	NA	NA	NA	NA	NA	NA	NA	CC	CC	AA	CC	AA	NN	CC	AA	CC	CC	CC	CC	CC	CC	AA	CC	AA	CC	CC	CC	CC	CC	AA	CC	CC	AA	CC	AA	AA	CC	CC	CC	CC	AA	AA	AA	AA	CC
wsnp_Ku_c26323_36285697	A/C	4	207.654	NA	NA	NA	NA	NA	NA	NA	NA	CC	CC	AA	CC	AA	NN	CC	AA	CC	CC	CC	CC	CC	CC	AA	CC	AA	CC	CC	CC	CC	CC	CC	CC	CC	AA	CC	AA	AA	CC	CC	CC	CC	AA	AA	AA	AA	CC
wsnp_Ex_c10555_17235832	A/C	4	209.607	NA	NA	NA	NA	NA	NA	NA	NA	AA	CC	AA	CC	AA	CC	AA	AA	CC	CC	CC	CC	CC	CC	AA	CC	AA	CC	CC	AA	CC	CC	CC	AA	CC	AA	CC	AA	AA	CC	CC	CC	CC	AA	AA	AA	AA	CC
wsnp_BE498892A_Ta_2_25	A/C	4	209.882	NA	NA	NA	NA	NA	NA	NA	NA	CC	CC	CC	AA	CC	AC	CC	CC	CC	AA	AA	AA	CC	CC	CC	AA	CC	CC	CC	CC	CC	CC	CC	CC	CC	CC	CC	CC	CC	CC	CC	CC	AA	CC	CC	CC	CC	CC
wsnp_Ex_c4098_7407204	A/C	4	209.882	NA	NA	NA	NA	NA	NA	NA	NA	CC	CC	CC	AA	CC	NN	CC	CC	CC	AA	AA	AA	CC	CC	CC	AA	CC	CC	CC	CC	CC	CC	CC	CC	CC	CC	CC	CC	CC	CC	CC	CC	AA	CC	CC	CC	CC	CC
wsnp_Ex_rep_c90786_81061397	A/C	4	213.41	NA	NA	NA	NA	NA	NA	NA	NA	AA	AA	AA	AA	AA	AA	AA	AA	AA	AA	AA	AA	AA	AA	AC	CC	AA	AA	AA	AA	AA	AA	CC	AA	AA	AA	AA	AA	AA	AA	AA	AA	AA	AA	CC	AA	AA	AA
wsnp_Ku_c53501_58106782	A/C	4	213.41	NA	NA	NA	NA	NA	NA	NA	NA	CC	CC	CC	AA	CC	AC	CC	CC	CC	AA	AA	AA	CC	CC	CC	CC	CC	CC	CC	CC	CC	CC	CC	CC	CC	CC	CC	CC	CC	CC	CC	CC	CC	CC	CC	CC	CC	CC
wsnp_Ex_rep_c103072_88111184	A/C	4	214.428	NA	NA	NA	NA	NA	NA	NA	NA	AA	AA	AA	AA	AA	AA	AA	AA	AA	AA	AA	AA	AA	AA	NN	CC	CC	AA	AA	AA	AA	AA	AA	AA	AA	AA	AA	AA	AA	AA	AA	AA	AA	AA	CC	AA	AA	AA
wsnp_Ex_c10961_17803258	A/C	5	1.59254	NA	NA	NA	NA	NA	NA	NA	NA	CC	AC	AC	AA	AA	AC	CC	CC	AA	AA	AA	AA	CC	AC	CC	AA	NN	CC	AC	CC	AA	AA	AA	CC	CC	AA	CC	CC	AA	CC	AA	AA	CC	CC	AA	CC	CC	CC
wsnp_Ra_c1501_2991585	A/C	5	1.93577	NA	NA	NA	NA	NA	NA	NA	NA	CC	AC	AC	AA	AA	AC	CC	CC	AA	AA	AA	AA	CC	AC	CC	AA	CC	CC	AC	CC	AA	AA	CC	CC	CC	AA	CC	CC	CC	CC	AA	AA	CC	CC	CC	CC	CC	CC
wsnp_Ex_c1996_3754394	A/C	5	4.9767	NA	NA	NA	NA	NA	NA	NA	NA	CC	CC	CC	CC	CC	CC	CC	AA	CC	AA	AA	CC	CC	CC	CC	CC	AA	CC	CC	CC	CC	CC	AA	CC	CC	CC	CC	CC	AA	CC	CC	CC	CC	CC	AA	CC	CC	CC
wsnp_Ex_c25445_34710489	A/C	5	5.73865	NA	NA	NA	NA	NA	NA	NA	NA	AA	AA	AA	AA	AA	AA	AA	CC	AA	CC	CC	AA	AA	AA	AA	AA	AA	AA	AA	AA	AA	AA	AA	AA	AA	AA	AA	AA	AA	AA	AA	AA	AA	AA	AA	AA	AA	AA
wsnp_Ex_c259_497455	A/C	5	9.15713	NA	NA	NA	NA	NA	NA	NA	NA	AA	CC	CC	CC	CC	CC	AA	AA	CC	CC	CC	CC	CC	CC	AA	CC	CC	AA	CC	CC	CC	CC	CC	NN	CC	CC	CC	CC	CC	AA	CC	CC	AA	AA	CC	NN	AA	CC
wsnp_Ex_c2388_4476302	A/C	5	19.44	NA	NA	NA	NA	NA	NA	NA	NA	AA	AA	AA	AA	AA	AA	AA	CC	AA	AA	AA	AA	AA	AA	AA	NN	AC	AA	AA	AA	AA	AA	AA	AA	AA	AA	CC	AC	AA	AA	NN	AA	AA	AA	AA	AA	AA	AA
wsnp_Ra_c4321_7860456	A/C	5	19.44	NA	NA	NA	NA	NA	NA	NA	NA	AA	AA	AA	AA	AA	AA	AA	CC	AA	AA	AA	AA	AA	AA	AA	AA	AC	AA	AA	AA	AA	AA	AA	AA	AA	AA	NN	AC	AA	AA	AA	AA	AA	AA	AA	AA	AA	AA
wsnp_Ex_c19371_28311667	A/C	5	20.4628	NA	NA	NA	NA	NA	NA	NA	NA	CC	AA	AA	CC	CC	AA	CC	AA	AA	CC	CC	AA	AA	AA	AC	AA	AC	CC	AA	AA	AA	AA	CC	AA	AA	AA	AA	AA	NN	CC	AA	AA	CC	CC	NN	CC	CC	AA
wsnp_Ku_c2486_4751695	A/C	5	23.188	NA	NA	NA	NA	NA	NA	NA	NA	CC	CC	CC	CC	CC	CC	CC	AA	CC	CC	CC	CC	CC	CC	CC	CC	CC	CC	CC	CC	CC	CC	CC	CC	CC	CC	CC	CC	CC	CC	CC	CC	AA	AA	CC	CC	AA	CC
wsnp_Ku_c2486_4751761	A/C	5	23.188	NA	NA	NA	NA	NA	NA	NA	NA	CC	CC	CC	CC	CC	CC	CC	AA	CC	CC	CC	CC	CC	CC	CC	CC	CC	CC	CC	CC	CC	CC	CC	CC	CC	CC	CC	CC	CC	CC	CC	CC	AA	AA	CC	CC	AA	CC
wsnp_RFL_Contig3118_3061389	A/C	5	23.188	NA	NA	NA	NA	NA	NA	NA	NA	CC	CC	CC	CC	CC	CC	CC	AA	CC	CC	CC	CC	CC	CC	CC	CC	CC	CC	CC	CC	CC	CC	CC	CC	CC	CC	CC	CC	CC	CC	CC	CC	AA	AA	CC	CC	AA	CC
wsnp_Ex_rep_c105401_89840110	A/C	5	23.8813	NA	NA	NA	NA	NA	NA	NA	NA	AA	CC	CC	AA	AA	CC	AA	CC	CC	AA	AA	CC	CC	CC	NN	CC	NN	AA	CC	CC	CC	CC	AA	CC	CC	CC	AA	CC	NN	AA	CC	CC	AA	AA	CC	AA	AA	CC
wsnp_JD_c42879_30043973	A/C	5	39.0585	NA	NA	NA	NA	NA	NA	NA	NA	CC	CC	CC	CC	CC	CC	CC	CC	CC	CC	CC	CC	CC	CC	CC	CC	CC	CC	CC	CC	CC	CC	AA	CC	CC	AA	NN	CC	CC	AA	CC	CC	CC	CC	CC	AA	CC	CC
wsnp_Ex_c14711_22788263	A/C	5	43.994	NA	NA	NA	NA	NA	NA	NA	NA	AA	AA	AA	CC	AC	AA	AA	CC	AA	NN	AA	AA	AA	AA	AA	AA	AA	AA	AA	CC	CC	AA	CC	AA	AA	CC	CC	AA	CC	CC	AA	AA	CC	CC	AC	CC	AA	AA
wsnp_Ex_c14711_22788586	A/C	5	43.994	NA	NA	NA	NA	NA	NA	NA	NA	CC	CC	CC	AA	NN	CC	CC	AA	CC	NN	CC	CC	CC	CC	CC	CC	CC	CC	CC	AA	AA	CC	AA	CC	CC	AA	AA	CC	AA	AA	CC	CC	AA	AA	NN	AA	CC	CC
wsnp_Ex_c4272_7708423	A/C	5	43.994	NA	NA	NA	NA	NA	NA	NA	NA	AA	AA	AA	CC	NN	AA	AA	CC	AA	CC	AA	AA	AA	AA	AA	AA	AA	AA	AA	CC	CC	AA	AA	AA	AA	AA	AA	AA	CC	AA	AA	AA	CC	CC	NN	AA	AA	AA
wsnp_Ra_c26744_36299151	A/C	5	43.994	NA	NA	NA	NA	NA	NA	NA	NA	AA	AA	AA	CC	NN	AA	AA	CC	AA	CC	AA	AA	AA	AA	AA	AA	AA	AA	AA	CC	CC	AA	AA	AA	AA	AA	AA	AA	CC	AA	AA	AA	CC	CC	NN	AA	AA	AA
wsnp_Ex_c163_320267	A/C	5	44.3029	NA	NA	NA	NA	NA	NA	NA	NA	AA	CC	CC	AA	NN	CC	AA	AA	CC	AA	CC	CC	CC	CC	CC	CC	CC	NN	CC	AA	AA	AA	AA	AA	CC	AA	NN	CC	AA	AA	CC	CC	AA	AA	NN	AA	AA	CC
wsnp_Ex_c163_320858	A/C	5	44.3029	NA	NA	NA	NA	NA	NA	NA	NA	CC	AA	AA	CC	NN	AA	CC	CC	AA	CC	AA	AA	AA	AA	AA	AA	AA	NN	AA	CC	CC	CC	CC	CC	AA	CC	CC	NN	CC	CC	AA	AA	CC	CC	NN	CC	CC	AA
wsnp_Ex_c163_321026	A/C	5	44.3029	NA	NA	NA	NA	NA	NA	NA	NA	AA	CC	CC	AA	AC	CC	AA	AA	CC	AA	CC	CC	CC	CC	CC	CC	CC	AC	CC	AA	AA	AA	CC	AA	CC	CC	CC	CC	AA	CC	CC	CC	AA	AA	NN	CC	AA	CC
wsnp_Ex_c14711_22789762	A/C	5	45.9435	NA	NA	NA	NA	NA	NA	NA	NA	AA	AA	AA	AA	AA	AA	AA	AA	AA	AA	AA	AA	AA	AA	AA	AA	AA	AA	AA	AA	AA	CC	AA	AA	AA	AA	AA	AA	AA	AA	AA	AA	AA	AA	AA	AA	AA	AA
wsnp_Ex_rep_c70756_69644826	A/C	5	45.9435	NA	NA	NA	NA	NA	NA	NA	NA	AA	AA	AA	AA	AA	AA	AA	AA	AA	AA	AA	AA	AA	AA	AA	AA	AA	AA	AA	AA	AA	AA	CC	AA	AA	CC	CC	AA	AA	CC	AA	AA	AA	AA	AA	CC	AA	AA
wsnp_Ex_rep_c72527_70882805	A/C	5	45.9435	NA	NA	NA	NA	NA	NA	NA	NA	CC	CC	CC	CC	CC	CC	CC	CC	CC	CC	CC	CC	CC	CC	CC	CC	CC	CC	CC	CC	CC	AA	CC	CC	CC	CC	CC	CC	CC	CC	CC	CC	CC	CC	CC	CC	CC	CC
wsnp_Ex_rep_c71023_69867676	A/C	5	47.2203	NA	NA	NA	NA	NA	NA	NA	NA	AA	CC	CC	CC	CC	CC	AA	CC	CC	CC	CC	CC	CC	CC	CC	CC	CC	NN	CC	CC	CC	AA	AA	AA	CC	AA	CC	CC	CC	AA	CC	CC	CC	CC	CC	AA	CC	CC
wsnp_Ex_c1962_3696265	A/C	5	47.4468	NA	NA	NA	NA	NA	NA	NA	NA	AA	CC	CC	CC	CC	CC	AA	CC	CC	NN	CC	CC	CC	CC	CC	CC	CC	NN	CC	CC	CC	AA	AA	AA	CC	AA	CC	CC	CC	AA	CC	CC	CC	CC	CC	AA	CC	CC
wsnp_Ex_c56027_58306755	A/C	5	47.9479	NA	NA	NA	NA	NA	NA	NA	NA	CC	AA	AA	CC	AA	AA	CC	CC	AA	CC	AA	AA	AA	AA	AA	NN	AA	NN	AA	CC	CC	CC	CC	CC	AA	CC	CC	AA	CC	CC	AA	AA	CC	CC	NN	CC	CC	AA
wsnp_Ex_c56027_58308093	A/C	5	47.9479	NA	NA	NA	NA	NA	NA	NA	NA	CC	CC	CC	AA	CC	CC	CC	AA	CC	AA	CC	CC	CC	CC	CC	NN	CC	CC	CC	AA	AA	AA	AA	CC	CC	AA	AA	CC	AA	AA	CC	CC	AA	AA	NN	AA	AA	CC
wsnp_JD_c5064_6183978	A/C	5	48.0509	NA	NA	NA	NA	NA	NA	NA	NA	CC	CC	CC	CC	CC	CC	CC	CC	CC	CC	CC	CC	CC	CC	CC	CC	CC	CC	CC	CC	CC	CC	AA	CC	CC	AA	NN	CC	CC	AA	CC	CC	CC	CC	CC	AA	CC	CC
wsnp_Ex_c10596_17293192	A/C	5	53.0139	NA	NA	NA	NA	NA	NA	NA	NA	CC	CC	CC	AA	NN	CC	CC	AA	CC	AC	CC	CC	CC	CC	CC	CC	CC	CC	CC	AA	AA	CC	CC	CC	CC	CC	CC	CC	AA	CC	CC	CC	AA	AA	AC	CC	AA	CC
wsnp_Ex_c10596_17293363	A/C	5	53.0139	NA	NA	NA	NA	NA	NA	NA	NA	AA	AA	AA	CC	NN	AA	AA	CC	AA	CC	AA	AA	AA	AA	AA	AA	AA	AA	AA	CC	CC	AA	AA	AA	AA	AA	AA	NN	CC	AA	AA	AA	CC	CC	CC	AA	CC	AA
wsnp_Ra_c407_862316	A/C	5	53.1786	NA	NA	NA	NA	NA	NA	NA	NA	AA	AA	AA	CC	AA	AA	AA	AA	AA	NN	AA	AA	AA	AA	AA	AA	AA	AA	AA	CC	CC	AA	AA	AA	AA	AA	AA	AA	CC	AA	AA	AA	CC	AA	NN	AA	CC	AA
wsnp_Ex_c21092_30220342	A/C	5	56.1715	NA	NA	NA	NA	NA	NA	NA	NA	CC	AA	AA	CC	AA	AA	CC	AA	AA	CC	CC	AA	AA	AA	NN	AA	AA	AC	AA	CC	CC	CC	AA	CC	AA	AA	AA	CC	CC	AA	AA	AA	CC	AA	NN	AA	AA	AA
wsnp_Ex_c21092_30220702	A/C	5	56.1715	NA	NA	NA	NA	NA	NA	NA	NA	CC	AA	AA	CC	AA	AA	CC	AA	AA	CC	CC	AA	AA	AA	CC	AA	AA	NN	AA	CC	CC	CC	AA	CC	AA	AA	AA	CC	CC	AA	AA	AA	CC	AA	CC	AA	AA	AA
wsnp_Ex_c7285_12506938	A/C	5	61.1345	NA	NA	NA	NA	NA	NA	NA	NA	AA	CC	CC	AA	CC	AA	AA	CC	CC	AA	CC	AA	CC	CC	AC	AA	CC	NN	CC	CC	CC	AA	CC	AA	CC	CC	AA	CC	CC	CC	CC	CC	AA	CC	CC	CC	CC	CC
wsnp_Ex_c6099_10674406	A/C	5	61.4777	NA	NA	NA	NA	NA	NA	NA	NA	AA	CC	CC	CC	CC	AA	AA	CC	CC	NN	CC	AA	CC	CC	NN	AA	CC	NN	CC	CC	CC	AA	CC	AA	CC	CC	AA	CC	CC	CC	CC	CC	CC	CC	CC	CC	CC	CC
wsnp_Ra_c8489_14382125	A/C	5	61.4777	NA	NA	NA	NA	NA	NA	NA	NA	CC	AA	AA	AA	AA	CC	CC	AA	AA	NN	AA	CC	AA	AA	NN	CC	AA	NN	AA	AA	AA	CC	AA	CC	AA	AA	CC	AA	AA	AA	AA	AA	AA	AA	AA	AA	AA	AA
wsnp_Ex_c66052_64232430	A/C	5	61.6287	NA	NA	NA	NA	NA	NA	NA	NA	AA	CC	CC	CC	CC	AA	AA	CC	CC	NN	CC	AA	CC	CC	NN	AA	CC	NN	CC	CC	CC	AA	CC	AA	CC	CC	AA	CC	CC	CC	CC	CC	CC	CC	CC	CC	CC	CC
wsnp_Ex_c10941_17776989	A/C	5	63.1732	NA	NA	NA	NA	NA	NA	NA	NA	AA	CC	NN	AA	CC	AA	AA	AA	AA	AA	AA	AA	AA	CC	NN	AA	NN	AA	AA	CC	CC	AA	AA	AA	AA	AA	AA	NN	AA	AA	AA	CC	AA	AA	AA	AA	AA	CC
wsnp_JD_c3732_4781170	A/C	5	63.1732	NA	NA	NA	NA	NA	NA	NA	NA	AA	CC	CC	CC	CC	AA	AA	CC	CC	NN	CC	AA	CC	CC	NN	AA	CC	NN	CC	CC	CC	AA	CC	AA	CC	CC	AA	CC	CC	CC	CC	CC	CC	AA	CC	CC	AA	CC
wsnp_Ku_c23305_33210628	A/C	5	63.1732	NA	NA	NA	NA	NA	NA	NA	NA	AA	CC	CC	CC	CC	AA	AA	CC	CC	NN	CC	AA	CC	CC	NN	AA	CC	NN	CC	CC	CC	AA	CC	AA	CC	CC	AA	CC	CC	CC	CC	CC	CC	CC	CC	CC	CC	CC
wsnp_Ku_c23305_33210841	A/C	5	63.1732	NA	NA	NA	NA	NA	NA	NA	NA	CC	AA	AA	AA	AA	CC	CC	AA	AA	NN	AA	CC	AA	AA	NN	CC	AA	NN	AA	AA	AA	CC	AA	CC	AA	AA	CC	AA	AA	AA	AA	AA	AA	AA	AA	AA	AA	AA
wsnp_Ku_c31_62657	A/C	5	63.1732	NA	NA	NA	NA	NA	NA	NA	NA	CC	AA	AA	AA	AA	CC	CC	AA	AA	AC	AA	CC	AA	AA	AC	CC	AA	AC	AA	AA	AA	CC	AA	CC	AA	AA	CC	AA	AA	AA	AA	AA	AA	CC	AA	AA	CC	AA
wsnp_Ku_c44441_51721669	A/C	5	63.1732	NA	NA	NA	NA	NA	NA	NA	NA	AA	CC	CC	CC	CC	AA	AA	CC	CC	NN	CC	AA	CC	CC	NN	AA	CC	NN	CC	CC	CC	AA	CC	AA	CC	CC	AA	CC	CC	CC	CC	CC	CC	CC	CC	CC	CC	CC
wsnp_Ex_rep_c67391_65971023	A/C	5	71.8224	NA	NA	NA	NA	NA	NA	NA	NA	AA	AA	NN	CC	AA	CC	AA	CC	CC	NN	CC	CC	CC	AA	AA	CC	CC	NN	CC	CC	CC	AA	CC	AA	CC	CC	CC	NN	CC	CC	CC	AA	CC	CC	CC	CC	CC	AA
wsnp_JG_c609_370792	A/C	5	72.5843	NA	NA	NA	NA	NA	NA	NA	NA	AA	AA	NN	AA	AA	AA	AA	CC	CC	AA	CC	AA	CC	AA	NN	NN	CC	NN	NN	AA	AA	AA	AA	AA	AA	CC	AA	NN	CC	CC	AA	AA	CC	CC	CC	CC	CC	AA
wsnp_Ex_c13351_21042379	A/C	5	72.7628	NA	NA	NA	NA	NA	NA	NA	NA	AA	AA	NN	AA	AA	CC	AA	CC	AA	NN	AA	CC	AA	AA	NN	CC	NN	AA	CC	AA	AA	AA	CC	AA	CC	AA	CC	NN	CC	AA	CC	AA	CC	CC	CC	AA	CC	AA
wsnp_Ex_c2153_4043746	A/C	5	72.7628	NA	NA	NA	NA	NA	NA	NA	NA	AA	CC	CC	AA	CC	CC	AA	CC	AA	NN	CC	CC	CC	CC	CC	CC	CC	AC	CC	CC	CC	AA	CC	NN	CC	AA	CC	CC	CC	AA	CC	CC	CC	CC	CC	AA	CC	CC
wsnp_Ex_c27867_37030045	A/C	5	72.7628	NA	NA	NA	NA	NA	NA	NA	NA	CC	CC	NN	CC	CC	AA	CC	AA	CC	AA	CC	AA	CC	CC	NN	AA	NN	CC	AA	CC	CC	CC	AA	CC	AA	CC	AA	NN	AA	CC	AA	CC	AA	AA	AA	CC	AA	CC
wsnp_Ku_c28266_38201643	A/C	5	72.7628	NA	NA	NA	NA	NA	NA	NA	NA	AA	CC	CC	AA	CC	CC	AA	CC	AA	NN	CC	CC	CC	CC	CC	CC	CC	NN	CC	CC	CC	AA	CC	NN	CC	AA	CC	CC	CC	AA	CC	CC	CC	CC	CC	AA	CC	CC
wsnp_Ra_c16822_25566950	A/C	5	72.7628	NA	NA	NA	NA	NA	NA	NA	NA	CC	CC	AC	CC	CC	AA	CC	AA	CC	NN	CC	AA	CC	CC	AC	AA	NN	CC	AA	CC	CC	CC	CC	CC	AA	CC	AA	NN	AA	CC	AA	CC	AA	AA	AA	CC	AA	CC
wsnp_BE497494B_Ta_2_1	A/C	5	76.0234	NA	NA	NA	NA	NA	NA	NA	NA	CC	AA	AA	CC	AA	AA	CC	AA	AA	AA	AA	AA	AA	AA	AA	AA	AA	NN	AA	CC	CC	CC	CC	CC	AA	AA	AA	AA	AA	AA	AA	AA	AA	AA	AA	AA	AA	AA
wsnp_BM140364B_Ta_2_1	A/C	5	76.0234	NA	NA	NA	NA	NA	NA	NA	NA	CC	CC	CC	CC	CC	AA	CC	AA	AA	AC	AA	AA	AA	CC	NN	AA	AA	AC	AA	AA	AA	CC	AA	CC	AA	AA	AA	CC	AA	AA	AA	CC	AA	AA	AA	AA	AA	CC
wsnp_BM140364B_Ta_2_3	A/C	5	76.0234	NA	NA	NA	NA	NA	NA	NA	NA	AA	AA	AC	AA	AA	CC	AA	CC	CC	NN	CC	CC	CC	AA	AC	CC	CC	AC	CC	CC	CC	AA	CC	AA	CC	CC	CC	AC	CC	CC	CC	AA	CC	CC	CC	CC	CC	AA
wsnp_CAP11_c3947_1867089	A/C	5	76.0234	NA	NA	NA	NA	NA	NA	NA	NA	CC	AA	AA	CC	AA	AA	CC	AA	AA	NN	AA	AA	AA	AA	AA	AA	AA	NN	AA	AA	AA	CC	CC	CC	AA	AA	AA	AA	AA	AA	AA	AA	AA	AA	AA	AA	AA	AA
wsnp_Ex_c2430_4546479	A/C	5	76.0234	NA	NA	NA	NA	NA	NA	NA	NA	AA	CC	CC	AA	CC	CC	AA	CC	CC	NN	CC	CC	CC	CC	CC	CC	CC	NN	CC	AA	AA	AA	AA	AA	CC	CC	CC	CC	CC	CC	CC	CC	CC	CC	CC	CC	CC	CC
wsnp_Ex_c741_1456698	A/C	5	76.0234	NA	NA	NA	NA	NA	NA	NA	NA	CC	CC	NN	CC	CC	AA	CC	AA	AA	CC	AA	AA	AA	CC	CC	AA	AA	NN	AA	AA	AA	CC	CC	CC	AA	AA	AA	CC	AA	AA	AA	CC	AA	CC	AA	AA	CC	CC
wsnp_Ex_rep_c81490_76243612	A/C	5	76.0234	NA	NA	NA	NA	NA	NA	NA	NA	CC	CC	AC	CC	CC	AA	CC	AA	AA	NN	AA	AA	AA	CC	AC	AA	AA	AC	AA	AA	AA	CC	AA	CC	AA	AA	AA	NN	AA	AA	AA	CC	AA	AA	AA	AA	AA	CC
wsnp_JD_c12687_12877994	A/C	5	76.0234	NA	NA	NA	NA	NA	NA	NA	NA	CC	CC	AC	CC	CC	AA	CC	AA	AA	CC	AA	AA	AA	CC	CC	AA	AA	AC	AA	AA	AA	CC	CC	CC	AA	AA	AA	NN	AA	AA	AA	CC	AA	CC	AA	AA	CC	CC
wsnp_Ex_c20786_29875033	A/C	5	76.3735	NA	NA	NA	NA	NA	NA	NA	NA	AA	CC	CC	AA	CC	CC	AA	CC	CC	CC	CC	CC	CC	CC	CC	CC	CC	NN	CC	CC	CC	AA	AA	AA	CC	CC	CC	CC	CC	CC	CC	CC	CC	CC	CC	CC	CC	CC
wsnp_Ex_c7324_12561727	A/C	5	76.3735	NA	NA	NA	NA	NA	NA	NA	NA	AA	AA	NN	AA	AA	CC	AA	CC	CC	NN	CC	CC	CC	AA	NN	CC	CC	NN	CC	CC	CC	AA	CC	AA	CC	CC	CC	NN	CC	CC	CC	AA	CC	CC	CC	CC	CC	AA
wsnp_Ex_rep_c68704_67559626	A/C	5	76.3735	NA	NA	NA	NA	NA	NA	NA	NA	AA	CC	CC	AA	CC	CC	AA	CC	CC	NN	CC	CC	CC	CC	CC	CC	CC	NN	CC	CC	CC	AA	AA	AA	CC	CC	CC	CC	CC	CC	CC	CC	CC	CC	CC	CC	CC	CC
wsnp_Ex_c12671_20140014	A/C	5	77.5336	NA	NA	NA	NA	NA	NA	NA	NA	CC	AA	AA	CC	AA	AA	CC	AA	AA	NN	AA	AA	AA	AA	AA	AA	NN	NN	AA	CC	CC	CC	CC	CC	AA	AA	AA	AA	AA	AA	NN	AA	AA	AA	AA	AA	AA	AA
wsnp_Ex_c12671_20140295	A/C	5	77.5336	NA	NA	NA	NA	NA	NA	NA	NA	AA	CC	CC	AA	CC	CC	AA	CC	CC	NN	CC	CC	CC	CC	CC	CC	CC	NN	CC	CC	CC	AA	CC	AA	CC	CC	CC	CC	CC	CC	CC	CC	CC	CC	CC	CC	CC	CC
wsnp_Ex_c42316_48926687	A/C	5	77.5336	NA	NA	NA	NA	NA	NA	NA	NA	CC	AA	AA	CC	AA	AA	CC	AA	AA	AA	AA	AA	AA	AA	AA	AA	AA	NN	AA	CC	CC	CC	CC	CC	AA	AA	AA	AA	AA	AA	AA	AA	AA	AA	AA	AA	AA	AA
wsnp_Ex_c6537_11338763	A/C	5	80.4098	NA	NA	NA	NA	NA	NA	NA	NA	AA	CC	CC	AA	CC	CC	AA	CC	CC	NN	CC	CC	CC	CC	CC	CC	CC	NN	CC	CC	CC	AA	AA	AA	CC	CC	CC	CC	CC	CC	CC	CC	CC	CC	CC	CC	CC	CC
wsnp_Ku_c4042_7375053	A/C	5	80.7598	NA	NA	NA	NA	NA	NA	NA	NA	AA	AA	AC	AA	AA	CC	AA	CC	CC	AC	CC	CC	CC	AA	AC	CC	CC	AC	CC	CC	CC	AA	AA	AA	CC	CC	CC	AC	CC	CC	CC	AA	CC	CC	CC	CC	CC	AA
wsnp_Ex_c31274_40086873	A/C	5	81.1031	NA	NA	NA	NA	NA	NA	NA	NA	CC	CC	NN	CC	CC	AA	CC	AA	AA	NN	AA	AA	AA	CC	NN	AA	AA	NN	AA	AA	AA	CC	AA	CC	AA	AA	AA	NN	AA	AA	AA	CC	AA	AA	AA	AA	AA	CC
wsnp_Ra_rep_c71728_69843225	A/C	5	81.1031	NA	NA	NA	NA	NA	NA	NA	NA	CC	CC	NN	CC	CC	AA	CC	AA	AA	NN	AA	AA	AA	CC	NN	AA	AA	NN	AA	AA	AA	CC	AA	CC	AA	AA	AA	CC	AA	AA	AA	CC	AA	AA	AA	AA	AA	CC
wsnp_RFL_Contig1074_103556	A/C	5	82.1465	NA	NA	NA	NA	NA	NA	NA	NA	AA	CC	CC	AA	CC	CC	AA	CC	AA	CC	CC	CC	CC	CC	CC	CC	CC	NN	CC	CC	CC	AA	CC	AA	CC	AA	CC	CC	CC	AA	CC	CC	CC	CC	CC	AA	CC	CC
wsnp_CAP11_rep_c8700_3756682	A/C	5	82.8398	NA	NA	NA	NA	NA	NA	NA	NA	AA	CC	CC	AA	CC	CC	AA	CC	AA	NN	CC	CC	CC	CC	NN	CC	CC	AC	CC	CC	CC	AA	CC	AA	CC	AA	CC	CC	CC	AA	CC	CC	CC	CC	CC	AA	CC	CC
wsnp_Ex_c30447_39360584	A/C	5	90.521	NA	NA	NA	NA	NA	NA	NA	NA	CC	CC	CC	CC	CC	AA	CC	CC	CC	CC	AA	AA	CC	CC	CC	AA	CC	CC	AA	CC	CC	CC	CC	CC	AA	CC	AA	CC	CC	CC	AA	CC	CC	CC	CC	CC	CC	CC
wsnp_Ex_c7246_12443506	A/C	5	90.521	NA	NA	NA	NA	NA	NA	NA	NA	AA	AA	NN	AA	AA	CC	AA	AA	AA	CC	CC	CC	CC	AA	AA	CC	AA	NN	CC	AA	AA	AA	AA	AA	CC	AA	CC	AA	AA	AA	CC	AA	CC	AA	AA	AA	AA	AA
wsnp_Ex_c7738_13195349	A/C	5	90.8643	NA	NA	NA	NA	NA	NA	NA	NA	AA	AA	AC	AA	AA	CC	AA	AA	CC	CC	AA	CC	CC	AA	AA	CC	AA	NN	CC	AA	AA	AA	AA	AA	CC	AA	CC	AA	AA	AA	CC	AA	CC	AA	AA	AA	AA	AA
wsnp_CAP8_c630_456418	A/C	5	92.6284	NA	NA	NA	NA	NA	NA	NA	NA	CC	CC	NN	CC	CC	AA	CC	AA	CC	AA	CC	AA	AA	CC	NN	AA	NN	NN	AA	CC	CC	CC	CC	CC	AA	CC	AA	NN	AA	CC	AA	CC	AA	AA	AA	CC	AA	CC
wsnp_Ku_c4507_8157580	A/C	5	92.6284	NA	NA	NA	NA	NA	NA	NA	NA	CC	CC	NN	CC	CC	AA	CC	AA	CC	NN	CC	AA	AA	CC	NN	AA	NN	NN	AA	CC	CC	CC	CC	CC	AA	CC	AA	NN	AA	CC	AA	CC	AA	AA	AA	CC	AA	CC
wsnp_BF202681B_Ta_2_2	A/C	5	94.0082	NA	NA	NA	NA	NA	NA	NA	NA	AA	AA	AC	AA	AA	CC	AA	CC	AA	NN	AA	CC	CC	AA	AC	CC	AC	AC	CC	AA	AA	AA	AA	NN	CC	AA	CC	AC	CC	AA	CC	AA	CC	CC	CC	AA	CC	AA
wsnp_CAP7_rep_c12606_5316797	A/C	5	94.0082	NA	NA	NA	NA	NA	NA	NA	NA	CC	AA	AA	CC	AA	AA	CC	AA	AA	NN	AA	AA	AA	AA	AA	AA	NN	NN	AA	CC	CC	CC	CC	CC	AA	AA	AA	AA	AA	AA	AA	AA	AA	AA	AA	AA	AA	AA
wsnp_Ex_c22010_31185837	A/C	5	94.0082	NA	NA	NA	NA	NA	NA	NA	NA	CC	CC	CC	CC	CC	AA	CC	AA	CC	CC	AA	AA	CC	CC	NN	AA	AA	CC	AA	CC	CC	CC	CC	CC	AA	CC	AA	NN	AA	CC	AA	CC	CC	AA	AA	CC	AA	CC
wsnp_Ex_c6537_11339130	A/C	5	94.0082	NA	NA	NA	NA	NA	NA	NA	NA	CC	AA	AA	CC	AA	AA	CC	AA	AA	NN	AA	AA	AA	AA	AA	AA	AA	NN	AA	CC	CC	CC	CC	CC	AA	AA	AA	AA	AA	AA	AA	AA	AA	AA	AA	AA	AA	AA
wsnp_BE499478B_Ta_2_1	A/C	5	94.3514	NA	NA	NA	NA	NA	NA	NA	NA	CC	CC	AC	CC	CC	AA	CC	AA	CC	CC	CC	AA	CC	CC	AC	AA	NN	CC	AA	CC	CC	CC	CC	CC	AA	CC	AA	AC	AA	CC	AA	CC	AA	AA	AA	CC	AA	CC
wsnp_Ex_rep_c67257_65786614	A/C	5	94.3514	NA	NA	NA	NA	NA	NA	NA	NA	CC	CC	AC	CC	CC	AA	CC	AA	CC	CC	CC	AA	CC	CC	NN	AA	AA	CC	AA	CC	CC	CC	CC	CC	AA	CC	AA	NN	AA	CC	AA	CC	AA	AA	AA	CC	AA	CC
wsnp_Ku_c11665_18999583	A/C	5	94.3514	NA	NA	NA	NA	NA	NA	NA	NA	AA	AA	NN	AA	AA	CC	AA	CC	AA	AA	AA	CC	AA	AA	NN	CC	NN	AA	CC	AA	AA	AA	AA	AA	CC	AA	CC	NN	CC	AA	CC	AA	AA	CC	CC	AA	CC	AA
wsnp_RFL_Contig4076_4580964	A/C	5	109.81	NA	NA	NA	NA	NA	NA	NA	NA	AA	AA	AA	AA	AA	AA	AA	AA	AA	AA	AA	AA	AA	AA	AA	AA	AA	AA	AA	CC	CC	AA	CC	AA	AA	AA	AA	AA	AA	AA	AA	AA	AA	AA	AA	AA	AA	AA
wsnp_Ra_c14034_22046454	A/C	5	110.16	NA	NA	NA	NA	NA	NA	NA	NA	AA	AA	AA	AA	AA	AA	AA	AA	AA	AA	AA	AA	AA	AA	AA	AA	NN	AA	AA	CC	CC	AA	AA	AA	AA	AA	AA	AA	AA	AA	AA	AA	AA	AA	AA	AA	AA	AA
wsnp_Ra_c7699_13203536	A/C	5	110.503	NA	NA	NA	NA	NA	NA	NA	NA	AA	AA	AA	AA	AA	AA	AA	AA	AA	AA	AA	AA	AA	AA	AA	AA	NN	AA	AA	CC	CC	AA	AA	AA	AA	AA	AA	AA	AA	AA	AA	AA	AA	AA	AA	AA	AA	AA
wsnp_BG314205D_Ta_2_3	A/C	5	110.847	NA	NA	NA	NA	NA	NA	NA	NA	AA	AA	AA	AA	AA	AA	AA	AA	AA	AA	AA	AA	AA	AA	AA	AA	NN	AA	AA	CC	CC	AA	AA	AA	AA	AA	AA	AA	AA	AA	AA	AA	AA	AA	AA	AA	AA	AA
wsnp_Ex_c11506_18551574	A/C	5	110.847	NA	NA	NA	NA	NA	NA	NA	NA	AA	AA	AA	AA	AA	AA	AA	AA	AA	AA	AA	AA	AA	AA	AA	AA	AA	AA	AA	CC	CC	AA	AA	AA	AA	AA	AA	AA	AA	AA	AA	AA	AA	AA	AA	AA	AA	AA
wsnp_Ex_c20323_29388970	A/C	5	110.847	NA	NA	NA	NA	NA	NA	NA	NA	AA	AA	AA	AA	AA	AA	AA	AA	AA	AA	AA	AA	AA	AA	AA	AA	NN	AA	AA	CC	CC	AA	AA	AA	AA	AA	AA	AA	AA	AA	AA	AA	AA	AA	AA	AA	AA	AA
wsnp_Ex_c269_517710	A/C	5	110.847	NA	NA	NA	NA	NA	NA	NA	NA	CC	CC	NN	CC	CC	AA	CC	AA	AA	AA	AA	AA	AA	CC	NN	AA	NN	NN	AA	CC	CC	CC	CC	CC	AA	AA	AA	NN	AA	AA	AA	CC	AA	AA	AA	AA	AA	CC
wsnp_Ex_c269_518324	A/C	5	110.847	NA	NA	NA	NA	NA	NA	NA	NA	AA	AA	NN	AA	AA	CC	AA	CC	CC	CC	CC	CC	CC	AA	NN	CC	CC	NN	CC	AA	AA	AA	AA	AA	CC	CC	CC	NN	CC	CC	CC	AA	CC	CC	CC	CC	CC	AA
wsnp_Ex_c45094_50985067	A/C	5	110.847	NA	NA	NA	NA	NA	NA	NA	NA	CC	AA	NN	CC	AA	CC	CC	CC	CC	CC	AA	CC	CC	AA	CC	NN	CC	CC	CC	AA	AA	CC	CC	CC	CC	CC	AA	CC	CC	CC	CC	AA	CC	CC	CC	CC	CC	AA
wsnp_Ex_c9248_15372536	A/C	5	110.847	NA	NA	NA	NA	NA	NA	NA	NA	AA	CC	NN	AA	CC	AA	AA	AA	AA	AA	CC	AA	AA	CC	NN	CC	NN	AA	AA	CC	CC	AA	AA	AA	AA	AA	CC	NN	AA	AA	AA	CC	AA	AA	AA	AA	AA	CC
wsnp_JD_c20720_18369335	A/C	5	110.847	NA	NA	NA	NA	NA	NA	NA	NA	AA	AA	NN	AA	AA	CC	AA	CC	CC	CC	CC	CC	CC	AA	CC	CC	CC	CC	CC	AA	AA	AA	CC	AA	CC	CC	CC	NN	CC	CC	CC	AA	CC	CC	CC	CC	CC	AA
wsnp_JD_c8219_9245110	A/C	5	110.847	NA	NA	NA	NA	NA	NA	NA	NA	AA	AA	AA	AA	AA	AA	AA	AA	AA	AA	AA	AA	AA	AA	AA	AA	NN	AA	AA	CC	CC	AA	AA	AA	AA	AA	AA	AA	AA	AA	AA	AA	AA	AA	AA	AA	AA	AA
wsnp_Ku_c11488_18750063	A/C	5	110.847	NA	NA	NA	NA	NA	NA	NA	NA	AA	AA	AA	AA	AA	AA	AA	AA	AA	AA	AA	AA	AA	AA	AA	AA	NN	AA	AA	CC	CC	AA	AA	AA	AA	AA	AA	AA	AA	AA	AA	AA	AA	AA	AA	AA	AA	AA
wsnp_Ku_c12517_20191465	A/C	5	110.847	NA	NA	NA	NA	NA	NA	NA	NA	CC	AA	AC	CC	AA	AA	CC	AA	CC	CC	CC	AA	CC	AA	AA	CC	CC	CC	AA	CC	CC	CC	CC	CC	AA	CC	AA	NN	CC	CC	AA	AA	CC	CC	CC	CC	CC	AA
wsnp_Ku_c5465_9696838	A/C	5	110.847	NA	NA	NA	NA	NA	NA	NA	NA	AA	AA	AA	AA	AA	AA	AA	AA	AA	AA	AA	AA	AA	AA	AA	AA	AA	AA	AA	CC	CC	AA	AA	AA	AA	AA	AA	AA	AA	AA	AA	AA	AA	AA	AA	AA	AA	AA
wsnp_Ra_c30778_40001466	A/C	5	110.847	NA	NA	NA	NA	NA	NA	NA	NA	CC	CC	CC	CC	CC	CC	CC	CC	CC	CC	CC	CC	CC	CC	CC	CC	CC	CC	CC	AA	AA	CC	CC	CC	CC	CC	CC	CC	CC	CC	CC	CC	CC	CC	CC	CC	CC	CC
wsnp_BE404601B_Ta_2_1	A/C	5	112.35	NA	NA	NA	NA	NA	NA	NA	NA	AA	AA	AA	AA	AA	AA	AA	AA	AA	AA	CC	AA	AA	AA	AA	CC	AA	AA	AA	CC	CC	AA	AA	AA	AA	AA	CC	AA	AA	AA	AA	AA	AA	CC	AA	AA	CC	AA
wsnp_CAP11_rep_c9018_3888047	A/C	5	112.35	NA	NA	NA	NA	NA	NA	NA	NA	CC	AA	AA	CC	AA	AA	CC	AA	CC	CC	AA	AA	CC	AA	NN	AA	AA	CC	AA	AA	AA	CC	AA	CC	AA	CC	CC	NN	AA	CC	AA	AA	AA	CC	AA	CC	CC	AA
wsnp_CAP7_c402_217331	A/C	5	112.35	NA	NA	NA	NA	NA	NA	NA	NA	CC	AA	NN	CC	AA	AA	CC	AA	CC	CC	CC	AA	CC	AA	AA	AA	CC	CC	AA	AA	AA	CC	CC	CC	AA	CC	AA	NN	CC	CC	AA	AA	CC	CC	CC	CC	CC	AA
wsnp_Ex_c22018_31193171	A/C	5	112.35	NA	NA	NA	NA	NA	NA	NA	NA	AA	AA	AA	AA	AA	AA	AA	AA	AA	AA	CC	AA	AA	AA	AA	NN	AA	AA	AA	AA	AA	AA	AA	AA	AA	AA	AA	AA	AA	AA	AA	AA	AA	AA	AA	AA	AA	AA
wsnp_Ex_c3044_5620102	A/C	5	112.35	NA	NA	NA	NA	NA	NA	NA	NA	AA	AA	AA	AA	AA	AA	AA	AA	AA	AA	CC	AA	AA	AA	AA	CC	AA	AA	AA	AA	AA	AA	AA	AA	AA	AA	AA	AA	AA	AA	AA	AA	AA	AA	AA	AA	AA	AA
wsnp_Ex_c33246_41764093	A/C	5	112.35	NA	NA	NA	NA	NA	NA	NA	NA	AA	CC	NN	AA	CC	CC	AA	CC	AA	AA	AA	CC	AA	CC	CC	CC	AA	AA	CC	CC	CC	AA	AA	AA	CC	AA	CC	CC	AA	AA	CC	CC	AA	AA	AA	AA	AA	CC
wsnp_Ex_c51461_55394646	A/C	5	112.35	NA	NA	NA	NA	NA	NA	NA	NA	AA	CC	NN	AA	CC	CC	AA	CC	AA	AA	AA	CC	AA	CC	CC	CC	AA	AA	CC	CC	CC	AA	AA	AA	CC	AA	CC	CC	AA	AA	CC	CC	AA	AA	AA	AA	AA	CC
wsnp_Ex_c62844_62315607	A/C	5	112.35	NA	NA	NA	NA	NA	NA	NA	NA	CC	CC	CC	CC	CC	CC	CC	CC	CC	CC	AA	CC	CC	CC	CC	AA	CC	CC	CC	CC	CC	CC	CC	CC	CC	CC	CC	CC	CC	CC	CC	CC	CC	CC	CC	CC	CC	CC
wsnp_Ex_c944_1810245	A/C	5	112.35	NA	NA	NA	NA	NA	NA	NA	NA	CC	CC	CC	CC	CC	CC	CC	CC	CC	CC	AA	CC	CC	CC	CC	AA	CC	CC	CC	CC	CC	CC	CC	CC	CC	CC	CC	CC	CC	CC	CC	CC	CC	CC	CC	CC	CC	CC
wsnp_Ex_rep_c101906_87187119	A/C	5	112.35	NA	NA	NA	NA	NA	NA	NA	NA	AA	CC	AC	AA	CC	CC	AA	CC	AA	AA	AA	CC	AA	CC	CC	CC	NN	AA	CC	CC	CC	AA	AA	AA	CC	AA	CC	CC	AA	AA	CC	CC	AA	AA	AA	AA	AA	CC
wsnp_JD_c1236_1789566	A/C	5	112.35	NA	NA	NA	NA	NA	NA	NA	NA	AA	AA	AA	AA	AA	CC	AA	CC	AA	AA	AA	CC	AA	AA	CC	CC	AA	AA	CC	AA	AA	AA	AA	AA	CC	AA	CC	AC	AA	AA	CC	AA	AA	AA	AA	AA	AA	AA
wsnp_JD_c6350_7517130	A/C	5	112.35	NA	NA	NA	NA	NA	NA	NA	NA	CC	AA	NN	CC	AA	AA	CC	AA	CC	CC	CC	AA	CC	AA	AA	NN	CC	CC	AA	AA	AA	CC	CC	CC	AA	CC	AA	NN	CC	CC	AA	AA	CC	CC	CC	CC	CC	AA
wsnp_Ku_c15057_23554067	A/C	5	112.35	NA	NA	NA	NA	NA	NA	NA	NA	AA	AA	AA	AA	AA	AA	AA	AA	AA	AA	CC	AA	AA	AA	AA	CC	AA	AA	AA	CC	CC	AA	AA	AA	AA	AA	CC	AA	AA	AA	AA	AA	AA	CC	AA	AA	CC	AA
wsnp_Ku_c15336_23908130	A/C	5	112.35	NA	NA	NA	NA	NA	NA	NA	NA	AA	CC	CC	AA	CC	CC	AA	CC	AA	AA	AA	CC	AA	CC	CC	AA	NN	AA	CC	AA	AA	AA	CC	AA	CC	AA	AA	CC	CC	AA	CC	CC	CC	AA	CC	AA	AA	CC
wsnp_Ex_rep_c67865_66570323	A/C	5	112.734	NA	NA	NA	NA	NA	NA	NA	NA	AA	AA	AA	AA	AA	CC	AA	CC	AA	AA	AA	CC	AA	AA	CC	AA	AA	AA	CC	AA	AA	AA	AA	AA	CC	AA	CC	NN	AA	AA	CC	AA	AA	AA	AA	AA	AA	AA
wsnp_Ku_c27759_37702654	A/C	5	113.517	NA	NA	NA	NA	NA	NA	NA	NA	CC	AA	NN	CC	AA	AA	CC	AA	CC	CC	CC	AA	CC	AA	AA	NN	CC	CC	AA	AA	AA	CC	CC	CC	AA	CC	AA	NN	CC	CC	AA	AA	CC	CC	CC	CC	CC	AA
wsnp_Ex_c2557_4761174	A/C	5	114.691	NA	NA	NA	NA	NA	NA	NA	NA	CC	CC	CC	CC	CC	AA	CC	AA	CC	CC	CC	AA	CC	CC	NN	CC	CC	CC	AA	AA	AA	CC	CC	CC	AA	CC	CC	NN	CC	CC	AA	CC	AA	CC	CC	CC	CC	CC
wsnp_Ex_c9935_16358436	A/C	5	114.691	NA	NA	NA	NA	NA	NA	NA	NA	CC	CC	CC	CC	CC	AA	CC	AA	CC	CC	CC	AA	CC	CC	NN	CC	CC	CC	AA	CC	CC	CC	CC	CC	AA	CC	CC	AC	CC	CC	AA	CC	AA	CC	CC	CC	CC	CC
wsnp_Ex_c9935_16358536	A/C	5	114.691	NA	NA	NA	NA	NA	NA	NA	NA	AA	AA	AA	AA	AA	CC	AA	CC	AA	AA	AA	CC	AA	AA	CC	AA	NN	AA	CC	CC	CC	AA	AA	AA	CC	AA	AA	NN	AA	AA	CC	AA	CC	AA	AA	AA	AA	AA
wsnp_Ku_c18923_28319203	A/C	5	114.691	NA	NA	NA	NA	NA	NA	NA	NA	AA	CC	NN	AA	CC	CC	AA	CC	AA	AA	AA	CC	AA	CC	CC	CC	AA	AA	CC	CC	CC	AA	AA	AA	CC	AA	AA	CC	AA	AA	CC	CC	CC	AA	AA	AA	AA	CC
wsnp_Ku_c3042_5706318	A/C	5	114.691	NA	NA	NA	NA	NA	NA	NA	NA	CC	CC	CC	CC	CC	AA	CC	AA	CC	CC	CC	AA	CC	CC	NN	CC	CC	CC	AA	CC	CC	CC	CC	CC	AA	CC	CC	NN	CC	CC	AA	CC	AA	CC	CC	CC	CC	CC
wsnp_Ex_c29108_38173309	A/C	5	115.068	NA	NA	NA	NA	NA	NA	NA	NA	AA	AA	AA	AA	AA	CC	AA	CC	AA	AA	AA	CC	AA	AA	NN	AA	NN	AA	CC	CC	CC	AA	AA	AA	CC	AA	AA	NN	AA	AA	CC	AA	CC	AA	AA	AA	AA	AA
wsnp_Ex_c28252_37391595	A/C	5	115.762	NA	NA	NA	NA	NA	NA	NA	NA	CC	CC	CC	CC	CC	CC	CC	CC	CC	CC	CC	CC	CC	CC	CC	CC	CC	CC	CC	AA	AA	CC	CC	CC	CC	CC	CC	CC	CC	CC	CC	CC	CC	CC	CC	CC	CC	CC
wsnp_Ex_c5239_9272511	A/C	5	117.141	NA	NA	NA	NA	NA	NA	NA	NA	AA	AA	AC	AA	AA	CC	AA	CC	CC	AA	CC	CC	CC	AA	AA	CC	CC	AC	CC	CC	CC	AA	CC	AA	CC	CC	CC	NN	CC	CC	CC	AA	CC	AA	CC	CC	AA	AA
wsnp_JD_c1472_2090800	A/C	5	119.207	NA	NA	NA	NA	NA	NA	NA	NA	AA	AA	AA	AA	AA	AA	AA	AA	AA	AA	AA	AA	AA	AA	AA	AA	NN	AA	AA	CC	CC	AA	AA	AA	AA	AA	AA	AA	AA	AA	AA	AA	AA	AA	AA	AA	AA	AA
wsnp_Ex_c56417_58543388	A/C	5	119.558	NA	NA	NA	NA	NA	NA	NA	NA	CC	CC	CC	CC	CC	CC	CC	CC	CC	CC	AA	CC	CC	CC	CC	CC	NN	CC	CC	AA	AA	CC	CC	CC	CC	CC	CC	CC	CC	CC	CC	CC	CC	CC	CC	CC	CC	CC
wsnp_Ex_c5943_10422207	A/C	5	121.967	NA	NA	NA	NA	NA	NA	NA	NA	CC	CC	CC	CC	CC	CC	CC	CC	CC	CC	AA	CC	CC	CC	CC	CC	CC	CC	CC	AA	AA	CC	CC	CC	CC	CC	CC	CC	CC	CC	CC	CC	CC	CC	CC	CC	CC	CC
wsnp_BF291736B_Ta_1_1	A/C	5	125.887	NA	NA	NA	NA	NA	NA	NA	NA	CC	AA	AA	CC	AA	AA	CC	AA	CC	CC	CC	AA	CC	AA	AA	AA	AA	CC	AA	AA	AA	CC	CC	CC	AA	CC	CC	NN	AA	CC	AA	AA	AA	CC	AA	CC	CC	AA
wsnp_CAP7_c2233_1085003	A/C	5	125.887	NA	NA	NA	NA	NA	NA	NA	NA	AA	CC	CC	AA	CC	CC	AA	CC	AA	AA	AA	CC	AA	CC	CC	CC	CC	AA	CC	CC	CC	AA	AA	AA	CC	AA	AA	CC	CC	AA	CC	CC	CC	AA	CC	AA	AA	CC
wsnp_Ex_c38739_46195930	A/C	5	125.887	NA	NA	NA	NA	NA	NA	NA	NA	CC	AA	AA	CC	AA	AA	CC	AA	CC	CC	CC	AA	CC	AA	AA	AA	AC	CC	NN	CC	CC	CC	CC	CC	AA	CC	CC	AC	AA	CC	NN	AA	AA	CC	AA	CC	CC	AA
wsnp_Ex_c38739_46196393	A/C	5	125.887	NA	NA	NA	NA	NA	NA	NA	NA	AA	CC	CC	AA	CC	CC	AA	CC	AA	AA	AA	CC	AA	CC	CC	CC	CC	AA	CC	CC	CC	AA	AA	NN	CC	AA	AA	CC	CC	AA	CC	CC	CC	AA	CC	AA	AA	CC
wsnp_Ku_c12900_20727771	A/C	5	125.887	NA	NA	NA	NA	NA	NA	NA	NA	CC	AA	AA	CC	AA	AA	CC	AA	CC	CC	CC	AA	CC	AA	AA	AA	AA	CC	AA	AA	AA	CC	CC	CC	AA	CC	CC	NN	AA	CC	AA	AA	AA	CC	AA	CC	CC	AA
wsnp_Ra_c46023_52004149	A/C	5	125.887	NA	NA	NA	NA	NA	NA	NA	NA	AA	AA	AA	AA	AA	CC	AA	CC	AA	AA	AA	CC	AA	AA	CC	AA	AA	AA	CC	AA	AA	AA	AA	AA	CC	AA	AA	NN	AA	AA	CC	AA	CC	AA	AA	AA	AA	AA
wsnp_BE445278B_Ta_2_3	A/C	5	126.285	NA	NA	NA	NA	NA	NA	NA	NA	AA	AA	AC	AA	AA	CC	AA	CC	AA	AA	CC	CC	CC	AA	NN	CC	CC	CC	CC	CC	CC	AA	AA	NN	CC	AA	CC	AC	CC	AA	CC	AA	CC	CC	CC	AA	CC	AA
wsnp_BG263521B_Ta_2_1	A/C	5	126.285	NA	NA	NA	NA	NA	NA	NA	NA	AA	AA	AA	AA	AA	CC	AA	CC	AA	AA	AA	CC	AA	AA	NN	NN	AA	AA	CC	AA	AA	AA	CC	AA	CC	AA	AA	AA	AA	AA	CC	AA	AA	AA	AA	AA	AA	AA
wsnp_CAP11_c5240_2436441	A/C	5	126.285	NA	NA	NA	NA	NA	NA	NA	NA	AA	AA	NN	AA	AA	CC	AA	CC	AA	AA	AA	CC	CC	AA	CC	CC	CC	CC	CC	CC	CC	AA	AA	AA	CC	AA	AA	CC	CC	AA	CC	AA	CC	CC	CC	AA	CC	AA
wsnp_CAP11_c5474_2542512	A/C	5	126.285	NA	NA	NA	NA	NA	NA	NA	NA	CC	CC	AC	CC	CC	AA	CC	AA	CC	CC	CC	AA	AA	CC	NN	AA	AA	AA	AA	AA	AA	CC	CC	CC	AA	CC	CC	AC	AA	CC	AA	CC	AA	AA	AA	CC	AA	CC
wsnp_CAP11_c5474_2542616	A/C	5	126.285	NA	NA	NA	NA	NA	NA	NA	NA	AA	AA	NN	AA	AA	CC	AA	CC	AA	AA	AA	CC	CC	AA	CC	CC	CC	CC	CC	CC	CC	AA	AA	AA	CC	AA	AA	CC	CC	AA	CC	AA	CC	CC	CC	AA	CC	AA
wsnp_CAP11_rep_c4012_1894511	A/C	5	126.285	NA	NA	NA	NA	NA	NA	NA	NA	AA	AA	NN	AA	AA	CC	AA	CC	AA	AA	AA	CC	CC	AA	CC	CC	CC	CC	CC	CC	CC	AA	AA	AA	CC	AA	AA	CC	CC	AA	CC	AA	CC	CC	CC	AA	CC	AA
wsnp_CAP7_c7341_3280398	A/C	5	126.285	NA	NA	NA	NA	NA	NA	NA	NA	AA	AA	NN	AA	AA	CC	AA	CC	AA	AA	AA	CC	CC	AA	CC	CC	CC	CC	CC	CC	CC	AA	AA	AA	CC	AA	AA	CC	CC	AA	CC	AA	CC	CC	CC	AA	CC	AA
wsnp_CAP7_rep_c7349_3284058	A/C	5	126.285	NA	NA	NA	NA	NA	NA	NA	NA	AA	AA	NN	AA	AA	CC	AA	CC	AA	AA	AA	CC	CC	AA	CC	CC	CC	CC	CC	CC	CC	AA	AA	AA	CC	AA	AA	CC	CC	AA	CC	AA	CC	CC	CC	AA	CC	AA
wsnp_CAP8_c1240_753371	A/C	5	126.285	NA	NA	NA	NA	NA	NA	NA	NA	CC	CC	CC	CC	CC	CC	CC	CC	CC	CC	CC	CC	CC	CC	CC	NN	CC	CC	CC	CC	CC	CC	CC	CC	CC	CC	CC	CC	CC	CC	CC	CC	CC	CC	CC	CC	CC	CC
wsnp_CAP8_rep_c5599_2654989	A/C	5	126.285	NA	NA	NA	NA	NA	NA	NA	NA	CC	CC	NN	CC	CC	AA	CC	AA	CC	CC	CC	AA	AA	CC	NN	AA	AA	AA	AA	AA	AA	CC	CC	CC	AA	CC	CC	NN	AA	CC	AA	CC	AA	AA	AA	CC	AA	CC
wsnp_Ex_c22946_32163010	A/C	5	126.285	NA	NA	NA	NA	NA	NA	NA	NA	AA	AA	AA	AA	AA	CC	AA	CC	AA	AA	AA	CC	AA	AA	NN	NN	AA	AA	CC	AA	AA	AA	CC	AA	CC	AA	AA	AA	AA	AA	CC	AA	AA	AA	AA	AA	AA	AA
wsnp_Ex_c51352_55323092	A/C	5	126.285	NA	NA	NA	NA	NA	NA	NA	NA	AA	CC	AA	AA	CC	AA	AA	AA	AA	AA	CC	AA	CC	CC	NN	AA	NN	CC	AA	CC	CC	AA	AA	AA	AA	AA	CC	NN	AA	AA	AA	CC	AA	CC	AA	AA	CC	CC
wsnp_Ex_c7003_12065567	A/C	5	126.285	NA	NA	NA	NA	NA	NA	NA	NA	AA	AA	AC	AA	AA	CC	AA	CC	AA	AA	AA	CC	CC	AA	NN	NN	CC	CC	CC	AA	AA	AA	AA	AA	CC	AA	AA	AC	CC	AA	CC	AA	CC	AA	CC	AA	AA	AA
wsnp_Ex_c7003_12065642	A/C	5	126.285	NA	NA	NA	NA	NA	NA	NA	NA	AA	AA	AA	AA	AA	AA	AA	AA	AA	AA	CC	AA	AA	AA	AA	NN	NN	AA	AA	CC	CC	AA	AA	AA	AA	AA	CC	NN	AA	AA	AA	AA	AA	CC	AA	AA	CC	AA
wsnp_Ex_c7003_12065828	A/C	5	126.285	NA	NA	NA	NA	NA	NA	NA	NA	AA	AA	AC	AA	AA	CC	AA	CC	AA	AA	AA	CC	CC	AA	NN	NN	NN	CC	CC	AA	AA	AA	AA	AA	CC	AA	AA	AC	CC	AA	CC	AA	CC	AA	CC	AA	AA	AA
wsnp_Ex_rep_c71116_69944350	A/C	5	126.285	NA	NA	NA	NA	NA	NA	NA	NA	CC	CC	NN	CC	CC	AA	CC	AA	CC	CC	CC	AA	AA	CC	AA	AA	NN	AA	AA	CC	CC	CC	CC	CC	AA	CC	AA	NN	AA	CC	AA	CC	AA	CC	AA	CC	CC	CC
wsnp_JD_c892_1313553	A/C	5	126.285	NA	NA	NA	NA	NA	NA	NA	NA	CC	AA	CC	CC	AA	CC	CC	CC	CC	CC	AA	CC	AA	AA	NN	CC	CC	AA	CC	CC	CC	CC	CC	CC	CC	CC	AA	NN	CC	CC	CC	AA	CC	AA	CC	CC	AA	AA
wsnp_Ku_rep_c73313_72887199	A/C	5	126.285	NA	NA	NA	NA	NA	NA	NA	NA	CC	CC	CC	CC	CC	AA	CC	AA	CC	CC	CC	AA	CC	CC	AA	AA	CC	CC	AA	AA	AA	CC	AA	CC	AA	CC	CC	CC	CC	CC	AA	CC	CC	CC	CC	CC	CC	CC
wsnp_RFL_Contig3802_4108582	A/C	5	126.58	NA	NA	NA	NA	NA	NA	NA	NA	CC	AA	CC	CC	CC	AA	CC	AA	CC	CC	AA	AA	CC	AA	AA	CC	CC	CC	AA	CC	CC	CC	AA	CC	AA	CC	AA	AC	CC	CC	AA	CC	CC	CC	CC	CC	CC	CC
wsnp_Ex_c15089_23270403	A/C	5	126.724	NA	NA	NA	NA	NA	NA	NA	NA	AA	AA	AC	AA	AA	CC	AA	CC	AA	AA	AA	CC	AA	AA	CC	CC	NN	AA	CC	AA	AA	AA	CC	AA	CC	AA	AA	AA	CC	AA	CC	AA	CC	AA	CC	AA	AA	AA
wsnp_Ex_c15089_23270614	A/C	5	126.724	NA	NA	NA	NA	NA	NA	NA	NA	AA	AA	NN	AA	AA	CC	AA	CC	AA	AA	AA	CC	AA	AA	CC	CC	NN	AA	CC	AA	AA	AA	CC	AA	CC	AA	AA	AA	CC	AA	CC	AA	CC	AA	CC	AA	AA	AA
wsnp_Ex_c22423_31615798	A/C	5	126.724	NA	NA	NA	NA	NA	NA	NA	NA	CC	CC	NN	CC	CC	AA	CC	AA	CC	CC	CC	AA	CC	CC	AA	AA	NN	CC	AA	CC	CC	CC	AA	CC	AA	CC	CC	CC	AA	CC	AA	CC	AA	CC	AA	CC	CC	CC
wsnp_Ex_c4328_7801438	A/C	5	126.724	NA	NA	NA	NA	NA	NA	NA	NA	CC	CC	AC	CC	CC	AA	CC	AA	CC	CC	CC	AA	CC	CC	NN	AA	NN	CC	AA	CC	CC	CC	AA	CC	AA	CC	CC	CC	AA	CC	AA	CC	AA	CC	AA	CC	CC	CC
wsnp_RFL_Contig1418_565105	A/C	5	126.724	NA	NA	NA	NA	NA	NA	NA	NA	AA	AA	AC	AA	AA	CC	AA	CC	AA	AA	AA	CC	AA	AA	CC	CC	NN	AA	CC	AA	AA	AA	CC	AA	CC	AA	AA	AA	CC	AA	CC	AA	CC	AA	CC	AA	AA	AA
wsnp_Ku_c2561_4878036	A/C	5	130.355	NA	NA	NA	NA	NA	NA	NA	NA	CC	CC	CC	CC	CC	CC	CC	CC	CC	CC	CC	CC	CC	CC	CC	CC	CC	CC	CC	AA	AA	CC	CC	CC	CC	CC	CC	CC	CC	CC	CC	CC	CC	CC	CC	CC	CC	CC
wsnp_Ex_c5238_9271937	A/C	5	133.829	NA	NA	NA	NA	NA	NA	NA	NA	AA	AA	AA	AA	AA	AA	AA	AA	AA	AA	CC	AA	AA	AA	AA	AA	CC	AA	AA	AA	AA	AA	AA	AA	AA	AA	CC	CC	CC	AA	AA	AA	CC	AA	CC	AA	AA	AA
wsnp_Ex_rep_c66482_64735570	A/C	5	133.829	NA	NA	NA	NA	NA	NA	NA	NA	CC	CC	CC	CC	CC	AA	CC	AA	CC	CC	CC	AA	CC	CC	CC	CC	CC	CC	AA	CC	CC	CC	AA	CC	AA	CC	CC	CC	CC	CC	AA	CC	CC	AA	CC	CC	AA	CC
wsnp_Ex_c12634_20096724	A/C	5	134.179	NA	NA	NA	NA	NA	NA	NA	NA	CC	AA	CC	CC	CC	CC	CC	CC	CC	CC	AA	CC	CC	AA	CC	CC	AA	CC	CC	CC	CC	CC	CC	CC	CC	CC	AA	AA	AA	CC	CC	CC	AA	CC	AA	CC	CC	CC
wsnp_Ex_c1568_2993540	A/C	5	134.522	NA	NA	NA	NA	NA	NA	NA	NA	CC	AA	CC	CC	CC	CC	CC	CC	CC	CC	AA	CC	CC	AA	CC	CC	NN	CC	CC	CC	CC	CC	CC	CC	CC	CC	AA	AA	AA	CC	CC	CC	AA	CC	AA	CC	CC	CC
wsnp_Ex_c45851_51530126	A/C	5	134.522	NA	NA	NA	NA	NA	NA	NA	NA	CC	AA	CC	CC	CC	CC	CC	CC	CC	CC	AA	CC	CC	AA	CC	CC	NN	CC	CC	CC	CC	CC	CC	CC	CC	CC	AA	NN	AA	CC	CC	CC	AA	CC	AA	CC	CC	CC
wsnp_Ex_rep_c66482_64736708	A/C	5	134.522	NA	NA	NA	NA	NA	NA	NA	NA	CC	AA	CC	CC	CC	CC	CC	CC	CC	CC	AA	CC	CC	AA	CC	CC	NN	CC	CC	CC	CC	CC	CC	CC	CC	CC	AA	AA	AA	CC	CC	CC	AA	CC	AA	CC	CC	CC
wsnp_Ex_rep_c66545_64828871	A/C	5	134.522	NA	NA	NA	NA	NA	NA	NA	NA	AA	CC	AA	AA	AA	AA	AA	AA	AA	AA	CC	AA	AA	CC	AA	AA	NN	AA	AA	AA	AA	AA	AA	AA	AA	AA	CC	CC	CC	AA	AA	AA	CC	AA	CC	AA	AA	AA
wsnp_JD_c3314_4323825	A/C	5	134.522	NA	NA	NA	NA	NA	NA	NA	NA	AA	CC	AA	AA	AA	AA	AA	AA	AA	AA	CC	AA	AA	CC	AA	AA	NN	AA	AA	AA	AA	AA	AA	AA	AA	AA	CC	CC	CC	AA	AA	AA	CC	AA	CC	AA	AA	AA
wsnp_BF202975B_Ta_2_1	A/C	5	134.865	NA	NA	NA	NA	NA	NA	NA	NA	AA	AA	AA	AA	AA	AA	AA	AA	AA	AA	CC	AA	AA	AA	AA	AA	CC	AA	AA	AA	AA	AA	AA	AA	AA	AA	CC	CC	CC	AA	AA	AA	CC	AA	CC	AA	AA	AA
wsnp_Ex_c482_957514	A/C	5	135.208	NA	NA	NA	NA	NA	NA	NA	NA	CC	AA	CC	CC	CC	CC	CC	CC	CC	CC	AA	CC	CC	AA	CC	CC	NN	CC	CC	CC	CC	CC	CC	CC	CC	CC	AA	AA	AA	CC	CC	CC	AA	CC	AA	CC	CC	CC
wsnp_Ku_rep_c71678_71421327	A/C	5	135.902	NA	NA	NA	NA	NA	NA	NA	NA	AA	CC	AA	AA	AA	AA	AA	AA	AA	AA	CC	AA	AA	CC	AA	AA	NN	AA	AA	AA	AA	AA	AA	AA	AA	AA	CC	CC	CC	AA	AA	AA	CC	AA	CC	AA	AA	AA
wsnp_Ku_c11850_19271281	A/C	5	136.245	NA	NA	NA	NA	NA	NA	NA	NA	AA	CC	AA	AA	AA	AA	AA	AA	AA	AA	CC	AA	AA	CC	AA	AA	CC	AA	AA	AA	AA	AA	AA	AA	AA	AA	CC	CC	CC	AA	AA	AA	CC	AA	CC	AA	AA	AA
wsnp_Ex_c6295_10966854	A/C	5	136.588	NA	NA	NA	NA	NA	NA	NA	NA	AA	CC	AA	AA	AA	AA	AA	AA	AA	AA	CC	AA	AA	CC	AA	AA	NN	AA	AA	AA	AA	AA	AA	AA	AA	AA	CC	CC	CC	AA	AA	AA	CC	AA	CC	AA	AA	AA
wsnp_Ku_c1793_3506600	A/C	5	136.588	NA	NA	NA	NA	NA	NA	NA	NA	AA	CC	AA	AA	AA	AA	AA	AA	AA	AA	CC	AA	AA	CC	AA	AA	NN	AA	AA	AA	AA	AA	AA	AA	AA	AA	CC	CC	CC	AA	AA	AA	CC	AA	CC	AA	AA	AA
wsnp_Ex_c18750_27627600	A/C	5	137.968	NA	NA	NA	NA	NA	NA	NA	NA	CC	CC	CC	CC	CC	CC	CC	CC	CC	CC	AA	CC	CC	CC	CC	CC	NN	CC	CC	CC	CC	CC	CC	CC	CC	CC	AA	AA	AA	CC	CC	CC	AA	CC	AA	CC	CC	CC
wsnp_Ex_c16988_25586811	A/C	5	138.318	NA	NA	NA	NA	NA	NA	NA	NA	AA	CC	AA	AA	AA	AA	AA	AA	AA	AA	CC	AA	AA	CC	AA	AA	AA	AA	AA	AA	AA	AA	AA	AA	AA	AA	CC	AA	AA	AA	AA	AA	AA	AA	AA	AA	AA	AA
wsnp_Ex_rep_c69895_68856078	A/C	5	138.661	NA	NA	NA	NA	NA	NA	NA	NA	AA	CC	AA	AA	AA	AA	AA	AA	AA	AA	CC	AA	AA	CC	AA	AA	NN	AA	AA	AA	AA	AA	AA	AA	AA	AA	CC	CC	CC	AA	AA	AA	CC	AA	CC	AA	AA	AA
wsnp_RFL_Contig3304_3372802	A/C	5	138.661	NA	NA	NA	NA	NA	NA	NA	NA	CC	CC	CC	CC	CC	CC	CC	CC	CC	CC	AA	CC	CC	CC	CC	CC	NN	CC	CC	CC	CC	CC	CC	CC	CC	CC	AA	AA	AA	CC	CC	CC	AA	CC	AA	CC	CC	CC
wsnp_Ex_c9133_15199135	A/C	5	139.004	NA	NA	NA	NA	NA	NA	NA	NA	CC	AA	NN	CC	CC	CC	CC	CC	AA	CC	AA	CC	CC	AA	CC	CC	AA	CC	CC	CC	CC	CC	CC	CC	CC	CC	AA	AA	AA	CC	CC	CC	AA	CC	AA	CC	CC	CC
wsnp_Ex_rep_c66524_64798744	A/C	5	139.348	NA	NA	NA	NA	NA	NA	NA	NA	CC	CC	CC	CC	CC	CC	CC	CC	CC	CC	AA	CC	CC	CC	CC	CC	CC	CC	CC	CC	CC	CC	CC	CC	CC	CC	AA	CC	CC	CC	CC	CC	CC	CC	CC	CC	CC	CC
wsnp_JD_c9251_10121369	A/C	5	139.698	NA	NA	NA	NA	NA	NA	NA	NA	AA	CC	AA	AA	AA	AA	AA	AA	AA	AA	AA	AA	AA	CC	AA	AA	NN	AA	AA	AA	AA	AA	AA	AA	AA	AA	AA	CC	CC	AA	AA	AA	CC	AA	CC	AA	AA	AA
wsnp_Ku_rep_c71198_70910111	A/C	5	140.041	NA	NA	NA	NA	NA	NA	NA	NA	AA	CC	AA	AA	AA	AA	AA	AA	AA	AA	CC	AA	AA	CC	AA	AA	CC	AA	AA	AA	AA	AA	AA	AA	AA	AA	CC	CC	CC	AA	AA	AA	CC	AA	CC	AA	AA	AA
wsnp_RFL_Contig1150_196572	A/C	5	140.384	NA	NA	NA	NA	NA	NA	NA	NA	CC	CC	CC	CC	CC	CC	CC	CC	CC	CC	AA	CC	CC	CC	CC	CC	AC	CC	CC	CC	CC	CC	CC	CC	CC	CC	AA	NN	AA	CC	CC	CC	AA	CC	AA	CC	CC	CC
wsnp_Ex_c10279_16851747	A/C	5	140.727	NA	NA	NA	NA	NA	NA	NA	NA	CC	AA	CC	CC	CC	CC	CC	CC	CC	CC	AA	CC	CC	AA	CC	CC	AA	CC	CC	CC	CC	CC	CC	CC	CC	CC	AA	AA	AA	CC	CC	CC	AA	CC	AA	CC	CC	CC
wsnp_Ex_c39862_47046812	A/C	5	140.727	NA	NA	NA	NA	NA	NA	NA	NA	AA	CC	AA	AA	AA	AA	AA	AA	AA	AA	CC	AA	AA	CC	AA	AA	NN	AA	AA	AA	AA	AA	AA	AA	AA	AA	CC	CC	CC	AA	AA	AA	CC	AA	CC	AA	AA	AA
wsnp_Ku_rep_c107413_92888678	A/C	5	141.077	NA	NA	NA	NA	NA	NA	NA	NA	CC	CC	CC	CC	CC	CC	CC	CC	CC	CC	AA	CC	CC	CC	CC	CC	NN	CC	CC	CC	CC	CC	CC	CC	CC	CC	AA	NN	AA	CC	CC	CC	AA	CC	AA	CC	CC	CC
wsnp_BE604861B_Ta_2_1	A/C	5	141.421	NA	NA	NA	NA	NA	NA	NA	NA	AA	CC	AA	AA	AA	AA	AA	AA	AA	AA	CC	AA	AA	CC	AA	AA	AA	AA	AA	AA	AA	AA	AA	AA	AA	AA	CC	NN	AA	AA	AA	AA	AA	AA	AA	AA	AA	AA
wsnp_Ex_rep_c70228_69172301	A/C	5	141.764	NA	NA	NA	NA	NA	NA	NA	NA	AA	CC	NN	AA	AA	AA	AA	AA	CC	AA	CC	AA	AA	CC	AA	AA	CC	AA	AA	AA	AA	AA	AA	AA	AA	AA	CC	CC	CC	AA	AA	AA	CC	AA	CC	AA	AA	AA
wsnp_JD_c352_546108	A/C	5	142.107	NA	NA	NA	NA	NA	NA	NA	NA	CC	AA	CC	CC	CC	CC	CC	CC	CC	CC	AA	CC	CC	AA	CC	CC	AC	CC	CC	CC	CC	CC	CC	CC	CC	CC	AA	NN	AA	CC	CC	CC	AA	CC	AA	CC	CC	CC
wsnp_JD_c21530_18862386	A/C	5	142.457	NA	NA	NA	NA	NA	NA	NA	NA	AA	AA	AA	AA	AA	AA	AA	AA	AA	AA	CC	AA	AA	AA	AA	AA	CC	AA	AA	AA	AA	AA	AA	AA	AA	AA	CC	CC	CC	AA	AA	AA	CC	AA	CC	AA	AA	AA
wsnp_Ex_c11904_19092123	A/C	5	142.8	NA	NA	NA	NA	NA	NA	NA	NA	CC	AA	CC	CC	CC	CC	CC	CC	CC	CC	AA	CC	CC	AA	CC	CC	NN	CC	CC	CC	CC	CC	CC	CC	CC	CC	AA	NN	AA	CC	CC	CC	AA	CC	AA	CC	CC	CC
wsnp_Ex_c30037_39004913	A/C	5	143.144	NA	NA	NA	NA	NA	NA	NA	NA	CC	AA	AC	CC	CC	CC	CC	CC	AA	CC	AA	CC	CC	AA	CC	CC	NN	CC	CC	CC	CC	CC	CC	CC	CC	CC	AA	AA	AA	CC	CC	CC	AA	CC	AA	CC	CC	CC
wsnp_Ex_rep_c71064_69904031	A/C	5	143.144	NA	NA	NA	NA	NA	NA	NA	NA	CC	AA	AC	CC	CC	CC	CC	CC	AA	CC	AA	CC	CC	NN	CC	CC	NN	CC	CC	CC	CC	CC	CC	CC	CC	CC	AA	NN	AA	CC	CC	CC	AA	CC	AA	CC	CC	CC
wsnp_Ex_c15985_24399118	A/C	5	144.18	NA	NA	NA	NA	NA	NA	NA	NA	CC	AA	CC	CC	CC	CC	CC	CC	CC	CC	CC	CC	CC	AA	CC	CC	NN	CC	CC	CC	CC	CC	CC	CC	CC	CC	AA	AA	AA	CC	CC	CC	AA	CC	AA	CC	CC	CC
wsnp_Ku_c6183_10867720	A/C	5	144.523	NA	NA	NA	NA	NA	NA	NA	NA	CC	CC	CC	CC	CC	CC	CC	CC	CC	CC	AA	CC	CC	CC	CC	CC	NN	CC	CC	CC	CC	CC	CC	CC	CC	CC	AA	NN	AA	CC	CC	CC	AA	CC	AA	CC	CC	CC
wsnp_Ku_c37269_46153087	A/C	5	144.873	NA	NA	NA	NA	NA	NA	NA	NA	CC	AA	CC	CC	CC	CC	CC	CC	CC	CC	AA	CC	CC	AA	CC	CC	NN	CC	CC	CC	CC	CC	CC	CC	CC	CC	AA	NN	AA	CC	CC	CC	AA	CC	AA	CC	CC	CC
wsnp_Ex_c14735_22823373	A/C	5	145.56	NA	NA	NA	NA	NA	NA	NA	NA	AA	CC	NN	AA	AA	AA	AA	AA	CC	AA	CC	AA	AA	CC	AA	AA	NN	AA	AA	AA	AA	AA	AA	AA	AA	AA	CC	CC	CC	AA	AA	AA	CC	AA	CC	AA	AA	AA
wsnp_Ex_c59991_60628628	A/C	5	145.56	NA	NA	NA	NA	NA	NA	NA	NA	AA	CC	AA	AA	AA	AA	AA	AA	AA	AA	CC	AA	AA	CC	AA	NN	AC	AA	AA	AA	AA	AA	AA	AA	AA	AA	CC	CC	CC	AA	AA	AA	CC	AA	CC	AA	AA	AA
wsnp_Ex_c9133_15198714	A/C	5	145.56	NA	NA	NA	NA	NA	NA	NA	NA	CC	AA	AC	CC	CC	CC	CC	CC	AA	CC	AA	CC	CC	AA	CC	CC	NN	CC	CC	CC	CC	CC	CC	CC	CC	CC	AA	AA	AA	CC	CC	CC	AA	CC	AA	CC	CC	CC
wsnp_Ex_c28243_37383894	A/C	5	145.903	NA	NA	NA	NA	NA	NA	NA	NA	AA	CC	AA	AA	AA	AA	AA	AA	AA	AA	AA	AA	AA	CC	AA	AA	NN	AA	AA	AA	AA	AA	AA	AA	AA	AA	CC	CC	CC	AA	AA	AA	CC	AA	CC	AA	AA	AA
wsnp_CAP11_c307_255609	A/C	5	146.253	NA	NA	NA	NA	NA	NA	NA	NA	CC	CC	CC	CC	CC	CC	CC	CC	CC	CC	AA	CC	CC	CC	CC	CC	AC	CC	CC	CC	CC	CC	CC	CC	CC	CC	AA	NN	AA	CC	CC	CC	AA	CC	AA	CC	CC	CC
wsnp_Ex_c22693_31898036	A/C	5	146.596	NA	NA	NA	NA	NA	NA	NA	NA	CC	AA	NN	CC	CC	CC	CC	CC	AA	CC	AA	CC	CC	AA	CC	CC	NN	CC	CC	CC	CC	CC	CC	CC	CC	CC	AA	AA	AA	CC	CC	CC	AA	CC	AA	CC	CC	CC
wsnp_Ex_c6248_10896799	A/C	5	146.596	NA	NA	NA	NA	NA	NA	NA	NA	CC	AA	AC	CC	CC	CC	CC	CC	AA	CC	AA	CC	CC	NN	CC	CC	NN	CC	CC	CC	CC	CC	CC	CC	CC	CC	AA	NN	AA	CC	CC	CC	AA	CC	AA	CC	CC	CC
wsnp_be498599B_Ta_1_1	A/C	5	146.94	NA	NA	NA	NA	NA	NA	NA	NA	AA	CC	AA	AA	AA	AA	AA	AA	AA	AA	CC	AA	AA	CC	AA	AA	CC	AA	AA	AA	AA	AA	AA	AA	AA	AA	CC	CC	CC	AA	AA	AA	CC	AA	CC	AA	AA	AA
wsnp_BG608232B_Ta_2_1	A/C	5	147.283	NA	NA	NA	NA	NA	NA	NA	NA	CC	CC	CC	CC	CC	CC	CC	CC	CC	CC	AA	CC	CC	CC	CC	CC	AC	CC	CC	CC	CC	CC	CC	CC	CC	CC	NN	AC	AA	CC	CC	CC	AA	CC	AA	CC	CC	CC
wsnp_BG608232B_Ta_2_2	A/C	5	147.283	NA	NA	NA	NA	NA	NA	NA	NA	CC	CC	CC	CC	CC	CC	CC	CC	CC	CC	AA	CC	CC	CC	CC	CC	AC	CC	CC	CC	CC	CC	CC	CC	CC	CC	AA	NN	AA	CC	CC	CC	AA	CC	AA	CC	CC	CC
wsnp_Ku_c7188_12418573	A/C	5	147.633	NA	NA	NA	NA	NA	NA	NA	NA	CC	AA	NN	CC	CC	CC	CC	CC	AA	CC	AA	CC	CC	AA	CC	CC	NN	CC	CC	CC	CC	CC	CC	CC	CC	CC	AA	AA	AA	CC	CC	CC	AA	CC	AA	CC	CC	CC
wsnp_Ex_rep_c66545_64828225	A/C	5	148.319	NA	NA	NA	NA	NA	NA	NA	NA	CC	AA	CC	CC	CC	CC	CC	CC	CC	CC	AA	CC	CC	AA	CC	CC	AC	CC	CC	CC	CC	CC	CC	CC	CC	CC	AA	NN	AA	CC	CC	CC	AA	CC	AA	CC	CC	CC
wsnp_Ex_c10829_17619500	A/C	5	148.663	NA	NA	NA	NA	NA	NA	NA	NA	CC	AA	CC	CC	CC	CC	CC	CC	CC	CC	AA	CC	CC	AA	CC	CC	AC	CC	CC	CC	CC	CC	CC	CC	CC	CC	NN	NN	AA	CC	CC	CC	AA	CC	AA	CC	CC	CC
wsnp_Ku_c13756_21844262	A/C	5	148.663	NA	NA	NA	NA	NA	NA	NA	NA	CC	AA	AC	CC	CC	CC	CC	CC	AA	CC	AA	CC	CC	NN	CC	CC	AC	CC	CC	CC	CC	CC	CC	CC	CC	CC	NN	NN	AA	CC	CC	CC	AA	CC	AA	CC	CC	CC
wsnp_Ku_c22272_32093892	A/C	5	148.663	NA	NA	NA	NA	NA	NA	NA	NA	CC	AA	NN	CC	CC	CC	CC	CC	AA	CC	AA	CC	CC	AA	CC	CC	NN	CC	CC	CC	CC	CC	CC	CC	CC	CC	AA	AA	AA	CC	CC	CC	AA	CC	AA	CC	CC	CC
wsnp_Ra_c4746_8540731	A/C	5	148.663	NA	NA	NA	NA	NA	NA	NA	NA	CC	AA	CC	CC	CC	CC	CC	CC	CC	CC	AA	CC	CC	AA	CC	CC	NN	CC	CC	CC	CC	CC	CC	CC	CC	CC	AA	AA	AA	CC	CC	CC	AA	CC	AA	CC	CC	CC
wsnp_CAP11_rep_c4105_1940985	A/C	5	149.013	NA	NA	NA	NA	NA	NA	NA	NA	CC	AA	CC	CC	CC	CC	CC	CC	CC	CC	CC	CC	CC	AA	CC	CC	AA	CC	CC	CC	CC	CC	CC	CC	CC	CC	AA	AA	AA	CC	CC	CC	AA	CC	AA	CC	CC	CC
wsnp_Ex_c29434_38471452	A/C	5	149.013	NA	NA	NA	NA	NA	NA	NA	NA	AA	CC	AA	AA	AA	AA	AA	AA	AA	AA	AA	AA	AA	CC	AA	AA	NN	AA	AA	AA	AA	AA	AA	AA	AA	AA	CC	CC	CC	AA	AA	AA	CC	AA	CC	AA	AA	AA
wsnp_Ku_c60592_62437239	A/C	5	149.013	NA	NA	NA	NA	NA	NA	NA	NA	CC	AA	CC	CC	CC	CC	CC	CC	CC	CC	CC	CC	CC	NN	CC	CC	AC	CC	CC	CC	CC	CC	CC	CC	CC	CC	AA	NN	AA	CC	CC	CC	AA	CC	AA	CC	CC	CC
wsnp_BE488220B_Ta_1_1	A/C	5	149.356	NA	NA	NA	NA	NA	NA	NA	NA	CC	AA	AC	CC	CC	CC	CC	CC	AA	CC	AA	CC	CC	AA	CC	CC	AA	CC	CC	AA	AA	CC	CC	CC	CC	CC	AA	NN	AA	CC	CC	CC	AA	CC	AA	CC	CC	CC
wsnp_be499362B_Td_2_1	A/C	5	149.356	NA	NA	NA	NA	NA	NA	NA	NA	CC	AA	CC	CC	CC	AA	CC	AA	CC	CC	AA	AA	CC	AA	CC	CC	AC	CC	AA	CC	CC	CC	AA	CC	AA	CC	AA	AA	AA	CC	AA	CC	AA	AA	AA	CC	AA	CC
wsnp_CAP11_c1956_1045077	A/C	5	149.356	NA	NA	NA	NA	NA	NA	NA	NA	CC	AA	CC	CC	CC	CC	CC	CC	CC	CC	CC	CC	CC	NN	CC	CC	AA	CC	CC	AA	AA	CC	CC	CC	CC	CC	NN	NN	AA	CC	CC	CC	AA	CC	AA	CC	CC	CC
wsnp_CAP11_c5255_2442548	A/C	5	149.356	NA	NA	NA	NA	NA	NA	NA	NA	AA	CC	AA	AA	AA	AA	AA	AA	AA	AA	CC	AA	AA	CC	AA	AA	CC	AA	AA	CC	CC	AA	AA	AA	AA	AA	CC	CC	CC	AA	AA	AA	CC	AA	CC	AA	AA	AA
wsnp_CAP11_rep_c4105_1941066	A/C	5	149.356	NA	NA	NA	NA	NA	NA	NA	NA	AA	CC	AA	AA	AA	AA	AA	AA	AA	AA	AA	AA	AA	CC	AA	AA	CC	AA	AA	CC	CC	AA	AA	AA	AA	AA	CC	CC	CC	AA	AA	AA	CC	AA	CC	AA	AA	AA
wsnp_CAP7_c193_107526	A/C	5	149.356	NA	NA	NA	NA	NA	NA	NA	NA	CC	AA	CC	CC	CC	CC	CC	CC	CC	CC	AA	CC	CC	AA	CC	CC	AA	CC	CC	AA	AA	CC	CC	CC	CC	CC	AA	AA	AA	CC	CC	CC	AA	CC	AA	CC	CC	CC
wsnp_CAP8_c775_527730	A/C	5	149.356	NA	NA	NA	NA	NA	NA	NA	NA	AA	CC	AA	AA	AA	AA	AA	AA	AA	AA	CC	AA	AA	CC	AA	NN	CC	AA	AA	CC	CC	AA	AA	AA	AA	AA	CC	CC	CC	AA	AA	AA	CC	AA	CC	AA	AA	AA
wsnp_CAP8_c775_527759	A/C	5	149.356	NA	NA	NA	NA	NA	NA	NA	NA	CC	AA	CC	CC	CC	CC	CC	CC	CC	CC	AA	CC	CC	AA	CC	CC	AA	CC	CC	AA	AA	CC	CC	CC	CC	CC	AA	NN	AA	CC	CC	CC	AA	CC	AA	CC	CC	CC
wsnp_CAP8_c775_527823	A/C	5	149.356	NA	NA	NA	NA	NA	NA	NA	NA	AA	CC	AA	AA	AA	AA	AA	AA	AA	AA	CC	AA	AA	CC	AA	AA	CC	AA	AA	CC	CC	AA	AA	AA	AA	AA	CC	CC	CC	AA	AA	AA	CC	AA	CC	AA	AA	AA
wsnp_Ex_c11904_19091967	A/C	5	149.356	NA	NA	NA	NA	NA	NA	NA	NA	CC	AA	CC	CC	CC	CC	CC	CC	CC	CC	AA	CC	CC	AA	CC	CC	AA	CC	CC	AA	AA	CC	CC	CC	CC	CC	AA	AA	AA	CC	CC	CC	AA	CC	AA	CC	CC	CC
wsnp_Ex_c16970_25563701	A/C	5	149.356	NA	NA	NA	NA	NA	NA	NA	NA	AA	CC	AA	AA	AA	AA	AA	AA	AA	AA	CC	AA	AA	CC	AA	AA	CC	AA	AA	CC	CC	AA	AA	AA	AA	AA	CC	CC	CC	AA	AA	AA	CC	AA	CC	AA	AA	AA
wsnp_Ex_c17576_26303707	A/C	5	149.356	NA	NA	NA	NA	NA	NA	NA	NA	AA	CC	AA	AA	AA	AA	AA	AA	AA	AA	CC	AA	AA	CC	AA	AA	CC	AA	AA	CC	CC	AA	AA	AA	AA	AA	CC	NN	CC	AA	AA	AA	CC	AA	CC	AA	AA	AA
wsnp_Ex_c19819_28827344	A/C	5	149.356	NA	NA	NA	NA	NA	NA	NA	NA	AA	CC	AA	AA	AA	AA	AA	AA	AA	AA	CC	AA	AA	CC	AA	AA	CC	AA	AA	CC	CC	AA	AA	AA	AA	AA	CC	CC	CC	AA	AA	AA	CC	AA	CC	AA	AA	AA
wsnp_Ex_c20367_29431681	A/C	5	149.356	NA	NA	NA	NA	NA	NA	NA	NA	AA	CC	NN	AA	AA	AA	AA	AA	CC	AA	CC	AA	AA	CC	AA	AA	CC	AA	AA	CC	CC	AA	AA	AA	AA	AA	CC	CC	CC	AA	AA	AA	CC	AA	CC	AA	AA	AA
wsnp_Ex_c20529_29609310	A/C	5	149.356	NA	NA	NA	NA	NA	NA	NA	NA	AA	CC	AA	AA	AA	AA	AA	AA	AA	AA	CC	AA	AA	CC	AA	AA	NN	AA	AA	AA	AA	AA	AA	AA	AA	AA	CC	CC	CC	AA	AA	AA	CC	AA	CC	AA	AA	AA
wsnp_Ex_c22875_32089292	A/C	5	149.356	NA	NA	NA	NA	NA	NA	NA	NA	AA	CC	NN	AA	AA	AA	AA	AA	CC	AA	CC	AA	AA	CC	AA	AA	CC	AA	AA	CC	CC	AA	AA	AA	AA	AA	CC	CC	CC	AA	AA	AA	CC	AA	CC	AA	AA	AA
wsnp_Ex_c24435_33679405	A/C	5	149.356	NA	NA	NA	NA	NA	NA	NA	NA	CC	AA	NN	CC	CC	CC	CC	CC	AA	CC	AA	CC	CC	AA	CC	CC	AA	CC	CC	AA	AA	CC	CC	CC	CC	CC	AA	AA	AA	CC	CC	CC	AA	CC	AA	CC	CC	CC
wsnp_Ex_c37611_45330886	A/C	5	149.356	NA	NA	NA	NA	NA	NA	NA	NA	AA	CC	NN	AA	AA	AA	AA	AA	CC	AA	CC	AA	AA	CC	AA	AA	CC	AA	AA	CC	CC	AA	AA	AA	AA	AA	CC	CC	CC	AA	AA	AA	CC	AA	CC	AA	AA	AA
wsnp_Ex_c42447_49025091	A/C	5	149.356	NA	NA	NA	NA	NA	NA	NA	NA	AA	CC	NN	AA	AA	AA	AA	AA	CC	AA	CC	AA	AA	CC	AA	AA	CC	AA	AA	CC	CC	AA	AA	AA	AA	AA	CC	CC	CC	AA	AA	AA	CC	AA	CC	AA	AA	AA
wsnp_Ex_c4273_7712252	A/C	5	149.356	NA	NA	NA	NA	NA	NA	NA	NA	CC	AA	CC	CC	CC	CC	CC	CC	CC	CC	AA	CC	CC	AA	CC	CC	NN	CC	CC	CC	CC	CC	CC	CC	CC	CC	AA	NN	AA	CC	CC	CC	AA	CC	AA	CC	CC	CC
wsnp_Ex_c47661_52802548	A/C	5	149.356	NA	NA	NA	NA	NA	NA	NA	NA	CC	AA	AC	CC	CC	CC	CC	CC	AA	CC	AA	CC	CC	AA	CC	CC	AA	CC	CC	AA	AA	CC	CC	CC	CC	CC	AA	NN	AA	CC	CC	CC	AA	CC	AA	CC	CC	CC
wsnp_Ex_c6295_10967631	A/C	5	149.356	NA	NA	NA	NA	NA	NA	NA	NA	AA	CC	AA	AA	AA	AA	AA	AA	AA	AA	CC	AA	AA	CC	AA	AA	CC	AA	AA	CC	CC	AA	AA	AA	AA	AA	CC	CC	CC	AA	AA	AA	CC	AA	CC	AA	AA	AA
wsnp_Ex_c6471_11241582	A/C	5	149.356	NA	NA	NA	NA	NA	NA	NA	NA	CC	AA	CC	CC	CC	CC	CC	CC	CC	CC	AA	CC	CC	AA	CC	CC	AA	CC	CC	CC	CC	CC	CC	CC	CC	CC	AA	AA	AA	CC	CC	CC	AA	CC	AA	CC	CC	CC
wsnp_Ex_c65790_64067038	A/C	5	149.356	NA	NA	NA	NA	NA	NA	NA	NA	CC	AA	CC	CC	CC	CC	CC	CC	CC	CC	AA	CC	CC	AA	CC	CC	AA	CC	CC	AA	AA	CC	CC	CC	CC	CC	AA	NN	AA	CC	CC	CC	AA	CC	AA	CC	CC	CC
wsnp_Ex_c7347_12594158	A/C	5	149.356	NA	NA	NA	NA	NA	NA	NA	NA	CC	AA	NN	CC	CC	CC	CC	CC	AA	CC	AA	CC	CC	AA	CC	CC	AA	CC	CC	AA	AA	CC	CC	CC	CC	CC	AA	AA	AA	CC	CC	CC	AA	CC	AA	CC	CC	CC
wsnp_Ex_c7947_13490335	A/C	5	149.356	NA	NA	NA	NA	NA	NA	NA	NA	CC	AA	NN	CC	CC	CC	CC	CC	AA	CC	AA	CC	CC	AA	CC	CC	AA	CC	CC	AA	AA	CC	CC	CC	CC	CC	AA	NN	AA	CC	CC	CC	AA	CC	AA	CC	CC	CC
wsnp_Ex_c8641_14485630	A/C	5	149.356	NA	NA	NA	NA	NA	NA	NA	NA	CC	CC	CC	CC	CC	CC	CC	CC	CC	CC	AA	CC	CC	CC	CC	CC	NN	CC	CC	CC	CC	CC	CC	CC	CC	CC	AA	NN	AA	CC	CC	CC	AA	CC	AA	CC	CC	CC
wsnp_Ex_c9133_15198596	A/C	5	149.356	NA	NA	NA	NA	NA	NA	NA	NA	AA	CC	NN	AA	AA	AA	AA	AA	CC	AA	CC	AA	AA	CC	AA	AA	CC	AA	AA	CC	CC	AA	AA	AA	AA	AA	CC	CC	CC	AA	AA	AA	CC	AA	CC	AA	AA	AA
wsnp_Ex_c9805_16183499	A/C	5	149.356	NA	NA	NA	NA	NA	NA	NA	NA	AA	CC	AA	AA	AA	AA	AA	AA	AA	AA	CC	AA	AA	CC	AA	AA	CC	AA	AA	CC	CC	AA	AA	AA	AA	AA	CC	CC	CC	AA	AA	AA	CC	AA	CC	AA	AA	AA
wsnp_Ex_c9932_16354389	A/C	5	149.356	NA	NA	NA	NA	NA	NA	NA	NA	AA	CC	AA	AA	AA	AA	AA	AA	AA	AA	CC	AA	AA	CC	AA	AA	CC	AA	AA	CC	CC	AA	AA	AA	AA	AA	CC	CC	CC	AA	AA	AA	CC	AA	CC	AA	AA	AA
wsnp_Ex_rep_c103017_88070251	A/C	5	149.356	NA	NA	NA	NA	NA	NA	NA	NA	CC	AA	CC	CC	CC	CC	CC	CC	CC	CC	AA	CC	CC	AA	CC	CC	NN	CC	CC	CC	CC	CC	CC	CC	CC	CC	AA	NN	AA	CC	CC	CC	AA	CC	AA	CC	CC	CC
wsnp_Ex_rep_c103248_88252209	A/C	5	149.356	NA	NA	NA	NA	NA	NA	NA	NA	CC	AA	CC	CC	CC	CC	CC	CC	CC	CC	AA	CC	CC	AA	CC	CC	NN	CC	CC	CC	CC	CC	CC	CC	CC	CC	AA	AA	AA	CC	CC	CC	AA	CC	AA	CC	CC	CC
wsnp_Ex_rep_c103248_88252281	A/C	5	149.356	NA	NA	NA	NA	NA	NA	NA	NA	CC	AA	CC	CC	CC	CC	CC	CC	CC	CC	AA	CC	CC	AA	CC	CC	NN	CC	CC	CC	CC	CC	CC	CC	CC	CC	AA	AA	AA	CC	CC	CC	AA	CC	AA	CC	CC	CC
wsnp_Ex_rep_c104478_89183627	A/C	5	149.356	NA	NA	NA	NA	NA	NA	NA	NA	AA	CC	AA	AA	AA	AA	AA	AA	AA	AA	AA	AA	AA	CC	AA	AA	CC	AA	AA	CC	CC	AA	AA	AA	AA	AA	CC	CC	CC	AA	AA	AA	CC	AA	CC	AA	AA	AA
wsnp_Ex_rep_c108679_91802578	A/C	5	149.356	NA	NA	NA	NA	NA	NA	NA	NA	AA	CC	AA	AA	AA	AA	AA	AA	AA	AA	CC	AA	AA	CC	AA	AA	CC	AA	AA	CC	CC	AA	AA	AA	AA	AA	CC	CC	CC	AA	AA	AA	CC	AA	CC	AA	AA	AA
wsnp_Ex_rep_c66524_64798384	A/C	5	149.356	NA	NA	NA	NA	NA	NA	NA	NA	CC	CC	CC	CC	CC	CC	CC	CC	CC	CC	AA	CC	CC	CC	CC	CC	CC	CC	CC	AA	AA	CC	CC	CC	CC	CC	AA	CC	CC	CC	CC	CC	CC	CC	CC	CC	CC	CC
wsnp_Ex_rep_c66524_64799410	A/C	5	149.356	NA	NA	NA	NA	NA	NA	NA	NA	AA	CC	AA	AA	AA	AA	AA	AA	AA	AA	CC	AA	AA	CC	AA	AA	CC	AA	AA	CC	CC	AA	AA	AA	AA	AA	CC	CC	CC	AA	AA	AA	CC	AA	CC	AA	AA	AA
wsnp_Ex_rep_c66545_64829026	A/C	5	149.356	NA	NA	NA	NA	NA	NA	NA	NA	AA	CC	AA	AA	AA	AA	AA	AA	AA	AA	CC	AA	AA	CC	AA	AA	CC	AA	AA	CC	CC	AA	AA	AA	AA	AA	CC	CC	CC	AA	AA	AA	CC	AA	CC	AA	AA	AA
wsnp_Ex_rep_c66700_65028839	A/C	5	149.356	NA	NA	NA	NA	NA	NA	NA	NA	AA	CC	AA	AA	AA	AA	AA	AA	AA	AA	AA	AA	AA	CC	AA	AA	CC	AA	AA	CC	CC	AA	AA	AA	AA	AA	CC	CC	CC	AA	AA	AA	CC	AA	CC	AA	AA	AA
wsnp_Ex_rep_c69340_68274022	A/C	5	149.356	NA	NA	NA	NA	NA	NA	NA	NA	AA	CC	AA	AA	AA	AA	AA	AA	AA	AA	CC	AA	AA	CC	AA	AA	CC	AA	AA	CC	CC	AA	AA	AA	AA	AA	CC	CC	CC	AA	AA	AA	CC	AA	CC	AA	AA	AA
wsnp_Ex_rep_c69465_68405569	A/C	5	149.356	NA	NA	NA	NA	NA	NA	NA	NA	AA	CC	AA	AA	AA	AA	AA	AA	AA	AA	CC	AA	AA	CC	AA	AA	CC	AA	AA	CC	CC	AA	AA	AA	AA	AA	CC	CC	CC	AA	AA	AA	CC	AA	CC	AA	AA	AA
wsnp_Ex_rep_c69470_68411623	A/C	5	149.356	NA	NA	NA	NA	NA	NA	NA	NA	AA	CC	AA	AA	AA	AA	AA	AA	AA	AA	CC	AA	AA	CC	AA	AA	CC	AA	AA	CC	CC	AA	AA	AA	AA	AA	CC	CC	CC	AA	AA	AA	CC	AA	CC	AA	AA	AA
wsnp_Ex_rep_c73919_71799491	A/C	5	149.356	NA	NA	NA	NA	NA	NA	NA	NA	CC	AA	CC	CC	CC	CC	CC	CC	CC	CC	AA	CC	CC	AA	CC	CC	AA	CC	CC	AA	AA	CC	CC	CC	CC	CC	AA	NN	AA	CC	CC	CC	AA	CC	AA	CC	CC	CC
wsnp_JD_c12127_12442581	A/C	5	149.356	NA	NA	NA	NA	NA	NA	NA	NA	CC	AA	CC	CC	CC	CC	CC	CC	CC	CC	AA	CC	CC	AA	CC	CC	AA	CC	CC	CC	CC	CC	CC	CC	CC	CC	AA	AA	AA	CC	CC	CC	AA	CC	AA	CC	CC	CC
wsnp_JD_c29301_23358365	A/C	5	149.356	NA	NA	NA	NA	NA	NA	NA	NA	CC	AA	CC	CC	CC	CC	CC	CC	CC	CC	AA	CC	CC	AA	CC	CC	AA	CC	CC	AA	AA	CC	CC	CC	CC	CC	AA	NN	AA	CC	CC	CC	AA	CC	AA	CC	CC	CC
wsnp_JD_c3166_4159751	A/C	5	149.356	NA	NA	NA	NA	NA	NA	NA	NA	AA	CC	AA	AA	AA	AA	AA	AA	AA	AA	CC	AA	AA	CC	AA	AA	CC	AA	AA	CC	CC	AA	AA	AA	AA	AA	CC	CC	CC	AA	AA	AA	CC	AA	CC	AA	AA	AA
wsnp_JD_c9251_10121113	A/C	5	149.356	NA	NA	NA	NA	NA	NA	NA	NA	CC	AA	CC	CC	CC	CC	CC	CC	CC	CC	CC	CC	CC	AA	CC	CC	AA	CC	CC	AA	AA	CC	CC	CC	CC	CC	AA	NN	AA	CC	CC	CC	AA	CC	AA	CC	CC	CC
wsnp_JD_c9810_10594505	A/C	5	149.356	NA	NA	NA	NA	NA	NA	NA	NA	AA	CC	AA	AA	AA	AA	AA	AA	AA	AA	CC	AA	AA	CC	AA	AA	CC	AA	AA	CC	CC	AA	AA	AA	AA	AA	CC	NN	CC	AA	AA	AA	CC	AA	CC	AA	AA	AA
wsnp_JD_rep_c49813_33962513	A/C	5	149.356	NA	NA	NA	NA	NA	NA	NA	NA	CC	AA	CC	CC	CC	CC	CC	CC	CC	CC	AA	CC	CC	AA	CC	CC	AA	CC	CC	AA	AA	CC	CC	CC	CC	CC	AA	AA	AA	CC	CC	CC	AA	CC	AA	CC	CC	CC
wsnp_Ku_c16865_25822301	A/C	5	149.356	NA	NA	NA	NA	NA	NA	NA	NA	AA	CC	AA	AA	AA	AA	AA	AA	AA	AA	CC	AA	AA	CC	AA	AA	CC	AA	AA	CC	CC	AA	AA	AA	AA	AA	CC	CC	CC	AA	AA	AA	CC	AA	CC	AA	AA	AA
wsnp_Ku_c24932_34902009	A/C	5	149.356	NA	NA	NA	NA	NA	NA	NA	NA	CC	AA	NN	CC	CC	CC	CC	CC	AA	CC	AA	CC	CC	AA	CC	CC	AA	CC	CC	AA	AA	CC	CC	CC	CC	CC	AA	AA	AA	CC	CC	CC	AA	CC	AA	CC	CC	CC
wsnp_Ku_c35215_44455846	A/C	5	149.356	NA	NA	NA	NA	NA	NA	NA	NA	AA	CC	AA	AA	AA	AA	AA	AA	AA	AA	CC	AA	AA	CC	AA	AA	CC	AA	AA	CC	CC	AA	AA	AA	AA	AA	CC	NN	CC	AA	AA	AA	CC	AA	CC	AA	AA	AA
wsnp_Ku_c39797_48152615	A/C	5	149.356	NA	NA	NA	NA	NA	NA	NA	NA	CC	AA	CC	CC	CC	CC	CC	CC	CC	CC	AA	CC	CC	AA	CC	CC	AA	CC	CC	AA	AA	CC	CC	CC	CC	CC	AA	NN	AA	CC	CC	CC	AA	CC	AA	CC	CC	CC
wsnp_Ku_c47082_53641298	A/C	5	149.356	NA	NA	NA	NA	NA	NA	NA	NA	AA	CC	AA	AA	AA	AA	AA	AA	AA	AA	AA	AA	AA	CC	AA	AA	CC	AA	AA	CC	CC	AA	AA	AA	AA	AA	CC	CC	CC	AA	AA	AA	CC	AA	CC	AA	AA	AA
wsnp_Ku_c8088_13805885	A/C	5	149.356	NA	NA	NA	NA	NA	NA	NA	NA	CC	AA	AC	CC	CC	CC	CC	CC	AA	CC	AA	CC	CC	AA	CC	CC	AA	CC	CC	AA	AA	CC	CC	CC	CC	CC	AA	NN	AA	CC	CC	CC	AA	CC	AA	CC	CC	CC
wsnp_Ra_c28444_37905400	A/C	5	149.356	NA	NA	NA	NA	NA	NA	NA	NA	AA	CC	NN	AA	AA	AA	AA	AA	CC	AA	CC	AA	AA	CC	AA	AA	CC	AA	AA	CC	CC	AA	AA	AA	AA	AA	CC	CC	CC	AA	AA	AA	CC	AA	CC	AA	AA	AA
wsnp_RFL_Contig2669_2358747	A/C	5	149.356	NA	NA	NA	NA	NA	NA	NA	NA	CC	AA	CC	CC	CC	CC	CC	CC	CC	CC	AA	CC	CC	AA	CC	CC	AA	CC	CC	AA	AA	CC	CC	CC	CC	CC	AA	NN	AA	CC	CC	CC	AA	CC	AA	CC	CC	CC
wsnp_RFL_Contig454_5360785	A/C	5	149.356	NA	NA	NA	NA	NA	NA	NA	NA	AA	AA	AA	AA	AA	AA	AA	AA	AA	AA	AA	AA	AA	AA	AA	AA	AA	AA	AA	CC	CC	AA	AA	AA	AA	AA	AA	AA	AA	AA	AA	AA	AA	AA	AA	AA	AA	AA
wsnp_Ex_rep_c105129_89641882	A/C	5	152.205	NA	NA	NA	NA	NA	NA	NA	NA	CC	AA	CC	AA	CC	NN	CC	CC	CC	AA	AA	CC	CC	NN	CC	CC	CC	CC	CC	AA	AA	CC	CC	CC	CC	CC	NN	NN	CC	CC	CC	CC	AA	CC	CC	CC	CC	CC
wsnp_RFL_Contig2598_2253005	A/C	5	152.205	NA	NA	NA	NA	NA	NA	NA	NA	CC	AA	CC	AA	CC	AA	CC	CC	CC	AA	AA	CC	CC	AA	CC	CC	CC	CC	CC	AA	AA	CC	CC	CC	CC	CC	AA	AA	CC	CC	CC	CC	AA	CC	CC	CC	CC	CC
wsnp_Ex_c29445_38480890	A/C	5	156.824	NA	NA	NA	NA	NA	NA	NA	NA	AA	AA	AA	AA	AA	AA	AA	AA	AA	AA	AA	CC	AA	AA	AA	AA	AA	AA	AA	AA	AA	AA	AA	AA	AA	AA	AA	AA	AA	AA	AA	AA	AA	CC	AA	AA	CC	AA
wsnp_Ex_c128_255285	A/C	5	157.168	NA	NA	NA	NA	NA	NA	NA	NA	AA	CC	AA	CC	AA	CC	AA	CC	AA	CC	CC	AA	AA	CC	AA	AA	NN	AA	CC	AA	AA	AA	CC	AA	CC	AA	CC	CC	CC	AA	CC	AA	CC	AA	CC	AA	AA	AA
wsnp_Ex_c41558_48356814	A/C	5	158.074	NA	NA	NA	NA	NA	NA	NA	NA	AA	AA	AA	AA	AA	AA	AA	AA	AA	AA	AA	CC	AA	AA	AA	AA	NN	AA	AA	AA	AA	AA	CC	AA	AA	AA	AA	AA	CC	AA	AA	AA	AA	CC	CC	AA	CC	AA
wsnp_Ex_rep_c101349_86725007	A/C	5	158.074	NA	NA	NA	NA	NA	NA	NA	NA	CC	CC	CC	AA	CC	AA	CC	AA	CC	AA	AA	CC	CC	CC	CC	CC	CC	CC	AA	CC	CC	CC	AA	CC	AA	CC	AA	NN	CC	CC	AA	CC	AA	CC	CC	CC	CC	CC
wsnp_JD_c758_1132463	A/C	5	158.074	NA	NA	NA	NA	NA	NA	NA	NA	CC	CC	CC	AA	CC	NN	CC	AA	CC	AA	AA	CC	CC	CC	CC	CC	CC	CC	AA	CC	CC	CC	AA	CC	AA	CC	AA	NN	CC	CC	NN	CC	AA	CC	CC	CC	CC	CC
wsnp_Ex_c2097_3932976	A/C	5	160.092	NA	NA	NA	NA	NA	NA	NA	NA	CC	CC	CC	CC	CC	CC	CC	CC	CC	CC	CC	AA	CC	CC	CC	CC	AA	CC	CC	AA	AA	CC	AA	CC	CC	CC	CC	CC	AA	CC	CC	CC	CC	AA	AA	CC	AA	CC
wsnp_Ex_c41558_48356869	A/C	5	160.092	NA	NA	NA	NA	NA	NA	NA	NA	CC	CC	CC	CC	CC	CC	CC	CC	CC	CC	CC	AA	CC	CC	CC	CC	AA	CC	CC	AA	AA	CC	AA	CC	CC	CC	CC	CC	AA	CC	CC	CC	CC	AA	AA	CC	AA	CC
wsnp_JD_c14405_14144807	A/C	5	160.092	NA	NA	NA	NA	NA	NA	NA	NA	AA	AA	AA	AA	AA	AA	AA	AA	AA	AA	AA	CC	AA	AA	AA	AA	CC	AA	AA	CC	CC	AA	CC	AA	AA	AA	AA	AA	CC	AA	AA	AA	AA	CC	CC	AA	CC	AA
wsnp_BG274019B_Ta_2_1	A/C	5	160.442	NA	NA	NA	NA	NA	NA	NA	NA	CC	AA	CC	CC	CC	CC	CC	CC	CC	CC	CC	CC	CC	NN	CC	CC	AA	CC	CC	AA	AA	CC	CC	CC	CC	CC	CC	CC	AA	CC	CC	CC	CC	CC	AA	CC	CC	CC
wsnp_CAP11_c5554_2580044	A/C	5	160.442	NA	NA	NA	NA	NA	NA	NA	NA	AA	CC	AA	AA	AA	AA	AA	AA	AA	AA	AA	AA	AA	CC	AA	AA	CC	AA	AA	CC	CC	AA	AA	AA	AA	AA	AA	AA	CC	AA	AA	AA	AA	AA	CC	AA	AA	AA
wsnp_Ex_c17700_26446810	A/C	5	160.442	NA	NA	NA	NA	NA	NA	NA	NA	CC	CC	CC	CC	CC	CC	CC	CC	CC	CC	CC	AA	CC	CC	CC	CC	AA	CC	CC	AA	AA	CC	AA	CC	CC	CC	CC	CC	AA	CC	CC	CC	CC	AA	AA	CC	AA	CC
wsnp_Ex_c8894_14858193	A/C	5	160.442	NA	NA	NA	NA	NA	NA	NA	NA	AA	AA	AA	CC	AA	CC	AA	CC	AA	CC	CC	AA	AA	AA	AA	AA	CC	AA	CC	CC	CC	AA	CC	AA	CC	AA	CC	CC	CC	AA	CC	AA	CC	AA	CC	AA	AA	AA
wsnp_Ex_rep_c68386_67199155	A/C	5	160.442	NA	NA	NA	NA	NA	NA	NA	NA	AA	AA	AA	CC	AA	CC	AA	CC	AA	CC	CC	AA	AA	AA	AA	AA	CC	AA	CC	CC	CC	AA	CC	AA	CC	AA	CC	CC	CC	AA	CC	AA	CC	AA	CC	AA	AA	AA
wsnp_Ex_rep_c68587_67434960	A/C	5	160.442	NA	NA	NA	NA	NA	NA	NA	NA	AA	AA	AA	CC	AA	CC	AA	CC	AA	CC	CC	AA	AA	AA	AA	AA	AA	AA	CC	CC	CC	AA	CC	AA	CC	AA	CC	CC	AA	AA	CC	AA	CC	AA	AA	AA	AA	AA
wsnp_Ku_c3000_5638635	A/C	5	160.442	NA	NA	NA	NA	NA	NA	NA	NA	AA	AA	AA	CC	AA	AA	AA	AA	AA	AC	AA	AA	AA	AA	AA	AA	NN	AA	AA	CC	CC	AA	AA	AA	AA	AA	AA	AA	AA	AA	AA	AA	AA	AA	AA	AA	AA	AA
wsnp_Ku_c3780_6950286	A/C	5	160.442	NA	NA	NA	NA	NA	NA	NA	NA	CC	CC	CC	AA	CC	AA	CC	AA	CC	AA	AA	CC	CC	CC	CC	CC	AA	CC	AA	AA	AA	CC	AA	CC	AA	CC	AA	NN	AA	CC	AA	CC	AA	CC	AA	CC	CC	CC
wsnp_BE406277B_Ta_1_2	A/C	5	162.838	NA	NA	NA	NA	NA	NA	NA	NA	CC	CC	CC	AA	CC	AA	CC	CC	CC	AC	NN	CC	CC	CC	CC	CC	NN	CC	CC	CC	CC	CC	CC	CC	CC	CC	AA	AA	AA	CC	CC	CC	CC	AA	AA	CC	AA	CC
wsnp_BE490763B_Ta_2_1	A/C	5	162.838	NA	NA	NA	NA	NA	NA	NA	NA	AA	AA	AA	CC	AA	CC	AA	AA	AA	AC	CC	AA	AA	AA	AA	AA	AA	AA	AA	AA	AA	CC	AA	AA	AA	AA	CC	CC	AA	AA	AA	AA	CC	CC	AA	AA	CC	AA
wsnp_BE490763B_Ta_2_3	A/C	5	162.838	NA	NA	NA	NA	NA	NA	NA	NA	AA	CC	CC	AA	AA	AA	AA	AA	CC	AA	AA	AA	AA	CC	AA	AA	CC	AA	AA	CC	CC	AA	AA	AA	AA	CC	AA	AA	CC	CC	AA	CC	AA	AA	CC	CC	AA	AA
wsnp_Ex_c10838_17631243	A/C	5	163.38	NA	NA	NA	NA	NA	NA	NA	NA	AA	CC	CC	CC	AA	CC	AA	CC	CC	CC	CC	AA	AA	CC	CC	CC	CC	AA	CC	CC	CC	CC	AA	AA	CC	CC	CC	CC	CC	CC	CC	CC	CC	CC	CC	CC	CC	AA
wsnp_Ex_c18261_27078080	A/C	5	163.38	NA	NA	NA	NA	NA	NA	NA	NA	AA	CC	NN	CC	AA	AA	AA	CC	CC	CC	AA	AA	AA	CC	CC	AA	CC	AA	CC	CC	CC	AA	AA	AA	CC	AA	AA	AA	CC	AA	CC	CC	CC	AA	CC	AA	AA	AA
wsnp_Ex_c7203_12370983	A/C	5	163.38	NA	NA	NA	NA	NA	NA	NA	NA	CC	AA	AA	AA	CC	CC	CC	AA	AA	AA	AA	AA	CC	AA	AA	AA	AA	CC	AA	AA	AA	CC	AA	CC	AA	AA	AA	CC	AA	AA	AA	AA	AA	CC	AA	AA	CC	CC
wsnp_JD_c2273_3105037	A/C	5	163.38	NA	NA	NA	NA	NA	NA	NA	NA	AA	CC	NN	AA	AA	AA	AA	CC	CC	AA	AA	AA	AA	CC	CC	AA	CC	AA	CC	CC	CC	AA	AA	AA	CC	AA	AA	AA	CC	AA	CC	CC	AA	AA	CC	AA	AA	AA
wsnp_JD_c744_1111659	A/C	5	163.38	NA	NA	NA	NA	NA	NA	NA	NA	CC	AA	AC	CC	CC	CC	CC	AA	AA	CC	CC	CC	CC	AA	AA	CC	NN	CC	AA	CC	CC	CC	CC	CC	AA	CC	CC	CC	AA	CC	AA	AA	CC	CC	AA	CC	CC	CC
wsnp_Ex_c114_230248	A/C	5	163.606	NA	NA	NA	NA	NA	NA	NA	NA	CC	CC	NN	CC	CC	CC	CC	CC	CC	CC	AA	AA	CC	CC	CC	AA	CC	CC	CC	CC	CC	CC	AA	CC	CC	AA	AA	CC	CC	AA	CC	CC	CC	CC	CC	AA	CC	CC
wsnp_JD_rep_c67103_42432235	A/C	5	163.606	NA	NA	NA	NA	NA	NA	NA	NA	AA	AA	NN	AA	AA	AA	AA	AA	AA	AA	CC	CC	AA	AA	AA	CC	AA	AA	AA	AA	AA	AA	CC	AA	AA	CC	CC	AA	AA	CC	AA	AA	AA	AA	AA	CC	AA	AA
wsnp_Ex_rep_c67543_66165372	A/C	5	164.362	NA	NA	NA	NA	NA	NA	NA	NA	AA	CC	CC	CC	AA	AA	AA	CC	CC	CC	CC	AA	AA	CC	CC	CC	CC	AA	CC	AA	AA	CC	AA	AA	CC	CC	CC	NN	CC	CC	CC	CC	CC	AA	CC	CC	AA	AA
wsnp_Ex_c17127_25756019	A/C	5	165.611	NA	NA	NA	NA	NA	NA	NA	NA	AA	CC	CC	CC	AA	CC	AA	CC	CC	CC	CC	AA	AA	CC	CC	CC	NN	AA	CC	AA	AA	CC	AA	AA	CC	CC	CC	CC	CC	CC	CC	CC	CC	CC	CC	CC	CC	AA
wsnp_Ex_c26281_35524918	A/C	5	165.611	NA	NA	NA	NA	NA	NA	NA	NA	AA	CC	CC	CC	AA	CC	AA	CC	CC	CC	CC	AA	AA	CC	CC	CC	CC	AA	CC	AA	AA	CC	AA	AA	CC	CC	CC	CC	CC	CC	CC	CC	CC	CC	CC	CC	CC	AA
wsnp_Ku_c12037_19549078	A/C	5	165.913	NA	NA	NA	NA	NA	NA	NA	NA	AA	CC	CC	CC	AA	CC	AA	CC	CC	CC	CC	AA	AA	CC	CC	CC	NN	AA	CC	AA	AA	CC	AA	AA	CC	CC	CC	CC	CC	CC	CC	CC	CC	CC	CC	CC	CC	AA
wsnp_Ex_c1758_3326792	A/C	5	166.208	NA	NA	NA	NA	NA	NA	NA	NA	AA	CC	NN	AA	AA	AA	AA	AA	CC	AA	AA	CC	AA	CC	AA	AA	CC	AA	AA	CC	CC	CC	CC	AA	AA	AA	AA	AA	CC	AA	AA	CC	AA	AA	CC	AA	AA	AA
wsnp_Ex_c55735_58127324	A/C	5	166.208	NA	NA	NA	NA	NA	NA	NA	NA	AA	AA	AA	AA	AA	CC	AA	AA	AA	AA	AA	AA	AA	AA	AA	AA	AA	AA	AA	CC	CC	AA	AA	AA	AA	AA	AA	CC	AA	AA	AA	AA	CC	CC	AA	AA	CC	AA
wsnp_Ex_rep_c67411_65994109	A/C	5	166.208	NA	NA	NA	NA	NA	NA	NA	NA	CC	CC	NN	AA	CC	AA	CC	AA	CC	AA	AA	CC	CC	CC	AA	AA	CC	CC	AA	CC	CC	CC	CC	CC	AA	AA	AA	AA	CC	AA	AA	CC	AA	AA	CC	AA	AA	CC
wsnp_Ex_rep_c67840_66538714	A/C	5	166.208	NA	NA	NA	NA	NA	NA	NA	NA	CC	AA	AA	AA	CC	AA	CC	AA	AA	AA	AA	AA	CC	AA	AA	AA	AA	CC	NN	AA	AA	AA	AA	CC	AA	AA	NN	AA	AA	AA	AA	AA	AA	AA	AA	AA	AA	CC
wsnp_Ex_rep_c68194_66973114	A/C	5	166.208	NA	NA	NA	NA	NA	NA	NA	NA	AA	AA	NN	CC	AA	CC	AA	CC	AA	CC	CC	AA	AA	AA	CC	CC	AA	AA	CC	AA	AA	AA	AA	AA	CC	CC	CC	CC	AA	CC	CC	AA	CC	CC	AA	CC	CC	AA
wsnp_Ex_rep_c68194_66973531	A/C	5	166.208	NA	NA	NA	NA	NA	NA	NA	NA	AA	AA	CC	CC	AA	CC	AA	CC	AA	CC	CC	AA	AA	AA	CC	CC	AA	AA	CC	AA	AA	AA	AA	AA	CC	CC	CC	CC	AA	CC	CC	AA	CC	CC	AA	CC	CC	AA
wsnp_Ex_c46576_52042185	A/C	5	166.579	NA	NA	NA	NA	NA	NA	NA	NA	CC	CC	AA	CC	CC	CC	CC	CC	CC	CC	AA	AA	CC	CC	CC	AA	CC	CC	CC	CC	CC	AA	AA	CC	CC	AA	AA	CC	CC	AA	CC	CC	CC	CC	CC	AA	CC	CC
wsnp_JD_c47318_32176833	A/C	5	166.579	NA	NA	NA	NA	NA	NA	NA	NA	CC	CC	AC	CC	CC	CC	CC	CC	CC	CC	AA	AA	CC	CC	CC	AA	CC	CC	CC	CC	CC	AA	AA	CC	CC	AA	AA	CC	CC	AA	CC	CC	CC	CC	CC	AA	CC	CC
wsnp_Ex_c24711_33964543	A/C	5	166.963	NA	NA	NA	NA	NA	NA	NA	NA	AA	CC	CC	CC	AA	CC	AA	AA	CC	CC	CC	AA	AA	CC	AA	CC	CC	AA	AA	CC	CC	AA	AA	AA	AA	CC	CC	CC	CC	CC	AA	CC	CC	CC	CC	CC	CC	AA
wsnp_Ex_c54998_57670603	A/C	5	168.013	NA	NA	NA	NA	NA	NA	NA	NA	AA	AA	NN	CC	AA	CC	AA	CC	AA	CC	CC	AA	AA	AA	CC	CC	NN	AA	CC	CC	CC	AA	AA	AA	CC	CC	CC	CC	AA	CC	CC	AA	CC	CC	AA	CC	CC	AA
wsnp_BF473744B_Ta_2_1	A/C	5	169.503	NA	NA	NA	NA	NA	NA	NA	NA	AA	CC	CC	CC	AA	CC	AA	CC	CC	CC	CC	AA	AA	CC	CC	AA	CC	AA	CC	CC	CC	AA	CC	AA	CC	CC	CC	CC	CC	CC	CC	CC	CC	CC	CC	CC	CC	AA
wsnp_BF473744B_Ta_2_2	A/C	5	169.503	NA	NA	NA	NA	NA	NA	NA	NA	AA	AA	AC	CC	AA	CC	AA	CC	CC	CC	CC	AA	AA	AA	CC	NN	NN	AA	CC	CC	CC	AA	CC	AA	CC	AA	AA	CC	AA	AA	CC	AA	CC	CC	AA	AA	AA	AA
wsnp_Ex_c2445_4573233	A/C	5	169.503	NA	NA	NA	NA	NA	NA	NA	NA	CC	CC	AA	AA	CC	AA	CC	AA	AA	AA	AA	CC	CC	CC	AA	AA	AA	CC	AA	CC	CC	CC	AA	CC	AA	AA	AA	AA	AA	AA	AA	AA	AA	AA	AA	AA	AA	CC
wsnp_Ex_rep_c67561_66189279	A/C	5	169.503	NA	NA	NA	NA	NA	NA	NA	NA	CC	AA	AA	AA	CC	AA	CC	AA	AA	AA	AA	CC	CC	AA	AA	CC	AA	CC	AA	AA	AA	CC	AA	CC	AA	AA	AA	AA	AA	AA	AA	AA	AA	AA	AA	AA	AA	CC
wsnp_Ex_c58274_59639258	A/C	5	169.846	NA	NA	NA	NA	NA	NA	NA	NA	CC	CC	NN	CC	CC	CC	CC	CC	AA	CC	CC	AA	CC	CC	CC	AA	CC	CC	CC	CC	CC	AA	AA	CC	CC	CC	CC	CC	CC	CC	CC	CC	CC	CC	CC	CC	CC	CC
wsnp_CAP12_c197_110707	A/C	5	170.189	NA	NA	NA	NA	NA	NA	NA	NA	AA	AA	AA	AA	AA	AA	AA	AA	AA	AA	AA	CC	AA	AA	AA	NN	AA	AA	AA	AA	AA	CC	AA	AA	AA	AA	AA	AA	AA	AA	AA	AA	AA	AA	AA	AA	AA	AA
wsnp_Ex_c10796_17575074	A/C	5	184.742	NA	NA	NA	NA	NA	NA	NA	NA	AA	AA	AC	CC	AA	CC	AA	CC	AA	CC	CC	AA	AA	AA	CC	AA	AA	AA	CC	AA	AA	AA	AA	AA	CC	CC	CC	NN	AA	CC	NN	CC	CC	CC	AA	CC	AA	AA
wsnp_Ex_c9628_15927045	A/C	5	184.742	NA	NA	NA	NA	NA	NA	NA	NA	CC	CC	AA	AA	CC	AA	CC	AA	CC	AA	AA	CC	CC	CC	AA	CC	CC	CC	AA	CC	CC	CC	CC	CC	AA	AA	AA	AA	CC	AA	AA	AA	AA	AA	CC	AA	CC	CC
wsnp_Ex_rep_c67561_66189356	A/C	5	185.085	NA	NA	NA	NA	NA	NA	NA	NA	AA	AA	NN	CC	AA	CC	AA	CC	CC	CC	CC	AA	AA	AA	CC	AA	AA	AA	CC	AA	AA	AA	CC	AA	CC	AA	AA	CC	AA	AA	CC	AA	CC	CC	AA	AA	AA	AA
wsnp_Ex_c16425_24923685	A/C	5	185.669	NA	NA	NA	NA	NA	NA	NA	NA	CC	AA	AA	AA	CC	AA	CC	AA	AA	AA	AA	CC	CC	AA	AA	AA	AA	CC	AA	AA	AA	CC	CC	CC	AA	AA	AA	AA	AA	AA	AA	AA	AA	AA	AA	AA	AA	CC
wsnp_Ex_c16425_24923837	A/C	5	185.669	NA	NA	NA	NA	NA	NA	NA	NA	AA	CC	CC	CC	AA	CC	AA	CC	CC	CC	CC	AA	AA	CC	CC	CC	CC	AA	CC	CC	CC	AA	AA	AA	CC	CC	CC	CC	CC	CC	CC	CC	CC	CC	CC	CC	CC	AA
wsnp_Ex_c9729_16071358	A/C	5	185.669	NA	NA	NA	NA	NA	NA	NA	NA	CC	CC	CC	AA	CC	AA	CC	CC	CC	AA	AA	CC	CC	CC	CC	AA	CC	CC	CC	CC	CC	CC	CC	CC	CC	CC	CC	AA	CC	CC	CC	CC	AA	AA	CC	CC	AA	CC
wsnp_JD_c52_87219	A/C	5	185.669	NA	NA	NA	NA	NA	NA	NA	NA	CC	CC	CC	AA	CC	AA	CC	CC	CC	AA	AA	CC	CC	CC	CC	AA	CC	CC	CC	CC	CC	CC	CC	CC	CC	CC	CC	AA	CC	CC	CC	CC	AA	AA	CC	CC	AA	CC
wsnp_Ex_c18503_27349536	A/C	5	188.847	NA	NA	NA	NA	NA	NA	NA	NA	CC	AA	AA	AA	CC	AA	CC	AA	AA	AA	AA	CC	CC	AA	AA	CC	AA	CC	AA	AA	AA	CC	AA	CC	AA	AA	AA	AA	AA	AA	AA	AA	AA	AA	AA	AA	AA	CC
wsnp_Ex_c32493_41138957	A/C	5	188.847	NA	NA	NA	NA	NA	NA	NA	NA	CC	AA	AA	AA	CC	AA	CC	AA	AA	AA	AA	CC	CC	AA	AA	CC	AA	CC	AA	CC	CC	CC	AA	CC	AA	AA	AA	AA	AA	AA	AA	AA	AA	AA	AA	AA	AA	CC
wsnp_Ex_c58274_59638635	A/C	5	188.847	NA	NA	NA	NA	NA	NA	NA	NA	CC	AA	NN	AA	CC	AA	CC	AA	CC	AA	AA	CC	CC	AA	AA	CC	NN	CC	AA	CC	CC	CC	CC	CC	AA	AA	AA	AA	AA	AA	AA	AA	AA	AA	AA	AA	AA	CC
wsnp_Ex_c58274_59638884	A/C	5	188.847	NA	NA	NA	NA	NA	NA	NA	NA	AA	CC	NN	CC	AA	CC	AA	CC	AA	CC	CC	AA	AA	CC	CC	AA	CC	AA	CC	AA	AA	AA	AA	AA	CC	CC	CC	CC	CC	CC	CC	CC	CC	CC	CC	CC	CC	AA
wsnp_Ra_c31353_40494768	A/C	5	188.847	NA	NA	NA	NA	NA	NA	NA	NA	AA	CC	NN	CC	AA	CC	AA	CC	AA	CC	CC	CC	AA	CC	CC	CC	CC	AA	CC	AA	AA	CC	AA	AA	CC	CC	CC	CC	CC	CC	CC	AA	CC	CC	CC	CC	CC	AA
wsnp_Ra_rep_c109853_92677055	A/C	5	188.847	NA	NA	NA	NA	NA	NA	NA	NA	AA	CC	CC	CC	AA	CC	AA	CC	CC	CC	CC	CC	AA	CC	CC	CC	CC	AA	CC	CC	CC	CC	CC	NN	CC	CC	CC	CC	CC	CC	CC	CC	CC	CC	CC	CC	CC	AA
wsnp_Ra_rep_c74497_72390803	A/C	5	191.002	NA	NA	NA	NA	NA	NA	NA	NA	AA	AA	CC	CC	AA	CC	AA	AA	CC	CC	AA	AA	AA	AA	AA	CC	AA	AA	AA	AA	AA	AA	CC	AA	AA	CC	CC	CC	AA	CC	AA	CC	CC	CC	AA	CC	AA	AA
wsnp_Ex_c40976_47910144	A/C	5	191.4	NA	NA	NA	NA	NA	NA	NA	NA	CC	AA	CC	AA	CC	CC	CC	AA	CC	AA	AA	CC	CC	AA	AA	CC	CC	CC	AA	AA	AA	CC	AA	CC	AA	CC	CC	CC	CC	CC	AA	CC	AA	CC	CC	CC	CC	CC
wsnp_Ex_c40976_47910672	A/C	5	191.4	NA	NA	NA	NA	NA	NA	NA	NA	AA	CC	AA	CC	AA	AA	AA	CC	AA	CC	CC	AA	AA	CC	CC	AA	AA	AA	CC	CC	CC	AA	CC	AA	CC	AA	AA	AA	AA	AA	CC	AA	CC	AA	AA	AA	AA	AA
wsnp_Ex_c12922_20472434	A/C	5	192.19	NA	NA	NA	NA	NA	NA	NA	NA	CC	AA	CC	AA	CC	CC	CC	CC	CC	AA	CC	CC	CC	AA	CC	CC	CC	CC	CC	CC	CC	CC	AA	CC	CC	CC	CC	CC	CC	CC	CC	CC	AA	CC	CC	CC	CC	CC
wsnp_Ex_c12922_20473104	A/C	5	192.19	NA	NA	NA	NA	NA	NA	NA	NA	CC	AA	CC	AA	CC	CC	CC	AA	CC	AA	AA	CC	CC	AA	CC	CC	CC	CC	AA	AA	AA	CC	AA	CC	AA	CC	CC	CC	CC	CC	AA	CC	AA	CC	CC	CC	CC	CC
wsnp_Ex_c2203_4130096	A/C	5	196.817	NA	NA	NA	NA	NA	NA	NA	NA	AA	AA	AA	AA	AA	CC	AA	AA	AA	AA	AA	CC	CC	AA	CC	AA	CC	NN	AA	CC	CC	CC	CC	AA	AA	AA	AA	AA	CC	AA	AA	NN	AA	AA	CC	AA	CC	AA
wsnp_Ex_c2203_4129271	A/C	5	200.111	NA	NA	NA	NA	NA	NA	NA	NA	AA	AA	AA	AA	AA	CC	AA	AA	AA	AA	AA	CC	CC	AA	CC	AA	CC	CC	AA	CC	CC	CC	CC	AA	AA	AA	AA	AA	CC	AA	AA	AA	AA	AA	CC	AA	CC	AA
wsnp_Ex_c10071_16554911	A/C	5	200.468	NA	NA	NA	NA	NA	NA	NA	NA	AA	AA	AA	AA	AA	AA	AA	AA	AA	AA	AA	CC	CC	AA	CC	AA	AC	AC	AA	AA	AA	CC	AA	AA	AA	AA	AA	AA	CC	AA	AA	AA	AA	AA	CC	AA	CC	AA
wsnp_Ex_c1016_1943126	A/C	5	200.468	NA	NA	NA	NA	NA	NA	NA	NA	CC	CC	CC	CC	CC	CC	CC	CC	CC	CC	CC	CC	CC	CC	CC	CC	CC	CC	CC	CC	CC	CC	AA	CC	CC	CC	CC	CC	CC	CC	CC	CC	CC	CC	CC	CC	CC	CC
wsnp_Ex_c1016_1943573	A/C	5	200.468	NA	NA	NA	NA	NA	NA	NA	NA	CC	CC	CC	CC	CC	CC	CC	CC	CC	CC	CC	CC	CC	CC	CC	CC	CC	CC	CC	CC	CC	CC	AA	CC	CC	CC	CC	CC	CC	CC	CC	CC	CC	CC	CC	CC	CC	CC
wsnp_Ex_c5123_9087869	A/C	5	200.468	NA	NA	NA	NA	NA	NA	NA	NA	CC	CC	CC	CC	CC	AA	CC	CC	CC	CC	CC	AA	AA	CC	AA	CC	NN	NN	CC	CC	CC	AA	AA	CC	CC	CC	CC	CC	AA	CC	CC	CC	AA	CC	AA	CC	AA	CC
wsnp_Ex_c5123_9089025	A/C	5	200.468	NA	NA	NA	NA	NA	NA	NA	NA	AA	AA	AA	AA	AA	CC	AA	AA	AA	AA	AA	CC	CC	AA	CC	AA	NN	NN	AA	AA	AA	CC	CC	AA	AA	AA	AA	NN	CC	AA	AA	AA	CC	AA	CC	AA	CC	AA
wsnp_Ex_rep_c102127_87360034	A/C	5	200.468	NA	NA	NA	NA	NA	NA	NA	NA	AA	AA	AA	AA	AA	AA	AA	AA	AA	AA	AA	AA	AA	AA	AA	AA	NN	AA	AA	CC	CC	AA	CC	AA	AA	AA	AA	AA	AA	AA	AA	AA	AA	AA	AA	AA	AA	AA
wsnp_Ra_c16333_24961476	A/C	5	200.468	NA	NA	NA	NA	NA	NA	NA	NA	AA	AA	NN	CC	AA	CC	AA	CC	CC	CC	CC	AA	AA	AA	AA	AA	AA	AA	CC	CC	CC	AA	CC	AA	CC	AA	AA	AA	AA	AA	CC	AA	CC	AA	AA	AA	AA	AA
wsnp_Ex_c26818_36041748	A/C	5	200.812	NA	NA	NA	NA	NA	NA	NA	NA	AA	AA	AA	CC	AA	AA	AA	CC	AA	CC	AA	AA	AA	AA	AA	AA	AA	AA	CC	AA	AA	AA	AA	AA	CC	AA	AA	NN	AA	AA	CC	AA	AA	AA	AA	AA	AA	AA
wsnp_Ex_c24135_33382521	A/C	5	202.15	NA	NA	NA	NA	NA	NA	NA	NA	AA	AA	AA	CC	AA	CC	AA	CC	AA	CC	AA	CC	CC	AA	CC	AA	CC	NN	CC	CC	CC	CC	CC	AA	CC	AA	AA	AA	CC	AA	CC	AA	AA	AA	CC	AA	AA	AA
wsnp_RFL_Contig2123_1397739	A/C	5	205.267	NA	NA	NA	NA	NA	NA	NA	NA	AA	AA	AA	CC	AA	AA	AA	CC	AA	CC	CC	AA	AA	AA	AA	AA	NN	AA	CC	CC	CC	AA	CC	AA	CC	AA	AA	NN	AA	AA	CC	AA	CC	AA	AA	AA	AA	AA
wsnp_JD_c6010_7167084	A/C	5	206.186	NA	NA	NA	NA	NA	NA	NA	NA	AA	AA	AA	CC	AA	AA	AA	CC	AA	CC	CC	CC	CC	AA	CC	AA	CC	NN	CC	CC	CC	CC	CC	AA	CC	AA	AA	NN	CC	AA	CC	AA	CC	AA	CC	AA	CC	AA
wsnp_JD_c6010_7167159	A/C	5	206.186	NA	NA	NA	NA	NA	NA	NA	NA	CC	CC	CC	AA	CC	CC	CC	AA	CC	AA	AA	AA	AA	CC	AA	CC	AA	NN	AA	AA	AA	AA	AA	CC	AA	CC	CC	CC	AA	CC	AA	CC	AA	CC	AA	CC	AA	CC
wsnp_Ex_c922_1775246	A/C	5	208.349	NA	NA	NA	NA	NA	NA	NA	NA	AA	AA	NN	CC	AA	CC	AA	CC	AA	CC	CC	AA	AA	AA	CC	AA	AA	AA	CC	AA	AA	AA	AA	AA	CC	CC	CC	CC	AA	CC	CC	CC	CC	CC	AA	CC	AA	AA
wsnp_Ex_c24135_33382318	A/C	5	208.459	NA	NA	NA	NA	NA	NA	NA	NA	CC	CC	CC	AA	CC	CC	CC	AA	CC	AA	CC	AA	AA	CC	AA	CC	AC	AC	NN	CC	CC	AA	AA	CC	AA	CC	CC	CC	AA	CC	AA	CC	CC	CC	AA	CC	CC	CC
wsnp_Ex_c28627_37742718	A/C	5	208.459	NA	NA	NA	NA	NA	NA	NA	NA	CC	CC	CC	CC	CC	CC	CC	CC	CC	CC	CC	AA	AA	CC	AA	CC	NN	AC	CC	CC	CC	AA	CC	CC	CC	CC	CC	CC	AA	CC	CC	CC	CC	CC	AA	CC	CC	CC
wsnp_Ex_c3506_6414757	A/C	5	208.459	NA	NA	NA	NA	NA	NA	NA	NA	CC	CC	CC	CC	CC	CC	CC	CC	CC	CC	CC	AA	AA	CC	AA	CC	NN	AC	CC	CC	CC	AA	CC	CC	CC	CC	CC	CC	AA	CC	CC	CC	CC	CC	AA	CC	CC	CC
wsnp_Ex_c24135_33382700	A/C	5	208.685	NA	NA	NA	NA	NA	NA	NA	NA	AA	AA	AA	CC	AA	AA	AA	CC	AA	CC	AA	CC	CC	AA	CC	AA	CC	NN	CC	CC	CC	CC	CC	AA	CC	AA	AA	AA	CC	AA	CC	AA	AA	AA	CC	AA	AA	AA
wsnp_Ex_c174_340829	A/C	5	209.571	NA	NA	NA	NA	NA	NA	NA	NA	CC	CC	CC	CC	CC	CC	CC	CC	CC	CC	CC	AA	AA	CC	CC	CC	NN	AC	CC	CC	CC	AA	CC	CC	CC	CC	CC	CC	AA	CC	CC	CC	CC	CC	AA	CC	CC	CC
wsnp_CAP7_c1592_791887	A/C	5	210.154	NA	NA	NA	NA	NA	NA	NA	NA	CC	CC	CC	CC	CC	NN	CC	CC	CC	CC	CC	CC	CC	CC	CC	CC	CC	CC	CC	CC	CC	CC	CC	CC	CC	CC	CC	CC	CC	CC	CC	CC	AA	CC	CC	CC	CC	CC
wsnp_Ex_c20029_29064315	A/C	5	210.154	NA	NA	NA	NA	NA	NA	NA	NA	CC	CC	CC	CC	CC	CC	CC	CC	CC	CC	CC	AA	AA	CC	CC	CC	NN	NN	CC	CC	CC	AA	CC	CC	CC	CC	CC	CC	AA	CC	CC	CC	CC	CC	AA	CC	CC	CC
wsnp_Ra_c15621_24073604	A/C	5	210.154	NA	NA	NA	NA	NA	NA	NA	NA	CC	CC	CC	CC	CC	AA	CC	CC	CC	CC	CC	CC	CC	CC	CC	CC	CC	CC	CC	CC	CC	CC	CC	CC	CC	CC	CC	CC	CC	CC	CC	CC	AA	CC	CC	CC	CC	CC
wsnp_Ra_c3955_7262354	A/C	5	210.154	NA	NA	NA	NA	NA	NA	NA	NA	AA	AA	AA	CC	AA	CC	AA	CC	AA	CC	CC	AA	AA	AA	AA	AA	AA	AA	CC	CC	CC	AA	CC	AA	CC	AA	AA	AA	AA	AA	CC	AA	CC	AA	AA	AA	AA	AA
wsnp_RFL_Contig1926_1088824	A/C	5	210.154	NA	NA	NA	NA	NA	NA	NA	NA	AA	AA	AA	CC	AA	CC	AA	CC	AA	CC	CC	AA	AA	AA	AA	AA	AA	AA	CC	CC	CC	AA	CC	AA	CC	AA	AA	AA	AA	AA	CC	AA	CC	AA	AA	AA	AA	AA
wsnp_CAP7_c317_172502	A/C	5	210.456	NA	NA	NA	NA	NA	NA	NA	NA	AA	AA	AA	AA	AA	AA	AA	CC	AA	AA	CC	AA	AA	AA	AA	AA	AA	AA	CC	CC	CC	AA	CC	AA	CC	AA	AA	AA	AA	AA	CC	AA	AA	AA	AA	AA	AA	AA
wsnp_Ex_c45468_51254978	A/C	5	211.067	NA	NA	NA	NA	NA	NA	NA	NA	AA	AA	AA	AA	AA	AA	AA	AA	AA	AA	AA	AA	AA	AA	AA	AA	AA	AA	AA	AA	AA	AA	AA	AA	AA	AA	AA	AA	AA	AA	AA	AA	CC	AA	AA	AA	AA	AA
wsnp_RFL_Contig1892_1042675	A/C	5	211.843	NA	NA	NA	NA	NA	NA	NA	NA	CC	CC	CC	AA	CC	AA	CC	AA	CC	AA	AA	AA	AA	CC	CC	AA	AA	NN	AA	AA	AA	AA	AA	CC	AA	CC	CC	CC	AA	CC	AA	CC	AA	CC	AA	CC	CC	CC
wsnp_RFL_Contig2914_2757372	A/C	5	211.843	NA	NA	NA	NA	NA	NA	NA	NA	AA	AA	AA	CC	AA	CC	AA	CC	AA	CC	AA	CC	CC	AA	AA	CC	CC	AC	CC	AA	AA	CC	AA	AA	CC	AA	AA	AA	CC	AA	CC	AA	AA	AA	CC	AA	AA	AA
wsnp_Ex_rep_c67838_66536117	A/C	5	212.632	NA	NA	NA	NA	NA	NA	NA	NA	AA	AA	AA	CC	AA	AA	AA	AA	AA	CC	CC	AA	AA	AA	AA	AA	AA	AA	AA	CC	CC	AA	CC	AA	AA	AA	AA	AA	AA	AA	AA	AA	CC	AA	AA	AA	AA	AA
wsnp_Ex_c13865_21720466	A/C	5	215.268	NA	NA	NA	NA	NA	NA	NA	NA	CC	CC	CC	AA	CC	AA	CC	CC	CC	AA	AA	CC	AA	CC	CC	CC	CC	NN	CC	AA	AA	AA	AA	CC	CC	CC	CC	CC	CC	CC	CC	CC	AA	CC	CC	CC	CC	CC
wsnp_RFL_Contig3273_3319580	A/C	5	215.268	NA	NA	NA	NA	NA	NA	NA	NA	CC	CC	CC	AA	CC	AA	CC	CC	CC	AA	AA	CC	AA	CC	CC	CC	CC	AC	CC	AA	AA	AA	AA	CC	CC	CC	CC	CC	CC	CC	CC	CC	AA	CC	CC	CC	CC	CC
wsnp_RFL_Contig3917_4326857	A/C	5	215.268	NA	NA	NA	NA	NA	NA	NA	NA	CC	CC	CC	AA	CC	AA	CC	CC	CC	AA	AA	CC	AA	CC	CC	CC	CC	NN	CC	CC	CC	AA	CC	CC	CC	CC	CC	CC	CC	CC	CC	CC	AA	CC	CC	CC	CC	CC
wsnp_Ex_c4024_7278036	A/C	5	216.655	NA	NA	NA	NA	NA	NA	NA	NA	AA	AA	AA	CC	AA	AA	AA	AA	AA	CC	CC	AA	AA	AA	AA	AA	AA	AA	AA	AA	AA	AA	AA	AA	AA	AA	AA	AA	AA	AA	AA	AA	CC	AA	AA	AA	AA	AA
wsnp_Ex_c25943_35203857	A/C	5	216.799	NA	NA	NA	NA	NA	NA	NA	NA	AA	AA	AA	CC	AA	AA	AA	AA	AA	CC	CC	AA	AA	AA	AA	AA	AA	AA	AA	CC	CC	AA	CC	AA	AA	AA	AA	AA	AA	AA	AA	AA	CC	AA	AA	AA	AA	AA
wsnp_Ku_c48694_54811376	A/C	5	219.854	NA	NA	NA	NA	NA	NA	NA	NA	AA	AA	AA	AA	AA	CC	AA	AA	AA	AA	AA	CC	AA	AA	AA	AA	AA	AA	AA	AA	AA	AA	AA	AA	AA	AA	AA	AA	AA	AA	AA	AA	AA	AA	AA	AA	CC	AA
wsnp_Ex_rep_c101581_86924089	A/C	5	225.105	NA	NA	NA	NA	NA	NA	NA	NA	CC	CC	CC	CC	CC	CC	CC	CC	CC	CC	AA	AA	AA	CC	CC	CC	AA	NN	CC	AA	AA	AA	CC	CC	CC	CC	CC	CC	AA	CC	CC	CC	AA	CC	AA	CC	CC	CC
wsnp_Ra_c4660_8405634	A/C	5	225.105	NA	NA	NA	NA	NA	NA	NA	NA	AA	AA	AA	AA	AA	AA	AA	AA	AA	AA	CC	CC	CC	AA	AA	AA	CC	AC	AA	CC	CC	CC	AA	AA	AA	AA	AA	NN	CC	AA	AA	AA	CC	AA	CC	AA	AA	AA
wsnp_BG605258B_Ta_2_7	A/C	5	230.088	NA	NA	NA	NA	NA	NA	NA	NA	CC	CC	CC	AA	CC	AC	CC	AA	CC	AA	CC	CC	CC	CC	CC	AA	AA	CC	CC	AA	AA	AA	AA	CC	NN	CC	AA	NN	AA	CC	AA	CC	AA	AA	AA	CC	CC	CC
wsnp_Ex_rep_c103064_88104690	A/C	5	230.088	NA	NA	NA	NA	NA	NA	NA	NA	AA	AA	AA	CC	AA	AA	AA	AA	AA	CC	AA	AA	AA	AA	AA	AA	AA	AA	AA	AA	AA	AA	AA	AA	AA	AA	CC	AA	AA	AA	AA	AA	AA	AA	AA	AA	AA	AA
wsnp_BG605258B_Ta_2_1	A/C	5	240.337	NA	NA	NA	NA	NA	NA	NA	NA	CC	CC	CC	AA	CC	CC	CC	AA	CC	CC	CC	CC	CC	CC	CC	CC	CC	CC	CC	CC	CC	CC	AA	CC	NN	CC	NN	AC	CC	CC	NN	CC	AA	AA	CC	CC	CC	CC
wsnp_Ex_rep_c72569_70908990	A/C	5	248.499	NA	NA	NA	NA	NA	NA	NA	NA	CC	CC	CC	NN	CC	AA	CC	CC	CC	NN	CC	CC	CC	CC	NN	CC	AC	CC	CC	CC	AC	AA	AC	CC	CC	CC	CC	CC	AA	CC	CC	CC	CC	CC	AA	CC	CC	CC
wsnp_Ex_c3695_6740339	A/C	5	252.727	NA	NA	NA	NA	NA	NA	NA	NA	CC	AA	CC	AA	CC	NN	CC	CC	AA	AA	AA	AA	AA	AA	CC	AA	CC	AA	AA	CC	AA	AA	CC	CC	AA	CC	AA	CC	CC	AA	AA	AA	AA	CC	CC	CC	CC	AA
wsnp_Ex_c11758_18896434	A/C	5	254.299	NA	NA	NA	NA	NA	NA	NA	NA	AA	AA	AA	AA	AA	AA	AA	CC	AA	AA	AA	CC	AA	AA	AA	CC	NN	AA	AA	AA	AA	AA	AA	AA	AA	AA	AA	AA	AA	AA	AA	AA	CC	AA	AA	AA	AA	AA
wsnp_Ku_c18587_27915541	A/C	5	254.299	NA	NA	NA	NA	NA	NA	NA	NA	AA	AA	AA	AA	AA	AA	AA	CC	AA	AA	AA	CC	AA	AA	AA	CC	NN	AA	AA	AA	AA	AA	AA	AA	AA	AA	AA	AA	AA	AA	AA	AA	CC	AA	AA	AA	AA	AA
wsnp_Ex_c34303_42642389	A/C	5	254.663	NA	NA	NA	NA	NA	NA	NA	NA	AA	AA	CC	AA	AA	AA	AA	CC	CC	CC	CC	CC	AA	AA	AA	NN	AA	AA	AA	AA	AA	AA	CC	AA	AA	CC	AA	AA	AA	AA	AA	CC	CC	AA	AA	AA	AA	AA
wsnp_Ex_rep_c103381_88353000	A/C	5	260.553	NA	NA	NA	NA	NA	NA	NA	NA	AA	AA	AA	AA	CC	AA	AA	CC	AA	CC	AA	CC	AA	AA	AA	AA	CC	AA	AA	AA	CC	AA	AA	AA	AA	CC	AA	AA	CC	AA	AA	AA	CC	AA	AA	AA	AA	AA
wsnp_Ex_c298_580660	A/C	5	261.411	NA	NA	NA	NA	NA	NA	NA	NA	CC	AA	CC	AA	AA	AC	CC	CC	CC	AA	AA	CC	CC	NN	CC	NN	CC	CC	CC	AA	CC	CC	CC	CC	CC	AA	CC	CC	CC	CC	CC	CC	CC	CC	CC	CC	CC	CC
wsnp_Ex_c20155_29202599	A/C	5	262.097	NA	NA	NA	NA	NA	NA	NA	NA	AA	AA	AA	AA	AA	AA	AA	CC	AA	AA	AA	CC	AA	AA	AA	AA	NN	AA	AA	AA	AA	AA	AA	AA	AA	AA	AA	AA	AA	AA	AA	AA	CC	AA	AA	AA	AA	AA
wsnp_Ex_c5193_9204522	A/C	5	264.589	NA	NA	NA	NA	NA	NA	NA	NA	AA	AA	AA	AA	AA	AA	AA	CC	AA	CC	AA	CC	AA	AA	AA	CC	NN	AA	AA	AA	AA	AA	AA	AA	AA	AA	AA	AA	AA	AA	AA	AA	CC	AA	AA	AA	AA	AA
wsnp_Ex_rep_c67697_66363222	A/C	5	264.589	NA	NA	NA	NA	NA	NA	NA	NA	CC	AA	CC	AA	CC	AA	CC	CC	CC	CC	AA	CC	CC	AA	CC	CC	CC	CC	CC	AA	CC	AA	AA	CC	CC	CC	CC	CC	CC	CC	CC	CC	CC	CC	CC	CC	CC	CC
wsnp_Ex_c12675_20144479	A/C	5	266.367	NA	NA	NA	NA	NA	NA	NA	NA	CC	AA	AA	AA	CC	NN	CC	CC	AA	CC	CC	CC	AA	AA	AA	CC	NN	CC	AA	AA	AA	AA	CC	CC	AA	CC	AA	NN	AA	AA	AA	AA	CC	CC	AA	AA	AA	AA
wsnp_Ex_c12675_20144755	A/C	5	266.367	NA	NA	NA	NA	NA	NA	NA	NA	AA	AA	AA	AA	AA	AA	AA	CC	AA	AA	AA	CC	AA	AA	AA	CC	NN	AA	AA	AA	AA	AA	AA	AA	AA	AA	AA	AA	AA	AA	AA	AA	CC	AA	AA	AA	AA	AA
wsnp_Ex_rep_c70525_69448648	A/C	5	271.776	NA	NA	NA	NA	NA	NA	NA	NA	AA	AA	AA	AA	CC	AA	AA	CC	AA	AA	AA	CC	AA	AA	AA	CC	AA	AA	AA	AA	AA	AA	AA	AA	AA	AA	AA	AA	AA	AA	AA	AA	CC	AA	AA	AA	AA	AA
wsnp_JD_rep_c63957_40798121	A/C	6	4.83298	NA	NA	NA	NA	NA	NA	NA	NA	CC	AA	AA	CC	CC	NN	CC	AA	AA	CC	CC	CC	AA	AA	AA	CC	AA	NN	AA	AA	AA	AA	CC	CC	AA	AA	AA	AA	AA	AA	AA	AA	AA	AA	AA	AA	AA	AA
wsnp_Ex_c58019_59494143	A/C	6	10.1816	NA	NA	NA	NA	NA	NA	NA	NA	AA	CC	CC	CC	AA	CC	AA	AA	CC	AA	AA	CC	CC	CC	CC	CC	CC	AC	CC	CC	CC	CC	CC	AA	CC	CC	CC	CC	CC	CC	CC	CC	CC	CC	CC	CC	CC	CC
wsnp_CAP7_c888_455397	A/C	6	11.5008	NA	NA	NA	NA	NA	NA	NA	NA	AA	CC	CC	CC	AA	CC	AA	AA	CC	CC	AA	CC	CC	CC	CC	CC	CC	AC	CC	CC	CC	CC	CC	NN	CC	CC	CC	CC	CC	CC	CC	CC	CC	CC	CC	CC	CC	CC
wsnp_CAP12_c812_428290	A/C	6	57.9118	NA	NA	NA	NA	NA	NA	NA	NA	AC	CC	CC	AA	CC	CC	CC	CC	CC	AA	CC	CC	CC	CC	CC	CC	CC	CC	CC	CC	CC	CC	CC	CC	CC	CC	CC	CC	CC	CC	CC	CC	CC	CC	CC	CC	CC	CC
wsnp_CAP12_c1503_764765	A/C	6	62.1212	NA	NA	NA	NA	NA	NA	NA	NA	CC	CC	CC	AA	CC	CC	CC	CC	CC	AA	CC	CC	CC	CC	CC	CC	NN	CC	CC	CC	CC	CC	CC	CC	CC	CC	CC	CC	CC	CC	CC	CC	CC	CC	CC	CC	CC	CC
wsnp_CAP7_rep_c5643_2537213	A/C	6	65.0234	NA	NA	NA	NA	NA	NA	NA	NA	AA	AA	AA	AA	AA	AA	AA	AA	CC	AA	AA	AA	AA	AA	AA	AA	NN	AA	AA	AA	AA	CC	AA	AA	AA	AA	AA	AA	CC	AA	AA	AA	AA	AA	AA	AA	AA	AA
wsnp_Ex_c15048_23219416	A/C	6	77.1838	NA	NA	NA	NA	NA	NA	NA	NA	NN	CC	CC	CC	CC	AA	CC	CC	CC	CC	AA	AA	AA	CC	NN	AA	CC	AA	AA	AA	AA	AA	AA	AA	AA	CC	CC	CC	CC	CC	AA	CC	AA	CC	CC	CC	CC	CC
wsnp_Ex_c29666_38670435	A/C	6	77.8194	NA	NA	NA	NA	NA	NA	NA	NA	NN	CC	CC	CC	CC	CC	CC	CC	CC	CC	AA	CC	CC	CC	NN	AA	CC	AC	AA	AA	AA	CC	AA	AA	AA	CC	CC	CC	CC	CC	AA	CC	AA	CC	CC	CC	CC	CC
wsnp_Ku_c7229_12491877	A/C	6	77.8194	NA	NA	NA	NA	NA	NA	NA	NA	CC	CC	CC	CC	CC	CC	CC	CC	CC	CC	AA	CC	CC	CC	CC	AA	CC	NN	AA	AA	AA	CC	AA	AA	AA	CC	CC	CC	CC	CC	AA	CC	AA	CC	CC	CC	CC	CC
wsnp_Ex_c6400_11123059	A/C	6	88.8165	NA	NA	NA	NA	NA	NA	NA	NA	CC	AA	CC	CC	CC	AA	CC	CC	CC	CC	AA	AA	AA	AA	NN	CC	NN	NN	AA	AA	AA	AA	CC	CC	AA	CC	CC	CC	AA	CC	AA	CC	AA	AA	AA	CC	CC	CC
wsnp_BM140538D_Ta_2_1	A/C	6	90.4715	NA	NA	NA	NA	NA	NA	NA	NA	AC	AA	CC	AC	CC	AA	CC	CC	CC	CC	AA	AA	AA	AA	AC	AA	AC	AA	AA	AA	AA	AA	AA	AA	AA	CC	CC	NN	AA	CC	AA	CC	AA	AA	AA	CC	CC	CC
wsnp_Ku_c1016_2065367	A/C	6	90.4715	NA	NA	NA	NA	NA	NA	NA	NA	CC	CC	CC	CC	CC	CC	CC	CC	CC	CC	CC	CC	CC	CC	CC	NN	CC	CC	CC	CC	CC	CC	AA	NN	CC	CC	CC	CC	CC	CC	CC	CC	CC	CC	CC	CC	CC	CC
wsnp_Ex_c19364_28303089	A/C	6	91.0831	NA	NA	NA	NA	NA	NA	NA	NA	AA	CC	AA	AA	AA	CC	AA	AA	AA	AA	CC	CC	CC	CC	AA	CC	NN	CC	CC	CC	CC	CC	CC	CC	CC	AA	AA	AA	CC	AA	CC	AA	CC	CC	CC	AA	AA	AA
wsnp_BE488779D_Ta_1_2	A/C	6	97.8949	NA	NA	NA	NA	NA	NA	NA	NA	NN	AA	AA	AA	AA	AA	AA	AA	AA	AA	AA	AA	AA	AA	AA	CC	AA	NN	AA	AA	AA	AA	CC	CC	AA	AA	AA	AA	AA	AA	AA	AA	AA	AA	AA	AA	AA	AA
wsnp_BE444144D_Ta_1_1	A/C	6	101.409	NA	NA	NA	NA	NA	NA	NA	NA	CC	CC	CC	CC	CC	CC	CC	CC	CC	CC	CC	CC	CC	CC	CC	NN	CC	CC	CC	CC	CC	CC	CC	CC	CC	CC	CC	CC	CC	CC	CC	CC	CC	AC	CC	CC	CC	CC
wsnp_Ku_c14251_22503965	A/C	6	104.503	NA	NA	NA	NA	NA	NA	NA	NA	CC	AA	AA	AA	AA	CC	AA	AA	CC	CC	CC	CC	AA	AA	NN	CC	AA	AA	AA	AA	CC	CC	CC	CC	AA	AA	CC	NN	AA	AA	AA	AA	AA	CC	AA	AA	AA	AA
wsnp_Ex_c14107_22021215	A/C	6	105.246	NA	NA	NA	NA	NA	NA	NA	NA	NN	AA	AA	AA	AA	CC	AA	AA	CC	CC	CC	CC	AA	AA	AA	CC	AA	AA	AA	AA	CC	CC	CC	CC	AA	AA	CC	AA	AA	AA	AA	AA	AA	CC	AA	AA	AA	AA
wsnp_Ex_c2251_4218338	A/C	6	107.873	NA	NA	NA	NA	NA	NA	NA	NA	AA	CC	AA	AA	AA	NN	AA	AA	CC	CC	CC	CC	AA	CC	AA	CC	AA	AA	AA	AA	CC	CC	CC	AA	AA	AA	CC	AA	AA	AA	AA	CC	AA	CC	AA	AA	AA	AA
wsnp_Ex_rep_c69782_68740893	A/C	6	116.639	NA	NA	NA	NA	NA	NA	NA	NA	CC	CC	CC	CC	CC	CC	CC	CC	CC	AA	NN	AA	CC	CC	CC	CC	CC	CC	CC	CC	CC	CC	CC	CC	CC	CC	CC	CC	CC	CC	CC	CC	CC	AA	CC	CC	CC	CC
wsnp_RFL_Contig3960_4401914	A/C	6	116.639	NA	NA	NA	NA	NA	NA	NA	NA	CC	AA	CC	CC	CC	AC	CC	CC	AA	CC	AA	AA	CC	NN	CC	AA	CC	CC	CC	CC	AA	AA	CC	CC	CC	CC	CC	CC	CC	CC	CC	AA	CC	CC	CC	CC	CC	CC
wsnp_Ex_c25311_34578436	A/C	6	117.671	NA	NA	NA	NA	NA	NA	NA	NA	CC	AA	CC	CC	CC	NN	CC	CC	CC	AA	CC	CC	CC	NN	CC	AA	CC	CC	CC	CC	AA	AA	CC	CC	CC	CC	CC	CC	CC	CC	CC	AA	CC	AA	CC	CC	CC	CC
wsnp_CAP7_c2782_1329707	A/C	6	135.719	NA	NA	NA	NA	NA	NA	NA	NA	CC	AA	CC	CC	CC	AC	CC	CC	CC	CC	AA	AA	CC	AA	CC	AA	NN	CC	CC	CC	CC	CC	CC	CC	CC	CC	CC	CC	CC	CC	CC	CC	CC	CC	CC	CC	CC	CC
wsnp_RFL_Contig4134_4692458	A/C	6	136.547	NA	NA	NA	NA	NA	NA	NA	NA	CC	AA	CC	CC	CC	AC	CC	CC	CC	CC	CC	CC	CC	NN	CC	AA	CC	CC	CC	CC	AA	AA	CC	CC	CC	CC	CC	CC	CC	CC	CC	AA	CC	CC	CC	CC	CC	CC
wsnp_Ku_c8712_14751858	A/C	6	138.873	NA	NA	NA	NA	NA	NA	NA	NA	CC	CC	CC	AA	CC	CC	CC	CC	CC	CC	CC	CC	CC	CC	CC	CC	CC	CC	CC	CC	CC	CC	CC	CC	CC	CC	CC	AA	CC	CC	CC	CC	CC	CC	CC	CC	CC	CC
wsnp_Ex_c18250_27065775	A/C	6	145.733	NA	NA	NA	NA	NA	NA	NA	NA	CC	CC	AA	AA	CC	NN	CC	CC	CC	AA	AA	CC	CC	CC	CC	AA	CC	CC	CC	CC	AA	CC	CC	CC	CC	CC	CC	CC	CC	CC	CC	CC	CC	CC	CC	CC	CC	CC
wsnp_Ex_c20011_29041563	A/C	6	145.733	NA	NA	NA	NA	NA	NA	NA	NA	CC	AA	CC	CC	AA	CC	CC	CC	AA	CC	CC	AA	AA	AA	NN	CC	CC	CC	AA	AA	CC	AA	AA	CC	AA	AA	AA	AA	AA	CC	AA	AA	CC	AA	AA	CC	NN	AA
wsnp_Ex_c54003_57045475	A/C	6	145.733	NA	NA	NA	NA	NA	NA	NA	NA	AA	AA	CC	CC	AA	AA	AA	AA	AA	CC	CC	AA	AA	AA	AA	CC	AA	AA	AA	AA	CC	AA	AA	AA	AA	AA	CC	AA	AA	AA	AA	AA	AA	AA	AA	AA	AA	AA
wsnp_Ex_c7260_12463738	A/C	6	145.733	NA	NA	NA	NA	NA	NA	NA	NA	AA	AA	CC	CC	AA	AA	AA	AA	AA	CC	CC	AA	AA	AA	AA	CC	AA	AA	AA	AA	CC	AA	AA	AA	AA	AA	AA	AA	AA	AA	AA	AA	AA	AA	AA	AA	AA	AA
wsnp_Ex_rep_c78526_74641162	A/C	6	145.733	NA	NA	NA	NA	NA	NA	NA	NA	CC	AA	CC	CC	AA	AA	CC	CC	AA	CC	CC	AA	AA	AA	AC	CC	CC	CC	AA	AA	CC	AA	AA	CC	AA	AA	AA	AA	AA	CC	AA	AA	CC	AA	AA	CC	AC	AA
wsnp_JD_c12604_12812295	A/C	6	145.733	NA	NA	NA	NA	NA	NA	NA	NA	CC	AA	CC	CC	AA	AA	CC	CC	AA	CC	CC	AA	AA	AA	AA	CC	CC	CC	AA	AA	CC	AA	AA	CC	AA	AA	AA	AA	AA	CC	AA	AA	CC	AA	AA	CC	NN	AA
wsnp_Ra_rep_c71636_69738717	A/C	6	145.733	NA	NA	NA	NA	NA	NA	NA	NA	CC	AA	CC	CC	AA	AA	CC	AA	AA	CC	CC	AA	AA	AA	AA	CC	CC	CC	AA	CC	CC	AA	AA	CC	AA	AA	CC	AA	AA	CC	AA	AA	CC	AA	AA	CC	AA	AA
wsnp_Ex_c2258_4232538	A/C	6	147.532	NA	NA	NA	NA	NA	NA	NA	NA	CC	AA	CC	CC	AA	CC	CC	CC	AA	CC	CC	AA	AA	AA	AA	CC	CC	CC	AA	AA	CC	CC	AA	CC	AA	CC	CC	CC	AA	CC	AA	AA	CC	CC	AA	CC	AA	AA
wsnp_Ra_rep_c71290_69343893	A/C	6	150.53	NA	NA	NA	NA	NA	NA	NA	NA	CC	CC	AA	AA	CC	CC	CC	CC	CC	AA	AA	CC	CC	CC	CC	AA	CC	NN	CC	AA	AA	CC	CC	CC	CC	CC	NN	CC	CC	CC	CC	CC	CC	CC	CC	CC	CC	CC
wsnp_Ex_rep_c66522_64795143	A/C	6	158.205	NA	NA	NA	NA	NA	NA	NA	NA	CC	CC	CC	CC	CC	CC	CC	CC	CC	CC	CC	CC	CC	CC	CC	CC	CC	CC	CC	CC	CC	CC	CC	CC	CC	CC	CC	CC	CC	CC	CC	CC	CC	CC	CC	CC	CC	CC
wsnp_Ex_c456_896962	A/C	6	159.069	NA	NA	NA	NA	NA	NA	NA	NA	CC	AA	CC	CC	CC	CC	CC	CC	AA	AA	CC	CC	AA	AA	CC	CC	CC	AA	AA	CC	CC	CC	CC	CC	AA	AA	AA	CC	CC	AA	AA	AA	CC	CC	CC	AA	CC	AA
wsnp_Ex_c9619_15913632	A/C	6	159.285	NA	NA	NA	NA	NA	NA	NA	NA	AA	CC	NN	AA	AA	NN	AA	AA	AA	AA	AA	AA	AA	CC	AA	CC	AA	AA	AA	AA	CC	CC	AA	AA	AA	AA	CC	CC	AA	AA	AA	AA	CC	CC	AA	AA	AA	AA
wsnp_BG313362D_Ta_2_1	A/C	6	159.884	NA	NA	NA	NA	NA	NA	NA	NA	AA	CC	NN	AA	AA	CC	AA	CC	AA	AA	CC	AA	AA	CC	AA	CC	AA	AA	AA	AA	CC	CC	AA	AA	AA	AA	CC	CC	AA	AA	AA	AA	CC	CC	AA	AA	AA	AA
wsnp_Ex_c7366_12631101	A/C	6	159.884	NA	NA	NA	NA	NA	NA	NA	NA	CC	AA	NN	CC	CC	NN	CC	CC	CC	CC	CC	CC	CC	AA	CC	AA	CC	CC	CC	CC	AA	AA	CC	CC	CC	CC	AA	AA	CC	CC	CC	CC	AA	AA	CC	CC	CC	CC
wsnp_Ku_c2713_5145312	A/C	6	162.295	NA	NA	NA	NA	NA	NA	NA	NA	AA	CC	NN	AA	AA	NN	AA	AA	AA	AA	CC	AA	AA	CC	AA	CC	AA	AA	AA	AA	CC	CC	AA	AA	AA	AA	CC	CC	AA	AA	AA	AA	CC	CC	AA	AA	AA	AA
wsnp_Ku_c4319_7847988	A/C	6	168.015	NA	NA	NA	NA	NA	NA	NA	NA	AA	AA	AA	AA	AA	AA	AA	AA	AA	CC	AA	CC	AA	AA	NN	CC	CC	AA	AA	AA	AA	AA	CC	AA	AA	AA	CC	AA	AA	AA	AA	AA	CC	CC	AA	AA	AA	AA
wsnp_Ex_c21593_30744815	A/C	6	171.781	NA	NA	NA	NA	NA	NA	NA	NA	AA	AA	AA	AA	AA	NN	AA	AA	AA	AA	CC	AA	AA	AA	AA	CC	AA	AA	AA	AA	AA	CC	CC	AA	AA	AA	CC	AA	AA	AA	AA	AA	CC	AA	AA	AA	AA	AA
wsnp_Ex_c23239_32477458	A/C	6	173.843	NA	NA	NA	NA	NA	NA	NA	NA	AA	AA	AA	AA	AA	AA	AA	AA	AA	AA	AA	AA	AA	AA	AA	CC	NN	AA	AA	AA	AA	AA	CC	AA	AA	AA	CC	AA	AA	AA	AA	AA	CC	AA	AA	AA	AA	AA
wsnp_Ku_c9269_15583444	A/C	6	173.843	NA	NA	NA	NA	NA	NA	NA	NA	AA	AA	AA	AA	AA	AA	AA	AA	AA	AA	AA	AA	AA	AA	NN	CC	NN	AA	AA	AA	AA	AA	CC	AA	AA	AA	CC	AA	AA	AA	AA	AA	CC	AA	AA	AA	AA	AA
wsnp_Ra_c22648_32132929	A/C	6	173.843	NA	NA	NA	NA	NA	NA	NA	NA	AA	AA	AA	AA	AA	AA	AA	AA	AA	AA	AA	AA	AA	AA	NN	CC	CC	AA	AA	AA	AA	AA	CC	AA	AA	AA	CC	AA	AA	AA	AA	AA	CC	AA	AA	AA	AA	AA
wsnp_BE445431D_Ta_2_1	A/C	6	174.443	NA	NA	NA	NA	NA	NA	NA	NA	CC	CC	CC	CC	CC	CC	CC	CC	CC	CC	CC	CC	CC	CC	CC	AA	NN	CC	CC	CC	CC	CC	AA	CC	CC	CC	AA	CC	CC	CC	CC	CC	AA	CC	CC	CC	CC	CC
wsnp_CAP7_c3635_1688824	A/C	6	175.642	NA	NA	NA	NA	NA	NA	NA	NA	CC	CC	CC	CC	CC	CC	CC	CC	CC	AA	CC	AA	CC	CC	NN	AA	NN	CC	CC	CC	CC	CC	AA	CC	CC	CC	AA	CC	CC	CC	CC	CC	AA	AA	CC	CC	CC	CC
wsnp_Ex_rep_c66348_64527084	A/C	6	175.642	NA	NA	NA	NA	NA	NA	NA	NA	CC	CC	CC	CC	CC	CC	CC	CC	CC	AA	CC	AA	CC	CC	NN	AA	AA	CC	CC	CC	CC	CC	AA	CC	CC	CC	AA	CC	CC	CC	CC	CC	AA	AA	CC	CC	CC	CC
wsnp_Ex_rep_c66348_64527919	A/C	6	175.642	NA	NA	NA	NA	NA	NA	NA	NA	AA	AA	AA	AA	AA	AA	AA	AA	AA	CC	AA	CC	AA	AA	AC	CC	CC	AA	AA	AA	AA	AA	CC	AA	AA	AA	CC	AA	AA	AA	AA	AA	CC	CC	AA	AA	AA	AA
wsnp_Ex_rep_c69692_68647994	A/C	6	175.642	NA	NA	NA	NA	NA	NA	NA	NA	CC	CC	CC	CC	CC	CC	CC	CC	CC	AA	CC	AA	CC	CC	NN	AA	AC	CC	CC	CC	CC	CC	AA	CC	CC	CC	AA	CC	CC	CC	CC	CC	AA	AA	CC	CC	CC	CC
wsnp_JD_c20871_18460063	A/C	6	175.642	NA	NA	NA	NA	NA	NA	NA	NA	CC	CC	CC	CC	CC	CC	CC	CC	CC	AA	CC	AA	CC	CC	NN	AA	AA	CC	CC	CC	CC	CC	AA	CC	CC	CC	AA	CC	CC	CC	CC	CC	AA	AA	CC	CC	CC	CC
wsnp_Ku_c35823_44965489	A/C	6	175.642	NA	NA	NA	NA	NA	NA	NA	NA	CC	CC	CC	CC	CC	CC	CC	CC	CC	AA	CC	AA	CC	CC	NN	AA	NN	CC	CC	CC	CC	CC	AA	CC	CC	CC	AA	CC	CC	CC	CC	CC	AA	AA	CC	CC	CC	CC
wsnp_Ku_c4319_7848197	A/C	6	175.642	NA	NA	NA	NA	NA	NA	NA	NA	CC	CC	CC	CC	CC	CC	CC	CC	CC	AA	CC	AA	CC	CC	NN	AA	NN	CC	CC	CC	CC	CC	AA	CC	CC	CC	AA	CC	CC	CC	CC	CC	AA	AA	CC	CC	CC	CC
wsnp_Ra_c3057_5773050	A/C	6	175.642	NA	NA	NA	NA	NA	NA	NA	NA	AA	AA	AA	AA	AA	AA	AA	AA	AA	CC	AA	CC	AA	AA	NN	CC	CC	AA	AA	AA	AA	AA	CC	AA	AA	AA	CC	AA	AA	AA	AA	AA	CC	CC	AA	AA	AA	AA
wsnp_Ra_rep_c112625_94438013	A/C	6	175.642	NA	NA	NA	NA	NA	NA	NA	NA	AA	AA	AA	AA	AA	AA	AA	AA	AA	CC	AA	CC	AA	AA	AA	CC	NN	AA	AA	AA	AA	AA	CC	AA	AA	AA	CC	AA	AA	AA	AA	AA	CC	CC	AA	AA	AA	AA
wsnp_Ex_rep_c70132_69082297	A/C	6	176.254	NA	NA	NA	NA	NA	NA	NA	NA	CC	CC	CC	CC	CC	CC	CC	CC	CC	CC	CC	CC	CC	CC	NN	AA	AA	CC	CC	CC	CC	CC	AA	CC	CC	CC	AA	CC	CC	CC	CC	CC	AA	CC	CC	CC	CC	CC
wsnp_RFL_Contig2659_2346243	A/C	6	191.724	NA	NA	NA	NA	NA	NA	NA	NA	AA	CC	CC	CC	AA	AA	AA	CC	AA	CC	AA	AA	CC	CC	AA	AA	AA	AA	CC	AA	CC	AA	AA	AA	CC	CC	AA	NN	AA	AA	CC	NN	AA	AA	AA	AA	AA	AA
wsnp_Ex_c9485_15724984	A/C	7	2.48294	NA	NA	NA	NA	NA	NA	NA	NA	AA	AA	AA	AA	AA	AA	AA	CC	AA	AA	AA	AA	AA	AA	AA	AA	AA	AA	AA	AA	AA	AA	AA	AA	AA	AA	AA	AA	AA	AA	AA	AA	AA	AA	AA	AA	AA	AA
wsnp_BF293133A_Ta_2_2	A/C	7	3.93132	NA	NA	NA	NA	NA	NA	NA	NA	AA	AA	AA	AA	AC	CC	AA	CC	AA	CC	AA	CC	AA	AA	CC	CC	AA	AA	AA	AA	AA	CC	CC	AA	AA	CC	AA	AC	AA	AA	NN	CC	AA	CC	AA	AA	AA	AA
wsnp_Ex_rep_c67635_66291944	A/C	7	3.93132	NA	NA	NA	NA	NA	NA	NA	NA	CC	CC	CC	AA	NN	NN	CC	AA	CC	AA	AA	AA	CC	CC	NN	AA	CC	CC	CC	CC	CC	AA	AA	CC	CC	AA	CC	CC	CC	CC	CC	AA	CC	NN	CC	CC	CC	CC
wsnp_Ex_rep_c67635_66292111	A/C	7	4.35731	NA	NA	NA	NA	NA	NA	NA	NA	CC	CC	CC	CC	CC	CC	CC	CC	CC	CC	CC	CC	CC	CC	NN	AA	CC	CC	CC	CC	CC	CC	CC	CC	CC	AA	CC	CC	CC	CC	CC	AA	CC	NN	CC	CC	CC	CC
wsnp_Ex_c2573_4788116	A/C	7	5.88481	NA	NA	NA	NA	NA	NA	NA	NA	CC	CC	CC	CC	CC	CC	CC	CC	CC	CC	CC	CC	CC	CC	NN	AA	CC	CC	CC	CC	CC	CC	AA	CC	CC	AA	CC	CC	CC	CC	CC	AA	CC	NN	CC	CC	CC	CC
wsnp_RFL_Contig4398_5146811	A/C	7	5.88481	NA	NA	NA	NA	NA	NA	NA	NA	CC	CC	CC	CC	CC	CC	CC	CC	CC	CC	CC	CC	CC	CC	AA	AA	CC	CC	CC	CC	CC	CC	AA	CC	CC	AA	CC	CC	CC	CC	CC	AA	CC	AA	CC	CC	CC	CC
wsnp_Ex_c22683_31887736	A/C	7	6.2682	NA	NA	NA	NA	NA	NA	NA	NA	CC	CC	CC	CC	CC	CC	CC	CC	CC	CC	CC	CC	CC	CC	NN	AA	CC	CC	CC	CC	CC	CC	AA	CC	CC	AA	CC	CC	CC	CC	CC	AA	CC	NN	CC	CC	CC	CC
wsnp_Ex_c50074_54480272	A/C	7	8.86068	NA	NA	NA	NA	NA	NA	NA	NA	CC	CC	CC	CC	CC	CC	CC	AA	CC	CC	CC	CC	CC	CC	CC	CC	CC	CC	CC	CC	CC	CC	CC	CC	CC	CC	CC	CC	CC	CC	CC	CC	CC	CC	CC	CC	CC	CC
wsnp_Ra_rep_c106523_90273922	A/C	7	12.5425	NA	NA	NA	NA	NA	NA	NA	NA	CC	CC	CC	CC	CC	AA	CC	CC	CC	AA	AA	AA	AA	CC	NN	AA	CC	AC	AA	CC	AA	AA	AA	CC	AA	AA	CC	CC	CC	CC	AA	AA	AA	AA	CC	CC	AA	CC
wsnp_CAP11_rep_c4157_1965583	A/C	7	12.8468	NA	NA	NA	NA	NA	NA	NA	NA	AA	AA	AA	AA	AA	NN	AA	AA	AA	CC	CC	AA	CC	AA	NN	CC	AA	NN	CC	AA	CC	CC	CC	AA	CC	CC	AA	AA	AA	AA	CC	CC	CC	CC	AA	AA	CC	AA
wsnp_JD_c2722_3653988	A/C	7	13.1876	NA	NA	NA	NA	NA	NA	NA	NA	AA	AA	AA	CC	NN	CC	AA	AA	AA	CC	CC	CC	CC	AA	NN	CC	AA	NN	CC	CC	CC	CC	CC	AA	CC	CC	AA	AA	AA	AA	CC	CC	CC	CC	AA	AA	CC	AA
wsnp_Ex_c4548_8166555	A/C	7	15.8774	NA	NA	NA	NA	NA	NA	NA	NA	CC	CC	CC	CC	NN	CC	CC	CC	CC	CC	CC	CC	AA	CC	CC	CC	CC	NN	CC	AA	CC	CC	CC	CC	AA	CC	CC	CC	CC	CC	NN	CC	AA	CC	CC	CC	CC	CC
wsnp_Ra_c9738_16173810	A/C	7	15.8774	NA	NA	NA	NA	NA	NA	NA	NA	AA	AA	AA	AA	AC	AC	AA	AA	AA	AA	AA	AA	CC	AA	AA	AA	AA	AC	AC	CC	AA	AA	AA	AA	CC	AA	AA	AA	AA	AA	AC	AA	CC	AA	AA	AA	AA	AA
wsnp_Ra_c9738_16174002	A/C	7	15.8774	NA	NA	NA	NA	NA	NA	NA	NA	CC	CC	CC	CC	AC	NN	CC	CC	CC	CC	CC	CC	AA	CC	CC	CC	CC	NN	NN	AA	CC	CC	CC	CC	AA	CC	CC	CC	CC	CC	AC	CC	AA	CC	CC	CC	CC	CC
wsnp_Ex_c15674_24005648	A/C	7	27.5497	NA	NA	NA	NA	NA	NA	NA	NA	CC	CC	CC	AA	CC	CC	CC	CC	CC	AC	CC	CC	CC	CC	CC	NN	CC	CC	NN	CC	AA	CC	CC	CC	CC	AA	CC	CC	CC	CC	CC	CC	AA	AA	CC	CC	CC	CC
wsnp_Ku_c4568_8243646	A/C	7	27.5497	NA	NA	NA	NA	NA	NA	NA	NA	CC	CC	CC	AA	CC	NN	CC	CC	CC	AC	CC	CC	CC	CC	CC	AA	CC	CC	AC	CC	AA	CC	CC	CC	CC	AA	CC	CC	CC	CC	CC	CC	AA	AA	CC	CC	CC	CC
wsnp_Ex_c15674_24004513	A/C	7	28.0426	NA	NA	NA	NA	NA	NA	NA	NA	CC	CC	CC	AA	CC	CC	CC	CC	CC	NN	CC	CC	CC	CC	CC	AA	CC	CC	NN	CC	AA	CC	CC	CC	CC	AA	CC	CC	CC	CC	CC	CC	AA	AA	CC	CC	CC	CC
wsnp_Ku_c4568_8243775	A/C	7	28.0426	NA	NA	NA	NA	NA	NA	NA	NA	CC	CC	CC	AA	CC	CC	CC	CC	CC	AC	CC	CC	CC	CC	CC	AA	CC	CC	AC	CC	AA	CC	CC	CC	CC	AA	CC	CC	CC	CC	CC	CC	AA	AA	CC	CC	CC	CC
wsnp_Ex_c33765_42199371	A/C	7	34.7185	NA	NA	NA	NA	NA	NA	NA	NA	CC	CC	CC	AA	CC	CC	CC	AA	CC	AA	CC	AA	CC	CC	CC	AA	AA	CC	AC	AA	AA	AA	AA	CC	CC	AA	CC	CC	CC	CC	CC	CC	CC	AA	CC	CC	CC	CC
wsnp_CAP11_rep_c7339_3306558	A/C	7	35.8748	NA	NA	NA	NA	NA	NA	NA	NA	CC	CC	CC	CC	CC	CC	CC	CC	CC	CC	CC	CC	CC	CC	CC	AA	CC	CC	AC	CC	AA	AA	CC	CC	NN	AA	CC	CC	CC	CC	CC	CC	CC	CC	CC	CC	CC	CC
wsnp_Ex_c742_1458743	A/C	7	41.1571	NA	NA	NA	NA	NA	NA	NA	NA	AA	AA	AA	AA	AA	AA	AA	AA	CC	AA	AA	CC	CC	AA	NN	CC	CC	AA	CC	AA	CC	CC	AA	AA	CC	CC	CC	AA	AA	CC	CC	CC	AA	CC	AA	CC	AA	AA
wsnp_Ku_c11052_18135847	A/C	7	41.1571	NA	NA	NA	NA	NA	NA	NA	NA	AA	AA	AA	AA	AA	AA	AA	AA	CC	AA	AA	CC	CC	AA	AA	CC	CC	AA	CC	AA	CC	CC	AA	AA	CC	CC	CC	AA	AA	CC	CC	CC	AA	CC	AA	CC	AA	AA
wsnp_Ex_rep_c102478_87635370	A/C	7	41.7292	NA	NA	NA	NA	NA	NA	NA	NA	CC	CC	CC	CC	CC	CC	CC	CC	AA	CC	AA	AA	AA	CC	CC	AA	AA	CC	AA	CC	AA	AA	CC	CC	AA	AA	AA	CC	AA	AA	AA	AA	CC	AA	CC	AA	CC	CC
wsnp_Ex_c57322_59083238	A/C	7	42.3682	NA	NA	NA	NA	NA	NA	NA	NA	AA	AA	AA	AA	AA	AA	AA	AA	AA	AA	AA	AA	AA	AA	AA	AA	AA	AA	AA	AA	AA	AA	AA	AA	AA	AA	CC	AA	AA	AA	AA	AA	AA	AA	AA	AA	AA	AA
wsnp_Ex_c57322_59084809	A/C	7	42.3682	NA	NA	NA	NA	NA	NA	NA	NA	AA	AA	AA	AA	AA	AA	AA	AA	AA	AA	AA	AA	AA	AA	AA	AA	AA	AA	AA	AA	AA	AA	AA	AA	AA	AA	CC	AA	AA	AA	AA	AA	AA	AA	AA	AA	AA	AA
wsnp_Ex_c57322_59084950	A/C	7	42.3682	NA	NA	NA	NA	NA	NA	NA	NA	CC	CC	CC	CC	CC	CC	CC	CC	CC	CC	CC	CC	CC	CC	CC	CC	CC	CC	CC	CC	CC	CC	CC	CC	CC	CC	AA	CC	CC	CC	CC	CC	CC	CC	CC	CC	CC	CC
wsnp_Ra_c10911_17834481	A/C	7	42.3682	NA	NA	NA	NA	NA	NA	NA	NA	AA	AA	AA	AA	AA	AA	AA	AA	AA	AA	AA	AA	AA	AA	AA	AA	AA	AA	AA	AA	AA	AA	AA	AA	AA	AA	CC	AA	AA	AA	AA	AA	AA	AA	AA	AA	AA	AA
wsnp_Ex_c24432_33676448	A/C	7	42.8185	NA	NA	NA	NA	NA	NA	NA	NA	AA	AA	AA	AA	AA	AA	AA	AA	CC	AA	AA	CC	CC	AA	AA	CC	CC	AA	CC	AA	CC	CC	AA	AA	CC	CC	CC	AA	CC	CC	CC	CC	AA	CC	AA	CC	AA	AA
wsnp_Ra_c16278_24893033	A/C	7	42.8185	NA	NA	NA	NA	NA	NA	NA	NA	CC	CC	CC	CC	CC	CC	CC	CC	AA	CC	CC	AA	AA	CC	CC	AA	AA	CC	AA	CC	AA	AA	CC	CC	AA	AA	AA	CC	AA	AA	AA	AA	CC	AA	CC	AA	CC	CC
wsnp_Ex_rep_c106152_90334299	A/C	7	46.2265	NA	NA	NA	NA	NA	NA	NA	NA	AA	AA	AA	AA	AA	AA	AA	AA	CC	AA	CC	CC	CC	AA	AA	CC	CC	AA	CC	AA	CC	CC	AA	AA	CC	CC	AA	AA	CC	CC	CC	CC	AA	CC	AA	CC	AA	AA
wsnp_BF292295A_Ta_2_1	A/C	7	46.835	NA	NA	NA	NA	NA	NA	NA	NA	CC	CC	CC	CC	CC	CC	CC	CC	AA	CC	CC	AA	AA	CC	NN	AA	AA	CC	AA	CC	AA	AA	CC	CC	AA	AA	NN	CC	AA	AA	AA	AA	CC	AA	CC	AA	CC	CC
wsnp_Ex_c15036_23203474	A/C	7	47.0785	NA	NA	NA	NA	NA	NA	NA	NA	CC	CC	CC	CC	CC	CC	CC	CC	AA	CC	CC	AA	AA	CC	CC	AA	AA	CC	AA	CC	AA	AA	CC	CC	AA	AA	CC	CC	AA	AA	AA	AA	CC	AA	CC	AA	CC	CC
wsnp_Ex_c22435_31629303	A/C	7	51.2776	NA	NA	NA	NA	NA	NA	NA	NA	AA	AA	AA	AA	AA	AA	AA	AA	CC	AA	AA	AA	CC	AA	AA	AA	AA	AA	CC	AA	AA	AA	AA	AA	CC	CC	AA	AA	CC	CC	CC	CC	AA	CC	AA	CC	AA	AA
wsnp_Ex_rep_c67727_66398596	A/C	7	56.0243	NA	NA	NA	NA	NA	NA	NA	NA	AA	AA	AA	AA	AA	AA	AA	AA	CC	AA	AA	AA	CC	AA	AA	CC	AA	AA	CC	AA	CC	AA	AA	AA	CC	CC	AA	AA	CC	CC	CC	CC	AA	CC	AA	CC	AA	AA
wsnp_JG_c2509_1153697	A/C	7	56.7364	NA	NA	NA	NA	NA	NA	NA	NA	AA	AA	AA	AA	AA	AA	AA	AA	CC	AA	AA	AA	CC	NN	AA	AA	AA	AA	CC	AA	AA	AA	AA	AA	CC	CC	NN	AA	CC	CC	CC	CC	AA	CC	AA	CC	AA	AA
wsnp_Ex_c10272_16842803	A/C	7	58.4282	NA	NA	NA	NA	NA	NA	NA	NA	AA	AA	AA	AA	AA	AA	AA	AA	CC	AA	AA	AA	CC	AA	AA	CC	AA	AA	CC	AA	CC	AA	AA	AA	CC	CC	CC	AA	CC	CC	CC	CC	AA	CC	AA	CC	AA	AA
wsnp_Ex_c1538_2937905	A/C	7	58.4282	NA	NA	NA	NA	NA	NA	NA	NA	CC	CC	CC	CC	CC	CC	CC	CC	AA	CC	CC	CC	AA	CC	NN	AA	CC	CC	AA	CC	AA	CC	CC	CC	AA	AA	NN	CC	AA	AA	AA	AA	CC	AA	CC	AA	CC	CC
wsnp_Ex_c48136_53140385	A/C	7	58.4282	NA	NA	NA	NA	NA	NA	NA	NA	CC	CC	CC	CC	CC	CC	CC	CC	AA	CC	CC	CC	AA	CC	CC	CC	CC	CC	AA	CC	CC	CC	CC	CC	AA	AA	CC	CC	AA	AA	AA	AA	CC	AA	CC	AA	CC	CC
wsnp_Ex_rep_c101942_87217430	A/C	7	58.4282	NA	NA	NA	NA	NA	NA	NA	NA	AA	AA	AA	AA	AA	AA	AA	AA	CC	AA	AA	AA	CC	AA	NN	CC	AA	AA	CC	AA	CC	AA	AA	AA	CC	CC	AA	AA	CC	CC	CC	CC	AA	CC	AA	CC	AA	AA
wsnp_Ex_rep_c67460_66057400	A/C	7	58.4282	NA	NA	NA	NA	NA	NA	NA	NA	CC	CC	CC	CC	CC	CC	CC	CC	AA	CC	CC	CC	AA	CC	CC	CC	CC	CC	AA	CC	CC	CC	CC	CC	AA	AA	CC	CC	AA	AA	AA	AA	CC	AA	CC	AA	CC	CC
wsnp_Ku_rep_c71761_71496470	A/C	7	58.4282	NA	NA	NA	NA	NA	NA	NA	NA	CC	CC	CC	CC	CC	CC	CC	CC	AA	CC	CC	CC	AA	CC	CC	CC	CC	CC	AA	CC	CC	CC	CC	CC	AA	AA	CC	CC	AA	AA	NN	AA	CC	AA	CC	AA	CC	CC
wsnp_Ex_c6217_10848574	A/C	7	59.2132	NA	NA	NA	NA	NA	NA	NA	NA	AA	AA	AA	AA	AA	AA	AA	AA	CC	AA	AA	AA	CC	AA	AA	AA	AA	AA	CC	AA	AA	AA	AA	AA	CC	CC	AA	AA	CC	CC	CC	CC	AA	CC	AA	CC	AA	AA
wsnp_Ku_c30545_40369365	A/C	7	59.408	NA	NA	NA	NA	NA	NA	NA	NA	AA	AA	AA	AA	AA	AA	AA	AA	CC	AA	AA	AA	CC	AA	AA	CC	AA	AA	CC	AA	CC	AA	CC	AA	CC	CC	CC	AA	CC	CC	CC	CC	AA	CC	AA	CC	AA	AA
wsnp_BE445496A_Ta_2_1	A/C	7	59.7305	NA	NA	NA	NA	NA	NA	NA	NA	CC	CC	CC	CC	CC	CC	CC	CC	AA	CC	CC	CC	AA	CC	CC	CC	CC	CC	AA	CC	CC	CC	CC	CC	AA	AA	CC	CC	AA	AA	AA	AA	CC	AA	CC	AA	CC	CC
wsnp_Ex_rep_c95365_83402134	A/C	7	59.7305	NA	NA	NA	NA	NA	NA	NA	NA	AA	AA	AA	AA	AA	AA	AA	AA	CC	AA	AA	AA	CC	AA	AA	AA	AA	AA	CC	AA	AA	AA	AA	AA	CC	CC	AA	AA	CC	CC	CC	CC	AA	CC	AA	CC	AA	AA
wsnp_Ku_c44089_51445136	A/C	7	59.7305	NA	NA	NA	NA	NA	NA	NA	NA	AA	AA	AA	AA	AA	AA	AA	AA	CC	AA	AA	AA	CC	AA	AA	AA	AA	AA	CC	AA	AA	AA	AA	AA	CC	CC	AA	AA	CC	CC	CC	CC	AA	CC	AA	CC	AA	AA
wsnp_Ra_c19979_29215858	A/C	7	60.3999	NA	NA	NA	NA	NA	NA	NA	NA	CC	CC	CC	CC	CC	CC	CC	CC	CC	CC	CC	CC	CC	CC	CC	CC	CC	CC	CC	CC	CC	CC	CC	CC	CC	CC	CC	CC	CC	CC	CC	CC	CC	AA	CC	CC	CC	CC
wsnp_JD_c8722_9674634	A/C	7	61.0815	NA	NA	NA	NA	NA	NA	NA	NA	AC	AC	AC	AC	AC	AC	AC	AC	AC	AC	AC	AC	AC	AC	AC	AC	AC	AC	AC	AC	AC	AC	AC	AC	AC	AC	AC	AC	AC	AC	AC	AC	AC	AC	AC	AC	AC	AC
wsnp_Ex_c14340_22315611	A/C	7	62.4934	NA	NA	NA	NA	NA	NA	NA	NA	AA	AA	AA	AA	AA	CC	AA	AA	AA	AA	AA	AA	AA	AA	AA	AA	AA	AA	AA	CC	AA	AA	AA	AA	AA	AA	AA	AA	CC	AA	AA	AA	AA	AA	AA	AA	AA	AA
wsnp_Ex_rep_c66907_65324299	A/C	7	62.4934	NA	NA	NA	NA	NA	NA	NA	NA	AA	AA	AA	AA	AA	CC	AA	AA	AA	AA	AA	AA	AA	AA	AA	AA	AA	AA	AA	CC	AA	AA	AA	AA	AA	AA	AA	AA	CC	AA	AA	AA	AA	AA	AA	AA	AA	AA
wsnp_Ex_rep_c69577_68526990	A/C	7	62.4934	NA	NA	NA	NA	NA	NA	NA	NA	AA	AA	AA	CC	AA	AA	AA	AA	AA	CC	CC	CC	AA	AA	AA	AA	AA	NN	AA	AA	AA	AA	CC	AA	AA	AA	AA	AA	AA	AA	AA	AA	CC	AA	AA	AA	AA	AA
wsnp_Ex_c22888_32105519	A/C	7	64.1122	NA	NA	NA	NA	NA	NA	NA	NA	AA	AA	CC	CC	AA	CC	AA	AA	CC	CC	CC	CC	CC	AA	NN	CC	AA	NN	CC	CC	CC	AA	CC	AA	CC	CC	CC	NN	CC	CC	CC	CC	CC	AA	AA	CC	AA	AA
wsnp_Ex_rep_c67349_65914945	A/C	7	64.3069	NA	NA	NA	NA	NA	NA	NA	NA	CC	CC	AA	AA	CC	CC	CC	CC	AA	AA	AA	AA	AA	CC	NN	AA	CC	AC	AA	AA	AA	CC	AA	CC	AA	AA	AA	NN	AA	AA	AA	AA	AA	CC	CC	AA	CC	CC
wsnp_JD_rep_c64325_41024646	A/C	7	65.1893	NA	NA	NA	NA	NA	NA	NA	NA	CC	CC	CC	CC	CC	CC	CC	CC	CC	CC	CC	CC	CC	CC	NN	AA	CC	CC	CC	CC	AA	CC	AA	CC	CC	CC	AA	CC	AA	CC	CC	CC	CC	CC	CC	CC	CC	CC
wsnp_CAP11_c2438_1258747	A/C	7	65.5362	NA	NA	NA	NA	NA	NA	NA	NA	AA	AA	AA	AA	AA	AA	AA	AA	AA	AA	AA	AA	AA	AA	AC	CC	AA	AA	AA	AA	CC	AA	CC	AA	AA	AA	CC	AA	CC	AA	AA	AA	AA	AA	AA	AA	AA	AA
wsnp_Ex_c12354_19711297	A/C	7	65.9926	NA	NA	NA	NA	NA	NA	NA	NA	AA	AA	CC	CC	AA	CC	AA	AA	CC	CC	CC	CC	CC	NN	NN	CC	NN	NN	CC	CC	CC	AA	CC	AA	CC	CC	CC	NN	AA	CC	CC	CC	CC	CC	AA	CC	AA	AA
wsnp_Ra_c44141_50623811	A/C	7	66.9724	NA	NA	NA	NA	NA	NA	NA	NA	CC	CC	AA	CC	CC	AA	CC	CC	AA	CC	AA	CC	AA	CC	CC	AA	CC	AC	AA	AA	AA	CC	AA	CC	AA	AA	AA	CC	CC	AA	AA	AA	AA	AA	CC	AA	CC	CC
wsnp_Ex_rep_c101340_86719239	A/C	7	68.7737	NA	NA	NA	NA	NA	NA	NA	NA	AA	AA	CC	AA	AA	CC	AA	AA	CC	AA	CC	AA	CC	AA	NN	CC	AA	NN	CC	CC	CC	AA	CC	AA	CC	CC	CC	AA	AA	CC	CC	CC	CC	CC	AA	CC	AA	AA
wsnp_Ku_c3343_6206887	A/C	7	68.9685	NA	NA	NA	NA	NA	NA	NA	NA	CC	CC	AA	AA	CC	CC	CC	CC	AA	AA	AA	AA	AA	CC	CC	CC	CC	AA	AA	AA	CC	CC	AA	CC	AA	AA	AA	CC	AA	AA	AA	AA	AA	AA	CC	AA	CC	CC
wsnp_Ex_c16615_25147492	A/C	7	69.1632	NA	NA	NA	NA	NA	NA	NA	NA	AA	AA	CC	AA	AA	CC	AA	AA	CC	AA	AA	AA	CC	AA	AA	CC	AA	AA	CC	CC	CC	AA	AA	AA	CC	CC	CC	AA	AA	CC	CC	CC	AA	CC	AA	CC	AA	AA
wsnp_RFL_Contig4273_4946890	A/C	7	69.7718	NA	NA	NA	NA	NA	NA	NA	NA	AA	AA	CC	AA	AA	CC	AA	AA	CC	AA	AA	AA	CC	AA	NN	CC	AA	AA	CC	CC	CC	AA	AA	AA	CC	CC	CC	AA	AA	CC	CC	CC	AA	CC	AA	CC	AA	AA
wsnp_BE443995B_Ta_2_2	A/C	7	70.0761	NA	NA	NA	NA	NA	NA	NA	NA	AA	AA	CC	AA	AA	CC	AA	AA	CC	AA	AA	AA	CC	AA	AC	CC	AA	AA	CC	CC	CC	AA	AA	AA	CC	CC	CC	AA	AA	CC	CC	CC	AA	CC	AA	CC	AA	AA
wsnp_Ex_c45438_51235587	A/C	7	70.0761	NA	NA	NA	NA	NA	NA	NA	NA	AA	AA	CC	AA	AA	CC	AA	AA	CC	AA	CC	AA	CC	AA	NN	CC	AA	NN	CC	CC	CC	AA	AA	AA	CC	CC	CC	AA	AA	CC	CC	CC	CC	CC	AA	CC	AA	AA
wsnp_Ra_rep_c99053_85689574	A/C	7	70.3864	NA	NA	NA	NA	NA	NA	NA	NA	CC	CC	AA	CC	CC	AA	CC	CC	AA	CC	CC	CC	AA	CC	CC	CC	CC	CC	AA	AA	CC	CC	CC	CC	AA	AA	NN	CC	CC	AA	AA	AA	CC	AA	CC	AA	CC	CC
wsnp_Ex_c5929_10402147	A/C	7	70.995	NA	NA	NA	NA	NA	NA	NA	NA	CC	CC	AA	CC	CC	AA	CC	CC	AA	CC	AA	CC	AA	CC	CC	AA	CC	NN	AA	AA	AA	CC	AA	CC	AA	AA	AA	CC	CC	AA	AA	AA	AA	AA	CC	AA	CC	CC
wsnp_Ex_c943_1808232	A/C	7	71.281	NA	NA	NA	NA	NA	NA	NA	NA	CC	CC	AA	CC	CC	AA	CC	CC	AA	CC	CC	CC	AA	CC	CC	AA	CC	CC	AA	AA	AA	CC	CC	CC	AA	AA	AA	CC	CC	AA	AA	AA	CC	AA	CC	AA	CC	CC
wsnp_Ex_c11039_17902115	A/C	7	71.8896	NA	NA	NA	NA	NA	NA	NA	NA	CC	CC	AA	CC	CC	AA	CC	CC	AA	CC	CC	CC	AA	CC	CC	AA	CC	CC	AA	AA	AA	CC	CC	CC	AA	AA	AA	CC	CC	AA	AA	AA	CC	AA	CC	AA	CC	CC
wsnp_Ex_c943_1808577	A/C	7	71.8896	NA	NA	NA	NA	NA	NA	NA	NA	CC	CC	AA	CC	CC	AA	CC	CC	AA	CC	CC	CC	AA	CC	CC	AA	CC	CC	AA	AA	AA	CC	CC	CC	AA	AA	AA	CC	CC	AA	AA	AA	CC	AA	CC	AA	CC	CC
wsnp_Ex_c28310_37444843	A/C	7	72.1939	NA	NA	NA	NA	NA	NA	NA	NA	AA	AA	CC	AA	AA	CC	AA	AA	CC	AA	AA	AA	CC	AA	NN	CC	AA	AA	CC	CC	CC	AA	AA	AA	CC	CC	CC	AA	AA	CC	CC	CC	AA	CC	AA	CC	AA	AA
wsnp_JD_c1187_1731186	A/C	7	72.5042	NA	NA	NA	NA	NA	NA	NA	NA	CC	CC	AA	CC	CC	AA	CC	CC	AA	CC	AA	CC	AA	CC	CC	AA	CC	NN	AA	AA	AA	CC	AA	CC	AA	AA	AA	CC	CC	AA	AA	AA	AA	AA	CC	AA	CC	CC
wsnp_Ex_c41767_48517061	A/C	7	74.0622	NA	NA	NA	NA	NA	NA	NA	NA	AA	AA	AA	AA	AA	AA	AA	AA	AA	AA	AA	AA	CC	AA	AA	AA	AA	AA	CC	CC	AA	AA	AA	AA	CC	AA	NN	AA	AA	AA	CC	CC	AA	CC	AA	AA	AA	AA
wsnp_CAP11_rep_c8750_3780311	A/C	7	74.3664	NA	NA	NA	NA	NA	NA	NA	NA	AA	AA	AA	CC	AA	AA	AA	AA	AA	CC	CC	CC	AA	AA	AA	AA	AA	NN	AA	AA	AA	AA	CC	AA	AA	AA	AA	AA	AA	AA	AA	AA	CC	AA	AA	AA	AA	AA
wsnp_BF429272A_Ta_2_1	A/C	7	75.2428	NA	NA	NA	NA	NA	NA	NA	NA	CC	CC	CC	CC	CC	AA	CC	CC	CC	CC	CC	CC	CC	CC	CC	AA	CC	CC	CC	CC	AA	CC	CC	CC	CC	CC	AA	CC	CC	CC	CC	CC	CC	CC	CC	CC	CC	CC
wsnp_Ex_c11397_18400400	A/C	7	75.2428	NA	NA	NA	NA	NA	NA	NA	NA	AA	AA	AA	AA	AA	CC	AA	AA	AA	AA	AA	AA	AA	AA	NN	CC	AA	AA	AA	AA	CC	AA	AA	AA	AA	AA	CC	AA	AA	AA	AA	AA	AA	AA	AA	AA	AA	AA
wsnp_Ex_c2678_4968284	A/C	7	75.2428	NA	NA	NA	NA	NA	NA	NA	NA	CC	CC	AA	AA	CC	CC	CC	CC	AA	AA	AA	AA	AA	CC	CC	CC	CC	NN	AA	AA	CC	CC	AA	CC	AA	AA	AA	CC	AA	AA	AA	AA	AA	AA	CC	AA	CC	CC
wsnp_Ex_c2678_4968496	A/C	7	75.2428	NA	NA	NA	NA	NA	NA	NA	NA	AA	AA	CC	CC	AA	AA	AA	AA	CC	CC	CC	CC	CC	AA	AA	AA	AA	NN	CC	CC	AA	AA	CC	AA	CC	CC	CC	NN	CC	CC	CC	CC	CC	CC	AA	CC	AA	AA
wsnp_Ex_c2678_4969725	A/C	7	75.2428	NA	NA	NA	NA	NA	NA	NA	NA	CC	CC	AA	AA	CC	CC	CC	CC	AA	AA	AA	AA	AA	CC	CC	CC	CC	NN	AA	AA	CC	CC	AA	CC	AA	AA	AA	CC	AA	AA	AA	AA	AA	AA	CC	AA	CC	CC
wsnp_Ex_rep_c108072_91444417	A/C	7	75.2428	NA	NA	NA	NA	NA	NA	NA	NA	AA	AA	AA	AA	AA	CC	AA	AA	AA	AA	AA	AA	AA	AA	AC	CC	AA	AA	AA	AA	CC	AA	AA	AA	AA	AA	CC	AA	AA	AA	AA	AA	AA	AA	AA	AA	AA	AA
wsnp_JD_rep_c49174_33405622	A/C	7	75.2428	NA	NA	NA	NA	NA	NA	NA	NA	CC	CC	CC	CC	CC	AA	CC	CC	CC	CC	CC	CC	CC	CC	NN	AA	CC	CC	CC	CC	AA	CC	CC	CC	CC	CC	NN	CC	CC	CC	CC	CC	CC	CC	CC	CC	CC	CC
wsnp_Ku_c1307_2606226	A/C	7	75.2428	NA	NA	NA	NA	NA	NA	NA	NA	AA	AA	AA	AA	AA	CC	AA	AA	AA	AA	AA	AA	AA	AA	AA	CC	AA	AA	AA	AA	CC	AA	AA	AA	AA	AA	NN	AA	AA	AA	AA	AA	AA	AA	AA	AA	AA	AA
wsnp_Ku_c3956_7237468	A/C	7	75.2428	NA	NA	NA	NA	NA	NA	NA	NA	AA	AA	CC	CC	AA	AA	AA	AA	CC	CC	CC	CC	CC	AA	AA	AA	AA	NN	CC	CC	AA	AA	CC	AA	CC	CC	CC	AA	CC	CC	CC	CC	CC	CC	AA	CC	AA	AA
wsnp_Ku_c3956_7237642	A/C	7	75.2428	NA	NA	NA	NA	NA	NA	NA	NA	AA	AA	AA	AA	AA	CC	AA	AA	AA	AA	AA	AA	AA	AA	NN	CC	AA	AA	AA	AA	CC	AA	AA	AA	AA	AA	AA	AA	AA	AA	AA	AA	AA	AA	AA	AA	AA	AA
wsnp_Ku_c3956_7237707	A/C	7	75.2428	NA	NA	NA	NA	NA	NA	NA	NA	AA	AA	CC	CC	AA	AA	AA	AA	CC	CC	CC	CC	CC	AA	AA	AA	AA	AC	CC	CC	AA	AA	CC	AA	CC	CC	NN	NN	CC	CC	CC	CC	CC	CC	AA	CC	AA	AA
wsnp_Ku_c40984_49074215	A/C	7	75.2428	NA	NA	NA	NA	NA	NA	NA	NA	CC	CC	CC	CC	CC	AA	CC	CC	CC	CC	CC	CC	CC	CC	CC	AA	CC	CC	CC	CC	AA	CC	CC	CC	CC	CC	AA	CC	CC	CC	CC	CC	CC	CC	CC	CC	CC	CC
wsnp_Ku_rep_c102095_89140978	A/C	7	75.2428	NA	NA	NA	NA	NA	NA	NA	NA	CC	CC	CC	CC	CC	AA	CC	CC	CC	CC	CC	CC	CC	CC	CC	AA	CC	CC	CC	CC	AA	CC	CC	CC	CC	CC	AA	CC	CC	CC	CC	CC	CC	CC	CC	CC	CC	CC
wsnp_Ku_rep_c104691_91086871	A/C	7	75.2428	NA	NA	NA	NA	NA	NA	NA	NA	AA	AA	AA	AA	AA	CC	AA	AA	AA	AA	AA	AA	AA	AA	NN	CC	AA	AA	AA	AA	CC	AA	AA	AA	AA	AA	CC	AA	AA	AA	AA	AA	AA	AA	AA	AA	AA	AA
wsnp_RFL_Contig2913_2755542	A/C	7	75.2428	NA	NA	NA	NA	NA	NA	NA	NA	AA	AA	AA	AA	AA	CC	AA	AA	AA	AA	AA	AA	AA	AA	NN	CC	AA	AA	AA	AA	CC	AA	AA	AA	AA	AA	CC	AA	AA	AA	AA	AA	AA	AA	AA	AA	AA	AA
wsnp_Ex_c12850_20377830	A/C	7	76.0096	NA	NA	NA	NA	NA	NA	NA	NA	AA	AA	AA	CC	AA	AA	AA	AA	AA	CC	AA	CC	CC	AA	AA	AA	AA	AA	CC	CC	AA	AA	AA	AA	CC	AA	AA	AA	AA	AA	CC	CC	AA	AA	AA	AA	AA	AA
wsnp_Ex_c15400_23664328	A/C	7	76.0096	NA	NA	NA	NA	NA	NA	NA	NA	CC	CC	AC	CC	CC	AA	CC	CC	CC	CC	CC	CC	CC	CC	NN	AA	CC	CC	CC	CC	AA	CC	CC	CC	CC	CC	CC	CC	CC	CC	CC	CC	CC	CC	CC	CC	CC	CC
wsnp_Ex_c1660_3158776	A/C	7	76.0096	NA	NA	NA	NA	NA	NA	NA	NA	CC	CC	NN	CC	CC	AA	CC	CC	CC	CC	CC	CC	CC	CC	CC	AA	CC	CC	CC	CC	AA	CC	CC	CC	CC	CC	CC	CC	CC	CC	CC	CC	CC	CC	CC	CC	CC	CC
wsnp_Ex_c1660_3159173	A/C	7	76.0096	NA	NA	NA	NA	NA	NA	NA	NA	AA	AA	NN	AA	AA	CC	AA	AA	AA	AA	AA	AA	AA	AA	AA	CC	AA	AA	AA	AA	CC	AA	AA	AA	AA	AA	AA	AA	AA	AA	AA	AA	AA	AA	AA	AA	AA	AA
wsnp_Ex_rep_c66867_65267909	A/C	7	76.5086	NA	NA	NA	NA	NA	NA	NA	NA	CC	CC	CC	AA	CC	AA	CC	CC	CC	AA	AA	CC	AA	CC	CC	CC	CC	NN	AA	AA	CC	CC	AA	CC	AA	CC	CC	CC	AA	CC	AA	AA	AA	AA	CC	CC	CC	CC
wsnp_Ku_c9433_15811664	A/C	7	77.2632	NA	NA	NA	NA	NA	NA	NA	NA	CC	CC	CC	CC	CC	CC	CC	CC	CC	CC	AA	CC	AA	CC	CC	CC	CC	AC	AA	CC	CC	CC	AA	CC	AA	CC	CC	CC	CC	CC	AA	AA	AA	AA	CC	CC	CC	CC
wsnp_Ex_rep_c69752_68711460	A/C	7	77.4579	NA	NA	NA	NA	NA	NA	NA	NA	AA	AA	AA	AA	AA	AA	AA	AA	AA	AA	CC	AA	CC	AA	AA	AA	AA	NN	CC	AA	AA	AA	CC	AA	CC	AA	NN	AA	AA	AA	CC	CC	CC	CC	AA	NN	AA	AA
wsnp_Ex_c42698_49211728	A/C	7	78.2308	NA	NA	NA	NA	NA	NA	NA	NA	AA	AA	AC	AA	AA	AA	AA	AA	AA	AA	AA	AA	AA	AA	NN	CC	AA	AA	NN	AA	CC	AA	AA	AA	AA	AA	CC	AA	AA	AA	AA	AA	AA	AA	AA	AA	AA	AA
wsnp_Ex_c24293_33532428	A/C	7	78.4195	NA	NA	NA	NA	NA	NA	NA	NA	AA	AA	NN	AA	AA	CC	AA	AA	AA	AA	AA	CC	AA	AA	NN	CC	AA	AA	NN	AA	CC	AA	AA	AA	AA	AA	CC	NN	AA	AA	AA	AA	AA	AA	AA	AA	AA	AA
wsnp_CAP12_rep_c8867_3720285	A/C	7	78.6142	NA	NA	NA	NA	NA	NA	NA	NA	AA	AA	AA	AA	AA	AA	AA	AA	AA	AA	CC	AA	CC	NN	AA	AA	AA	NN	CC	AA	AA	AA	CC	AA	CC	AA	AC	AA	AA	AA	CC	CC	CC	CC	AA	NN	AA	AA
wsnp_Ex_c11085_17973016	A/C	7	78.6142	NA	NA	NA	NA	NA	NA	NA	NA	AA	AA	AA	AA	AA	AA	AA	AA	AA	AA	AA	AA	CC	AA	AA	AA	AA	AA	CC	CC	AA	AA	AA	AA	CC	AA	AA	AA	CC	AA	CC	CC	AA	AA	AA	AA	AA	AA
wsnp_JD_c7441_8535047	A/C	7	78.809	NA	NA	NA	NA	NA	NA	NA	NA	AA	AA	AC	AA	AA	AA	AA	AA	AA	AA	AA	AA	AA	AA	AC	CC	AA	AA	AA	AA	CC	AA	AA	AA	AA	AA	CC	AA	AA	AA	AA	AA	AA	AA	AA	AA	AA	AA
wsnp_Ex_c10667_17387885	A/C	7	78.9976	NA	NA	NA	NA	NA	NA	NA	NA	AA	AA	AA	AA	AA	AA	AA	AA	AA	AA	CC	AA	CC	AA	AA	AA	AA	NN	CC	CC	AA	AA	CC	AA	CC	AA	AA	AA	CC	AA	CC	CC	CC	CC	AA	AA	AA	AA
wsnp_RFL_Contig4814_5829093	A/C	7	79.308	NA	NA	NA	NA	NA	NA	NA	NA	CC	CC	CC	AA	CC	CC	CC	CC	CC	AA	AA	CC	AA	CC	CC	CC	CC	NN	AA	AA	CC	CC	AA	CC	AA	CC	CC	CC	AA	CC	AA	AA	AA	AA	CC	CC	CC	CC
wsnp_Ex_c9468_15696542	A/C	7	79.9165	NA	NA	NA	NA	NA	NA	NA	NA	CC	CC	CC	CC	CC	CC	CC	CC	CC	CC	AA	CC	AA	CC	CC	CC	CC	NN	NN	AA	CC	CC	AA	CC	AA	CC	CC	CC	AA	CC	NN	AA	AA	AA	CC	CC	CC	CC
wsnp_Ex_c32003_40728918	A/C	7	80.5312	NA	NA	NA	NA	NA	NA	NA	NA	CC	CC	CC	AA	CC	CC	CC	CC	CC	AA	AA	CC	AA	CC	CC	CC	CC	NN	AA	AA	CC	CC	AA	CC	AA	CC	CC	CC	AA	CC	AA	AA	AA	AA	CC	CC	CC	CC
wsnp_Ra_c29280_38672141	A/C	7	80.8355	NA	NA	NA	NA	NA	NA	NA	NA	CC	CC	CC	CC	CC	CC	CC	CC	CC	CC	AA	CC	AA	CC	CC	CC	CC	NN	AA	AA	CC	CC	AA	CC	AA	CC	CC	CC	AA	CC	AA	AA	AA	AA	CC	CC	CC	CC
wsnp_Ex_c12948_20511479	A/C	7	81.1398	NA	NA	NA	NA	NA	NA	NA	NA	CC	CC	NN	AA	CC	AA	CC	CC	CC	AA	CC	AA	CC	CC	CC	AA	CC	CC	CC	CC	AA	CC	CC	CC	CC	CC	NN	CC	CC	CC	CC	CC	CC	CC	CC	CC	CC	CC
wsnp_Ex_c45213_51068540	A/C	7	81.1398	NA	NA	NA	NA	NA	NA	NA	NA	AA	AA	NN	CC	AA	CC	AA	AA	AA	CC	AA	CC	AA	AA	NN	CC	AA	AA	AA	AA	CC	AA	AA	AA	AA	AA	CC	AA	AA	AA	AA	AA	AA	AA	AA	AA	AA	AA
wsnp_Ex_c9458_15679797	A/C	7	81.1398	NA	NA	NA	NA	NA	NA	NA	NA	AA	AA	NN	CC	AA	CC	AA	AA	AA	CC	AA	CC	AA	AA	AA	CC	AA	AA	AA	AA	CC	AA	AA	AA	AA	AA	CC	AA	AA	AA	AA	AA	AA	AA	AA	AA	AA	AA
wsnp_BE406587A_Ta_2_1	A/C	7	81.444	NA	NA	NA	NA	NA	NA	NA	NA	AA	AA	NN	AA	AA	CC	AA	AA	AA	AA	AA	CC	AA	AA	NN	CC	AA	AA	AA	AA	CC	AA	AA	AA	AA	AA	CC	AA	AA	AA	AA	AA	AA	AA	AA	AA	AA	AA
wsnp_BE494474A_Ta_2_2	A/C	7	81.444	NA	NA	NA	NA	NA	NA	NA	NA	CC	CC	CC	CC	CC	CC	CC	CC	CC	CC	AA	CC	AA	CC	CC	CC	CC	AA	AA	CC	CC	CC	AA	CC	AA	CC	CC	CC	CC	CC	AA	AA	AA	AA	CC	CC	CC	CC
wsnp_Ex_c22766_31972202	A/C	7	81.444	NA	NA	NA	NA	NA	NA	NA	NA	CC	CC	AC	CC	CC	AA	CC	CC	CC	CC	CC	AA	CC	CC	NN	AA	CC	CC	CC	CC	AA	CC	CC	CC	CC	CC	NN	CC	CC	CC	CC	CC	CC	CC	CC	CC	CC	CC
wsnp_Ex_c22766_31972755	A/C	7	81.444	NA	NA	NA	NA	NA	NA	NA	NA	AA	AA	NN	AA	AA	CC	AA	AA	AA	AA	AA	CC	AA	AA	NN	CC	AA	AA	AA	AA	CC	AA	AA	AA	AA	AA	CC	AA	AA	AA	AA	AA	AA	AA	AA	AA	AA	AA
wsnp_Ex_c45213_51068305	A/C	7	81.444	NA	NA	NA	NA	NA	NA	NA	NA	CC	CC	NN	AA	CC	AA	CC	CC	CC	AA	CC	AA	CC	CC	NN	AA	CC	CC	CC	CC	AA	CC	CC	CC	CC	CC	AA	CC	CC	CC	CC	CC	CC	CC	CC	CC	CC	CC
wsnp_Ex_c45213_51068665	A/C	7	81.444	NA	NA	NA	NA	NA	NA	NA	NA	CC	CC	AC	AA	CC	AA	CC	CC	CC	AA	CC	AA	CC	CC	NN	AA	CC	CC	CC	CC	AA	CC	CC	CC	CC	CC	AA	CC	CC	CC	CC	CC	CC	CC	CC	CC	CC	CC
wsnp_Ku_c25809_35776454	A/C	7	81.444	NA	NA	NA	NA	NA	NA	NA	NA	CC	CC	NN	CC	CC	CC	CC	CC	CC	CC	CC	AA	CC	CC	NN	AA	CC	CC	CC	CC	AA	CC	CC	CC	CC	CC	AA	CC	CC	CC	CC	CC	CC	CC	CC	CC	CC	CC
wsnp_Ku_c8334_14181247	A/C	7	81.444	NA	NA	NA	NA	NA	NA	NA	NA	AA	AA	NN	AA	AA	CC	AA	AA	AA	AA	AA	CC	CC	AA	AA	CC	AA	AA	CC	CC	CC	AA	AA	AA	CC	AA	CC	AA	CC	AA	CC	CC	AA	AA	AA	AA	AA	AA
wsnp_Ra_c7280_12576178	A/C	7	81.444	NA	NA	NA	NA	NA	NA	NA	NA	CC	CC	AC	AA	CC	AA	CC	CC	CC	AA	CC	AA	CC	CC	NN	AA	CC	CC	CC	CC	AA	CC	CC	CC	CC	CC	NN	CC	CC	CC	CC	CC	CC	CC	CC	CC	CC	CC
wsnp_RFL_Contig429_4978628	A/C	7	81.444	NA	NA	NA	NA	NA	NA	NA	NA	CC	CC	NN	AA	CC	CC	CC	CC	CC	AA	AA	AA	AA	CC	CC	AA	CC	NN	AA	AA	AA	CC	AA	CC	AA	CC	AA	CC	AA	CC	AA	AA	AA	AA	CC	CC	CC	CC
wsnp_Ex_c9468_15697512	A/C	7	81.9613	NA	NA	NA	NA	NA	NA	NA	NA	AA	AA	NN	AA	AA	CC	AA	AA	AA	AA	AA	CC	AA	AA	NN	CC	AA	AA	AA	AA	CC	AA	AA	AA	AA	AA	CC	AA	AA	AA	AA	AA	AA	AA	AA	AA	AA	AA
wsnp_CAP11_c318_261649	A/C	7	82.5516	NA	NA	NA	NA	NA	NA	NA	NA	CC	CC	AC	CC	CC	AA	CC	CC	CC	CC	AA	AA	AA	CC	NN	AA	CC	AC	AA	CC	AA	CC	AA	CC	AA	CC	AA	CC	CC	CC	AA	AA	AA	AA	CC	CC	CC	CC
wsnp_BE490613A_Ta_2_1	A/C	7	82.7464	NA	NA	NA	NA	NA	NA	NA	NA	CC	CC	AC	CC	CC	AA	CC	CC	CC	CC	AA	AA	AA	CC	NN	AA	CC	AC	AA	CC	AA	CC	AA	CC	AA	CC	AA	CC	CC	CC	NN	AA	AA	AA	CC	CC	CC	CC
wsnp_BE443568A_Ta_2_2	A/C	7	82.9411	NA	NA	NA	NA	NA	NA	NA	NA	CC	CC	AC	CC	CC	AA	CC	CC	CC	CC	AA	AA	AA	CC	NN	AA	CC	NN	AA	CC	AA	CC	AA	CC	AA	CC	AA	CC	CC	CC	AA	AA	AA	AA	CC	CC	CC	CC
wsnp_Ex_c2502_4675968	A/C	7	82.9411	NA	NA	NA	NA	NA	NA	NA	NA	AA	AA	AC	CC	AA	AA	AA	AA	AA	CC	CC	CC	CC	AA	NN	CC	AA	NN	CC	AA	CC	AA	CC	AA	CC	AA	CC	NN	AA	AA	CC	CC	CC	CC	AA	AA	AA	AA
wsnp_Ex_rep_c104884_89459472	A/C	7	82.9411	NA	NA	NA	NA	NA	NA	NA	NA	CC	CC	AC	CC	CC	CC	CC	CC	CC	CC	AA	AA	AA	CC	NN	AA	CC	CC	AA	CC	AA	CC	CC	CC	AA	CC	AA	CC	CC	CC	AA	AA	CC	CC	CC	CC	CC	CC
wsnp_RFL_Contig3396_3515504	A/C	7	82.9411	NA	NA	NA	NA	NA	NA	NA	NA	CC	CC	NN	CC	CC	AA	CC	CC	CC	CC	AA	AA	AA	CC	NN	AA	CC	AA	AA	CC	AA	CC	AA	CC	AA	CC	AA	CC	CC	CC	AA	AA	AA	AA	CC	CC	CC	CC
wsnp_RFL_Contig4082_4591766	A/C	7	82.9411	NA	NA	NA	NA	NA	NA	NA	NA	AA	AA	AC	CC	AA	AA	AA	AA	AA	CC	CC	CC	CC	AA	NN	CC	AA	NN	CC	AA	CC	AA	CC	AA	CC	AA	CC	NN	AA	AA	CC	CC	CC	CC	AA	AA	AA	AA
wsnp_Ex_c15269_23491104	A/C	7	83.2393	NA	NA	NA	NA	NA	NA	NA	NA	CC	CC	NN	CC	CC	AA	CC	CC	CC	CC	CC	CC	CC	CC	NN	AA	CC	CC	CC	CC	AA	CC	CC	CC	CC	CC	AA	CC	CC	CC	CC	CC	CC	CC	CC	CC	CC	CC
wsnp_Ex_rep_c66865_65262612	A/C	7	83.2393	NA	NA	NA	NA	NA	NA	NA	NA	CC	CC	NN	CC	CC	AA	CC	CC	CC	CC	CC	CC	CC	CC	NN	AA	CC	CC	CC	CC	AA	CC	CC	CC	CC	CC	NN	CC	CC	CC	CC	CC	CC	CC	CC	CC	CC	CC
wsnp_Ex_rep_c66865_65262892	A/C	7	83.2393	NA	NA	NA	NA	NA	NA	NA	NA	CC	CC	AC	CC	CC	AA	CC	CC	CC	CC	CC	CC	CC	CC	NN	AA	CC	CC	CC	CC	AA	CC	CC	CC	CC	CC	AA	CC	CC	CC	CC	CC	CC	CC	CC	CC	CC	CC
wsnp_Ex_rep_c66865_65263145	A/C	7	83.2393	NA	NA	NA	NA	NA	NA	NA	NA	AA	AA	AC	AA	AA	CC	AA	AA	AA	AA	AA	AA	AA	AA	AC	CC	AA	AA	AA	AA	CC	AA	AA	AA	AA	AA	CC	AA	AA	AA	AA	AA	AA	AA	AA	AA	AA	AA
wsnp_Ex_c3478_6369892	A/C	7	83.5862	NA	NA	NA	NA	NA	NA	NA	NA	AA	AA	AA	AA	AA	AA	AA	AA	AA	AA	AA	AA	AA	AA	AA	AA	AA	AA	AA	AA	AA	AA	AA	AA	AA	AA	AA	NN	CC	AA	AA	AA	AA	AA	AA	AA	AA	AA
wsnp_Ku_c9316_15647115	A/C	7	84.286	NA	NA	NA	NA	NA	NA	NA	NA	CC	CC	AC	AA	CC	CC	CC	CC	CC	AA	AA	AA	AA	CC	NN	AA	CC	AC	AA	AA	AA	CC	AA	CC	AA	CC	AA	CC	AA	CC	AA	AA	AA	AA	CC	CC	CC	CC
wsnp_Ku_c4886_8753646	A/C	7	97.7657	NA	NA	NA	NA	NA	NA	NA	NA	AA	AA	NN	AA	AA	AA	AA	AA	AA	AA	CC	AA	CC	AA	NN	CC	AA	NN	CC	AA	CC	AA	CC	AA	CC	AA	CC	AA	AA	AA	CC	CC	CC	CC	AA	AA	AA	AA
wsnp_Ex_c5047_8963671	A/C	7	99.6036	NA	NA	NA	NA	NA	NA	NA	NA	AA	AA	NN	AA	AA	CC	AA	AA	AA	AA	AA	CC	AA	AA	AC	CC	AA	NN	AA	AA	CC	AA	CC	AA	AA	AA	CC	NN	AA	AA	AA	AA	CC	CC	AA	AA	AA	AA
wsnp_Ku_rep_c68484_67499824	A/C	7	99.6036	NA	NA	NA	NA	NA	NA	NA	NA	CC	CC	AC	AA	CC	CC	CC	CC	CC	AA	CC	AA	CC	CC	NN	AA	CC	AC	CC	AA	AA	CC	AA	CC	CC	CC	AA	CC	AA	CC	CC	CC	AA	AA	CC	CC	CC	CC
wsnp_Ku_rep_c68484_67500021	A/C	7	99.6036	NA	NA	NA	NA	NA	NA	NA	NA	CC	CC	NN	AA	CC	CC	CC	CC	CC	AA	CC	AA	CC	CC	CC	AA	CC	NN	CC	AA	AA	CC	AA	CC	CC	CC	AA	CC	AA	CC	CC	CC	AA	AA	CC	CC	CC	CC
wsnp_Ex_rep_c66865_65264070	A/C	7	100.687	NA	NA	NA	NA	NA	NA	NA	NA	AA	AA	AA	CC	AA	AA	AA	AA	AA	CC	CC	CC	CC	AA	AA	AA	AA	NN	CC	AA	AA	AA	CC	AA	CC	AA	AA	AA	AA	AA	CC	CC	CC	CC	AA	AA	AA	AA
wsnp_JD_c14691_14352459	A/C	7	100.809	NA	NA	NA	NA	NA	NA	NA	NA	AA	AA	NN	AA	AA	AA	AA	AA	AA	AA	AA	AA	AA	AA	NN	CC	AA	AA	AA	AA	CC	AA	AA	AA	AA	AA	CC	AA	AA	AA	AA	AA	AA	AA	AA	AA	AA	AA
wsnp_JD_c3034_4017676	A/C	7	101.119	NA	NA	NA	NA	NA	NA	NA	NA	AA	AA	AA	CC	AA	AA	AA	AA	AA	CC	CC	CC	CC	AA	AA	AA	AA	AC	CC	AA	AA	AA	CC	AA	CC	AA	AA	AA	AA	AA	CC	CC	CC	CC	AA	AA	AA	AA
wsnp_Ex_c1335_2556442	A/C	7	101.983	NA	NA	NA	NA	NA	NA	NA	NA	AA	AA	AA	CC	AA	AA	AA	AA	AA	CC	CC	CC	CC	AA	AA	AA	AA	CC	CC	AA	AA	AA	CC	AA	CC	AA	NN	NN	AA	AA	CC	CC	CC	CC	AA	NN	AA	AA
wsnp_Ra_c35889_44345459	A/C	7	102.22	NA	NA	NA	NA	NA	NA	NA	NA	CC	CC	CC	AA	CC	CC	CC	CC	CC	AA	CC	AA	CC	CC	CC	CC	CC	AC	CC	AA	CC	CC	AA	CC	CC	CC	CC	CC	CC	CC	CC	CC	AA	AA	CC	CC	CC	CC
wsnp_Ex_c37208_45002588	A/C	7	102.543	NA	NA	NA	NA	NA	NA	NA	NA	CC	CC	CC	AA	CC	CC	CC	CC	CC	AA	CC	AA	CC	CC	CC	CC	CC	AC	CC	AA	CC	CC	AA	CC	CC	CC	CC	CC	CC	CC	CC	CC	AA	AA	CC	CC	CC	CC
wsnp_BE490651A_Ta_2_2	A/C	7	102.865	NA	NA	NA	NA	NA	NA	NA	NA	AA	AA	AC	CC	AA	AA	AA	AA	AA	CC	CC	CC	CC	AA	NN	CC	AA	NN	CC	CC	CC	AA	CC	AA	CC	AA	CC	NN	CC	AA	CC	CC	CC	CC	AA	AA	AA	AA
wsnp_Ex_c1149_2206471	A/C	7	102.865	NA	NA	NA	NA	NA	NA	NA	NA	CC	CC	CC	AA	CC	CC	CC	CC	CC	AA	CC	AA	CC	CC	CC	CC	CC	AC	CC	AA	CC	CC	AA	CC	CC	CC	CC	CC	CC	CC	CC	CC	AA	AA	CC	CC	CC	CC
wsnp_Ex_c12269_19597341	A/C	7	102.865	NA	NA	NA	NA	NA	NA	NA	NA	AA	AA	AA	CC	AA	AA	AA	AA	AA	CC	AA	CC	AA	AA	AA	AA	AA	NN	AA	CC	AA	AA	CC	AA	AA	AA	AA	AA	AA	AA	AA	AA	CC	CC	AA	AA	AA	AA
wsnp_Ex_c15100_23284292	A/C	7	102.865	NA	NA	NA	NA	NA	NA	NA	NA	CC	CC	CC	AA	CC	AA	CC	CC	CC	AA	CC	AA	CC	CC	CC	CC	CC	NN	CC	AA	CC	CC	AA	CC	CC	CC	NN	CC	CC	CC	CC	CC	AA	AA	CC	CC	CC	CC
wsnp_Ex_c18637_27508578	A/C	7	102.865	NA	NA	NA	NA	NA	NA	NA	NA	CC	CC	NN	CC	CC	CC	CC	CC	CC	CC	CC	CC	CC	CC	NN	AA	CC	CC	CC	CC	AA	CC	CC	CC	CC	CC	AA	CC	AA	CC	CC	CC	CC	CC	CC	CC	CC	CC
wsnp_Ex_c41283_48140956	A/C	7	102.865	NA	NA	NA	NA	NA	NA	NA	NA	AA	AA	AA	CC	AA	AA	AA	AA	AA	CC	AA	CC	AA	AA	AA	AA	AA	NN	AA	CC	AA	AA	CC	AA	AA	AA	AA	AA	AA	AA	AA	AA	CC	CC	AA	AA	AA	AA
wsnp_Ex_c41283_48141201	A/C	7	102.865	NA	NA	NA	NA	NA	NA	NA	NA	AA	AA	AA	CC	AA	AA	AA	AA	AA	CC	AA	CC	AA	AA	AA	AA	AA	NN	AA	CC	AA	AA	CC	AA	AA	AA	AA	NN	AA	AA	AA	AA	CC	CC	AA	AA	AA	AA
wsnp_Ex_c47907_52974924	A/C	7	102.865	NA	NA	NA	NA	NA	NA	NA	NA	CC	CC	CC	AA	CC	AA	CC	CC	CC	AA	CC	AA	CC	CC	CC	CC	CC	NN	CC	AA	CC	CC	AA	CC	CC	CC	CC	CC	CC	CC	CC	CC	AA	AA	CC	CC	CC	CC
wsnp_Ex_c51776_55603135	A/C	7	102.865	NA	NA	NA	NA	NA	NA	NA	NA	CC	CC	NN	CC	CC	CC	CC	CC	CC	CC	CC	CC	CC	CC	CC	AA	CC	CC	CC	AA	AA	CC	CC	CC	CC	CC	NN	CC	AA	CC	CC	CC	CC	CC	CC	CC	CC	CC
wsnp_Ex_c9510_15761235	A/C	7	102.865	NA	NA	NA	NA	NA	NA	NA	NA	CC	CC	CC	AA	CC	AA	CC	CC	CC	AA	CC	AA	CC	CC	CC	CC	CC	NN	CC	AA	CC	CC	AA	CC	CC	CC	CC	CC	CC	CC	CC	CC	AA	AA	CC	CC	CC	CC
wsnp_Ku_c32404_42016343	A/C	7	102.865	NA	NA	NA	NA	NA	NA	NA	NA	CC	CC	CC	AA	CC	CC	CC	CC	CC	AA	CC	AA	CC	CC	CC	CC	CC	AC	CC	AA	CC	CC	AA	CC	CC	CC	CC	CC	CC	CC	CC	CC	AA	AA	CC	CC	CC	CC
wsnp_Ex_c763_1503467	A/C	7	104.381	NA	NA	NA	NA	NA	NA	NA	NA	CC	CC	CC	AA	CC	CC	CC	CC	CC	AA	AA	AA	AA	CC	CC	CC	CC	NN	NN	CC	CC	CC	AA	CC	AA	CC	CC	CC	CC	CC	NN	AA	AA	AA	CC	CC	CC	CC
wsnp_Ex_rep_c69034_67934852	A/C	7	104.381	NA	NA	NA	NA	NA	NA	NA	NA	CC	CC	CC	AA	CC	CC	CC	CC	CC	AA	AA	AA	AA	CC	CC	CC	CC	NN	AA	CC	CC	CC	AA	CC	AA	CC	CC	CC	CC	CC	AA	AA	AA	AA	CC	CC	CC	CC
wsnp_Ex_rep_c69034_67935465	A/C	7	104.381	NA	NA	NA	NA	NA	NA	NA	NA	CC	CC	CC	AA	CC	CC	CC	CC	CC	AA	AA	AA	AA	CC	CC	CC	CC	NN	AA	CC	CC	CC	AA	CC	AA	CC	CC	CC	CC	CC	AA	AA	AA	AA	CC	CC	CC	CC
wsnp_Ex_c11807_18960045	A/C	7	104.722	NA	NA	NA	NA	NA	NA	NA	NA	AA	AA	AA	CC	AA	AA	AA	AA	AA	CC	CC	CC	CC	AA	AA	AA	AA	NN	CC	CC	AA	AA	CC	AA	CC	AA	AA	AA	AA	AA	CC	CC	CC	CC	AA	AA	AA	AA
wsnp_Ex_c12269_19597415	A/C	7	104.722	NA	NA	NA	NA	NA	NA	NA	NA	CC	CC	CC	AA	CC	CC	CC	CC	CC	AA	CC	AA	CC	CC	CC	CC	CC	NN	CC	AA	CC	CC	AA	CC	CC	CC	CC	CC	CC	CC	CC	CC	AA	AA	CC	CC	CC	CC
wsnp_Ex_c12871_20400823	A/C	7	104.722	NA	NA	NA	NA	NA	NA	NA	NA	CC	CC	CC	AA	CC	CC	CC	CC	CC	AA	AA	AA	AA	CC	CC	CC	CC	NN	AA	AA	CC	CC	AA	CC	AA	CC	CC	CC	CC	CC	AA	AA	AA	AA	CC	CC	CC	CC
wsnp_Ex_c35073_43285821	A/C	7	104.722	NA	NA	NA	NA	NA	NA	NA	NA	AA	AA	AA	CC	AA	AA	AA	AA	AA	CC	CC	CC	CC	AA	AA	AA	AA	NN	CC	AA	AA	AA	CC	AA	CC	AA	NN	NN	AA	AA	CC	CC	CC	CC	AA	AA	AA	AA
wsnp_Ex_c47763_52874806	A/C	7	104.722	NA	NA	NA	NA	NA	NA	NA	NA	CC	CC	CC	AA	CC	CC	CC	CC	CC	AA	AA	AA	AA	CC	CC	CC	CC	NN	NN	AA	CC	CC	AA	CC	AA	CC	CC	CC	CC	CC	AA	AA	AA	AA	CC	CC	CC	CC
wsnp_Ku_c3286_6111360	A/C	7	104.722	NA	NA	NA	NA	NA	NA	NA	NA	CC	CC	CC	AA	CC	CC	CC	CC	CC	AA	CC	AA	CC	CC	CC	CC	CC	NN	CC	AA	CC	CC	AA	CC	CC	CC	CC	CC	CC	CC	CC	CC	AA	AA	CC	CC	CC	CC
wsnp_Ex_c29742_38738725	A/C	7	104.782	NA	NA	NA	NA	NA	NA	NA	NA	AA	AA	NN	AA	AA	AA	AA	AA	AA	AA	AA	AA	AA	AA	AA	CC	AA	AA	AA	CC	CC	AA	AA	AA	AA	AA	NN	AA	CC	AA	AA	AA	AA	AA	AA	AA	AA	AA
wsnp_Ku_c5243_9344536	A/C	7	104.782	NA	NA	NA	NA	NA	NA	NA	NA	AA	AA	AA	CC	AA	AA	AA	AA	AA	CC	AA	CC	AA	AA	AA	AA	AA	CC	AA	CC	AA	AA	CC	AA	AA	AA	AA	AA	AA	AA	AA	AA	CC	CC	AA	AA	AA	AA
wsnp_Ra_c11291_18338838	A/C	7	104.782	NA	NA	NA	NA	NA	NA	NA	NA	CC	CC	CC	AA	CC	CC	CC	CC	CC	AA	CC	AA	CC	CC	CC	CC	CC	NN	CC	AA	CC	CC	AA	CC	CC	CC	CC	CC	CC	CC	CC	CC	AA	AA	CC	CC	CC	CC
wsnp_Ra_c27831_37346894	A/C	7	104.782	NA	NA	NA	NA	NA	NA	NA	NA	CC	CC	CC	AA	CC	CC	CC	CC	CC	AA	CC	AA	CC	CC	CC	CC	CC	AC	CC	AA	CC	CC	AA	CC	CC	CC	CC	CC	CC	CC	CC	CC	AA	AA	CC	CC	CC	CC
wsnp_Ra_c4858_8709000	A/C	7	104.782	NA	NA	NA	NA	NA	NA	NA	NA	CC	CC	CC	AA	CC	CC	CC	CC	CC	AA	CC	AA	CC	CC	CC	CC	CC	NN	CC	AA	CC	CC	AA	CC	CC	CC	CC	CC	CC	CC	CC	CC	AA	AA	CC	CC	CC	CC
wsnp_RFL_Contig4734_5671036	A/C	7	104.782	NA	NA	NA	NA	NA	NA	NA	NA	AA	AA	AA	CC	AA	AA	AA	AA	AA	CC	CC	CC	CC	AA	AA	AA	AA	NN	CC	AA	AA	AA	CC	AA	CC	AA	NN	AA	AA	AA	CC	CC	CC	CC	AA	AA	AA	AA
wsnp_Ex_c12750_20243224	A/C	7	106.018	NA	NA	NA	NA	NA	NA	NA	NA	AA	AA	AA	CC	AA	AA	AA	AA	AA	CC	AA	CC	AA	AA	AA	AA	AA	AA	AA	AA	AA	AA	AA	AA	AA	AA	AA	AA	CC	AA	AA	AA	AA	AA	AA	AA	AA	AA
wsnp_Ex_c27150_36365659	A/C	7	106.018	NA	NA	NA	NA	NA	NA	NA	NA	CC	CC	CC	AA	CC	CC	CC	CC	CC	AA	CC	AA	CC	CC	CC	CC	CC	CC	CC	CC	CC	CC	CC	CC	CC	CC	CC	CC	AA	CC	CC	CC	CC	CC	CC	CC	CC	CC
wsnp_Ex_rep_c66685_65003087	A/C	7	106.018	NA	NA	NA	NA	NA	NA	NA	NA	CC	CC	CC	AA	CC	CC	CC	CC	CC	AA	CC	AA	CC	CC	CC	CC	CC	CC	CC	CC	CC	CC	CC	CC	CC	CC	CC	CC	AA	CC	CC	CC	CC	CC	CC	CC	CC	CC
wsnp_Ex_rep_c69864_68823765	A/C	7	106.018	NA	NA	NA	NA	NA	NA	NA	NA	AA	AA	AA	CC	AA	AA	AA	AA	AA	CC	AA	CC	AA	AA	AA	AA	AA	AA	AA	AA	AA	AA	AA	AA	AA	AA	AA	NN	CC	AA	AA	AA	AA	AA	AA	AA	AA	AA
wsnp_Ex_rep_c69864_68824319	A/C	7	106.018	NA	NA	NA	NA	NA	NA	NA	NA	AA	AA	AA	CC	AA	AA	AA	AA	AA	CC	AA	CC	AA	AA	AA	AA	AA	AA	AA	AA	AA	AA	AA	AA	AA	AA	AA	NN	CC	AA	AA	AA	AA	AA	AA	AA	AA	AA
wsnp_Ra_c34117_42876812	A/C	7	106.322	NA	NA	NA	NA	NA	NA	NA	NA	AA	AA	AA	CC	AA	AA	AA	AA	AA	CC	AA	CC	AA	AA	AA	AA	AA	AA	AA	AA	AA	AA	AA	AA	AA	AA	AA	AA	CC	AA	AA	AA	AA	AA	AA	AA	AA	AA
wsnp_Ex_c28930_38008757	A/C	7	106.626	NA	NA	NA	NA	NA	NA	NA	NA	AA	AA	AA	CC	AA	AA	AA	AA	AA	CC	AA	CC	AA	AA	AA	AA	AA	AA	AA	AA	AA	AA	AA	AA	AA	AA	AA	AC	CC	AA	NN	AA	AA	AA	AA	AA	AA	AA
wsnp_Ex_rep_c66685_65003254	A/C	7	108.519	NA	NA	NA	NA	NA	NA	NA	NA	CC	CC	CC	CC	CC	AA	CC	CC	CC	CC	CC	CC	CC	CC	CC	CC	CC	NN	CC	AA	CC	CC	CC	CC	CC	CC	AA	CC	CC	CC	CC	CC	AA	AA	CC	CC	CC	CC
wsnp_Ex_rep_c66685_65003625	A/C	7	108.519	NA	NA	NA	NA	NA	NA	NA	NA	CC	CC	AC	CC	CC	AA	CC	CC	CC	CC	AA	CC	AA	CC	NN	AA	CC	NN	AA	AA	AA	CC	AA	CC	AA	CC	AA	CC	CC	CC	AA	AA	AA	AA	CC	CC	CC	CC
wsnp_Ku_c5378_9559013	A/C	7	108.519	NA	NA	NA	NA	NA	NA	NA	NA	AA	AA	NN	AA	AA	CC	AA	AA	AA	AA	CC	AA	CC	AA	NN	CC	AA	NN	CC	CC	CC	AA	CC	AA	CC	AA	CC	AA	AA	AA	CC	CC	CC	CC	AA	AA	AA	AA
wsnp_Ex_c4094_7399975	A/C	7	110.205	NA	NA	NA	NA	NA	NA	NA	NA	CC	CC	CC	CC	CC	AA	CC	CC	CC	CC	AA	CC	CC	CC	CC	CC	CC	CC	CC	CC	CC	CC	CC	CC	CC	CC	CC	CC	CC	CC	CC	CC	CC	CC	CC	CC	CC	CC
wsnp_Ex_c26887_36107413	A/C	7	112.73	NA	NA	NA	NA	NA	NA	NA	NA	CC	CC	AC	NN	CC	CC	CC	CC	CC	AA	AA	CC	CC	CC	CC	AA	CC	CC	CC	CC	AA	CC	AA	CC	CC	AA	CC	CC	CC	CC	CC	CC	CC	AA	CC	CC	CC	CC
wsnp_Ku_c44716_51926415	A/C	7	113.345	NA	NA	NA	NA	NA	NA	NA	NA	AA	CC	CC	AA	CC	CC	AA	AA	AA	AA	CC	AA	CC	CC	CC	CC	AA	AA	CC	CC	CC	AA	CC	AA	CC	AA	AA	CC	CC	AA	CC	CC	AA	AA	CC	AA	AA	CC
wsnp_Ex_c11297_18254062	A/C	7	114.793	NA	NA	NA	NA	NA	NA	NA	NA	CC	AA	AA	NN	AA	AA	CC	CC	CC	NN	CC	CC	AA	AA	NN	AA	CC	CC	AA	AA	AA	CC	AA	CC	AA	AA	CC	AA	AA	CC	AA	AA	AA	AA	AA	CC	CC	AA
wsnp_Ex_c21733_30892583	A/C	7	114.793	NA	NA	NA	NA	NA	NA	NA	NA	CC	AA	AA	CC	AA	AA	CC	CC	CC	NN	CC	CC	AA	AA	AA	AA	CC	CC	AA	AA	AA	CC	AA	CC	AA	AA	CC	AA	AA	CC	AA	AA	AA	AA	AA	CC	CC	AA
wsnp_Ex_c8884_14841846	A/C	7	116.242	NA	NA	NA	NA	NA	NA	NA	NA	AA	AA	AA	NN	AA	CC	AA	AA	AA	AA	CC	AA	AA	AA	AA	AA	AA	AA	AA	AA	AA	AA	AA	AA	AA	AA	AA	AA	AA	AA	AA	AA	AA	AA	AA	AA	AA	AA
wsnp_Ra_rep_c69692_67234463	A/C	7	116.242	NA	NA	NA	NA	NA	NA	NA	NA	CC	CC	NN	CC	CC	CC	CC	CC	CC	AA	AA	CC	CC	CC	CC	AA	CC	CC	CC	CC	AA	CC	AA	CC	CC	AA	CC	CC	CC	CC	CC	CC	CC	CC	CC	CC	CC	CC
wsnp_CAP12_c147_84461	A/C	7	116.443	NA	NA	NA	NA	NA	NA	NA	NA	CC	CC	CC	NN	CC	AA	CC	CC	CC	CC	AA	CC	CC	CC	CC	CC	CC	CC	CC	CC	CC	CC	CC	CC	CC	CC	CC	CC	CC	CC	CC	CC	CC	CC	CC	CC	CC	CC
wsnp_Ex_c9483_15722127	A/C	7	116.443	NA	NA	NA	NA	NA	NA	NA	NA	AA	AA	AA	NN	AA	CC	AA	AA	AA	AA	CC	AA	AA	AA	AA	AA	AA	AA	AA	AA	AA	AA	AA	AA	AA	AA	AA	AA	AA	AA	AA	AA	AA	AA	AA	AA	AA	AA
wsnp_Ku_c18497_27803432	A/C	7	116.443	NA	NA	NA	NA	NA	NA	NA	NA	AA	AA	AA	AA	AA	CC	AA	AA	AA	AA	CC	AA	AA	AA	AA	AA	AA	AA	AA	AA	AA	AA	AA	AA	AA	AA	AA	AA	AA	AA	AA	AA	AA	AA	AA	AA	AA	AA
wsnp_Ex_c101710_87025916	A/C	7	116.777	NA	NA	NA	NA	NA	NA	NA	NA	AA	CC	AA	AA	CC	AA	AA	CC	NN	AA	CC	AA	CC	CC	CC	AA	AA	AA	CC	CC	AA	AA	AA	AA	CC	AA	AA	CC	CC	AA	CC	CC	CC	AA	CC	AA	AA	CC
wsnp_Ex_c4923_8767234	A/C	7	116.777	NA	NA	NA	NA	NA	NA	NA	NA	AA	AA	AA	AA	AA	CC	AA	AA	AA	AA	AA	AA	AA	AA	AA	AA	AA	AA	AA	AA	AA	AA	AA	AA	AA	AA	AA	AA	AA	AA	AA	AA	AA	AA	AA	AA	AA	AA
wsnp_Ku_c38911_47455674	A/C	7	116.777	NA	NA	NA	NA	NA	NA	NA	NA	CC	AA	CC	CC	AA	CC	CC	AA	CC	CC	AA	CC	AA	AA	AA	CC	CC	CC	AA	AA	CC	CC	CC	CC	AA	CC	CC	AA	AA	CC	AA	AA	AA	CC	AA	CC	CC	AA
wsnp_Ku_c38911_47455924	A/C	7	116.777	NA	NA	NA	NA	NA	NA	NA	NA	AA	CC	AA	AA	CC	AA	AA	CC	NN	AA	CC	AA	CC	CC	CC	AA	AA	AA	CC	CC	AA	AA	AA	AA	CC	AA	AA	CC	CC	AA	CC	CC	CC	AA	CC	AA	AA	CC
wsnp_Ex_c18747_27625264	A/C	7	117.885	NA	NA	NA	NA	NA	NA	NA	NA	CC	CC	AA	NN	CC	AA	CC	CC	CC	AA	AA	AA	CC	CC	CC	AA	CC	CC	CC	CC	AA	AA	AA	CC	CC	AA	CC	CC	CC	CC	CC	CC	AA	AA	CC	CC	CC	CC
wsnp_Ex_c9594_15882022	A/C	7	117.885	NA	NA	NA	NA	NA	NA	NA	NA	AA	CC	CC	AA	CC	AC	AA	AA	CC	AA	NN	CC	AA	CC	AC	AA	NN	AA	AA	AA	CC	AA	AA	AA	AA	CC	CC	CC	CC	AA	AA	AA	AA	AA	CC	AA	AA	CC
wsnp_Ex_rep_c69919_68881108	A/C	7	117.885	NA	NA	NA	NA	NA	NA	NA	NA	CC	CC	AA	NN	CC	AA	CC	CC	CC	AA	AA	AA	CC	CC	CC	AA	CC	CC	CC	CC	AA	AA	AA	CC	CC	AA	NN	NN	CC	CC	CC	CC	AA	AA	CC	CC	CC	CC
wsnp_Ex_c35861_43926307	A/C	7	118.067	NA	NA	NA	NA	NA	NA	NA	NA	AA	AA	CC	AA	AA	CC	AA	AA	AA	CC	CC	CC	AA	AA	AA	CC	AA	AA	AA	AA	CC	CC	CC	AA	AA	CC	AA	NN	AA	AA	AA	AA	CC	CC	AA	AA	AA	AA
wsnp_Ex_c35861_43926854	A/C	7	118.067	NA	NA	NA	NA	NA	NA	NA	NA	CC	CC	AA	NN	CC	AA	CC	CC	NN	AA	AA	AA	CC	CC	NN	AA	CC	CC	CC	CC	AA	AA	AA	CC	CC	AA	NN	NN	CC	CC	CC	CC	AA	AA	CC	CC	CC	CC
wsnp_Ex_c35861_43927741	A/C	7	118.067	NA	NA	NA	NA	NA	NA	NA	NA	CC	CC	AA	CC	CC	AA	CC	CC	CC	AA	AA	AA	CC	CC	CC	AA	CC	CC	CC	CC	AA	AA	AA	CC	CC	AA	CC	CC	CC	CC	CC	CC	AA	AA	CC	CC	CC	CC
wsnp_Ex_c35861_43928486	A/C	7	118.067	NA	NA	NA	NA	NA	NA	NA	NA	CC	CC	AA	AC	CC	AA	CC	CC	CC	AA	AA	AA	CC	CC	CC	AA	CC	CC	CC	CC	AA	AA	AA	CC	CC	AA	NN	NN	CC	CC	CC	CC	AA	AA	CC	CC	CC	CC
wsnp_Ex_rep_c104327_89077792	A/C	7	118.067	NA	NA	NA	NA	NA	NA	NA	NA	CC	CC	AA	NN	CC	AA	CC	CC	CC	AA	AA	AA	CC	CC	CC	AA	CC	CC	CC	CC	AA	AA	AA	CC	CC	AA	CC	CC	CC	CC	CC	CC	AA	AA	CC	CC	CC	CC
wsnp_Ex_rep_c69342_68276235	A/C	7	118.067	NA	NA	NA	NA	NA	NA	NA	NA	AA	AA	CC	AC	AA	CC	AA	AA	AA	CC	CC	CC	AA	AA	AA	CC	AA	AA	AA	AA	CC	CC	CC	AA	AA	CC	NN	AC	AA	AA	AA	AA	CC	CC	AA	AA	AA	AA
wsnp_Ex_rep_c69342_68276256	A/C	7	118.067	NA	NA	NA	NA	NA	NA	NA	NA	CC	CC	AA	NN	CC	AA	CC	CC	CC	NN	AA	AA	CC	CC	CC	AA	CC	CC	CC	CC	AA	AA	AA	CC	CC	AA	CC	CC	CC	CC	CC	CC	AA	AA	CC	CC	CC	CC
wsnp_Ex_rep_c67786_66472676	A/C	7	121.043	NA	NA	NA	NA	NA	NA	NA	NA	AA	AA	CC	NN	AA	CC	AA	AA	AA	CC	CC	CC	CC	AA	AA	CC	AA	AA	CC	AA	CC	CC	CC	AA	CC	CC	AA	AA	AA	AA	CC	AA	AA	CC	AA	AA	AA	AA
wsnp_Ex_c8517_14315660	A/C	7	121.542	NA	NA	NA	NA	NA	NA	NA	NA	CC	CC	AA	AC	CC	AA	CC	CC	CC	AA	AA	AA	AA	CC	CC	AA	CC	CC	AA	CC	AA	AA	AA	CC	AA	AA	CC	CC	CC	CC	AA	CC	CC	AA	CC	CC	CC	CC
wsnp_BQ167580A_Ta_1_1	A/C	7	123.088	NA	NA	NA	NA	NA	NA	NA	NA	CC	AA	AA	CC	AA	AA	CC	AA	CC	AA	AA	AA	AA	AA	AA	AA	CC	CC	AA	CC	AA	AA	AA	CC	AA	AA	CC	AA	CC	CC	AA	AA	CC	AA	CC	CC	AA	AC
wsnp_Ex_c14202_22144844	A/C	7	123.088	NA	NA	NA	NA	NA	NA	NA	NA	AA	CC	AA	NN	CC	AA	AA	CC	NN	AA	AA	CC	AA	CC	CC	CC	AA	AA	AA	AA	AA	AA	AA	AA	AA	AA	AA	AA	AA	AA	AA	CC	AA	AA	AA	AA	CC	CC
wsnp_Ex_c14202_22145136	A/C	7	123.088	NA	NA	NA	NA	NA	NA	NA	NA	AA	AA	CC	AA	AA	CC	AA	AA	AA	CC	CC	AA	CC	AA	AA	AA	AA	CC	CC	AA	CC	CC	AA	AA	CC	CC	CC	CC	AA	AA	CC	AA	AA	CC	AA	AA	AA	AA
wsnp_Ex_c14202_22145805	A/C	7	123.088	NA	NA	NA	NA	NA	NA	NA	NA	AA	CC	AA	AC	CC	AA	AA	CC	AC	AA	AA	CC	AA	CC	CC	CC	AA	AA	AA	AA	AA	AA	AA	AA	AA	AA	AA	NN	AA	AA	AA	CC	AA	AA	AA	AA	CC	NN
wsnp_Ex_c14400_22381382	A/C	7	123.088	NA	NA	NA	NA	NA	NA	NA	NA	AA	AA	CC	AA	AA	CC	AA	AA	AA	CC	CC	AA	CC	AA	AA	AA	AA	NN	CC	AA	CC	CC	AA	AA	CC	CC	CC	CC	AA	AA	CC	AA	AA	CC	AA	AA	AA	AA
wsnp_Ex_c14400_22381548	A/C	7	123.088	NA	NA	NA	NA	NA	NA	NA	NA	AA	AA	CC	AA	AA	CC	AA	AA	AA	CC	CC	AA	CC	AA	AA	AA	AA	AC	CC	AA	CC	CC	AA	AA	CC	CC	CC	CC	AA	AA	CC	AA	AA	CC	AA	AA	AA	AA
wsnp_Ex_rep_c67588_66227926	A/C	7	123.088	NA	NA	NA	NA	NA	NA	NA	NA	AA	AA	CC	AA	AA	CC	AA	AA	AA	CC	CC	AA	CC	AA	AA	AA	AA	NN	CC	AA	CC	CC	AA	AA	CC	CC	CC	CC	AA	AA	CC	AA	AA	CC	AA	AA	AA	AA
wsnp_Ex_rep_c69314_68244036	A/C	7	123.088	NA	NA	NA	NA	NA	NA	NA	NA	AA	AA	CC	AA	AA	CC	AA	AA	AA	CC	CC	AA	CC	AA	AA	AA	AA	AC	CC	AA	CC	CC	AA	AA	CC	CC	CC	CC	AA	AA	CC	AA	AA	CC	AA	AA	AA	AA
wsnp_Ex_rep_c69314_68244502	A/C	7	123.088	NA	NA	NA	NA	NA	NA	NA	NA	CC	AA	CC	NN	AA	CC	CC	AA	NN	CC	CC	AA	CC	AA	AA	AA	CC	CC	CC	CC	CC	CC	CC	CC	CC	CC	CC	CC	CC	CC	CC	AA	CC	CC	CC	CC	AA	NN
wsnp_Ku_c19456_28944589	A/C	7	123.088	NA	NA	NA	NA	NA	NA	NA	NA	CC	AA	CC	NN	AA	CC	CC	AA	NN	CC	CC	AA	CC	AA	AA	AA	CC	CC	CC	CC	CC	CC	CC	CC	CC	CC	CC	CC	CC	CC	CC	AA	CC	CC	CC	CC	AA	NN
wsnp_Ku_c8400_14280021	A/C	7	123.088	NA	NA	NA	NA	NA	NA	NA	NA	CC	CC	AA	CC	CC	AA	CC	CC	CC	AA	AA	CC	AA	CC	CC	CC	CC	AC	AA	CC	AA	AA	CC	CC	AA	AA	AA	AA	CC	CC	AA	CC	CC	AA	CC	CC	CC	CC
wsnp_RFL_Contig3308_3379765	A/C	7	123.088	NA	NA	NA	NA	NA	NA	NA	NA	CC	AA	CC	NN	AA	CC	CC	AA	NN	CC	CC	AA	CC	AA	AA	AA	CC	CC	CC	CC	CC	CC	CC	CC	CC	CC	CC	CC	CC	CC	CC	AA	CC	CC	CC	CC	AA	NN
wsnp_Ex_c2525_4712906	A/C	7	123.35	NA	NA	NA	NA	NA	NA	NA	NA	CC	CC	CC	CC	CC	CC	CC	CC	CC	CC	CC	AA	CC	CC	CC	AA	CC	CC	CC	CC	CC	CC	CC	CC	CC	CC	CC	CC	CC	CC	CC	CC	CC	CC	CC	CC	CC	CC
wsnp_Ex_c5623_9891427	A/C	7	123.35	NA	NA	NA	NA	NA	NA	NA	NA	CC	CC	CC	CC	CC	CC	CC	CC	CC	CC	AA	AA	CC	CC	CC	AA	CC	CC	CC	CC	CC	CC	CC	CC	CC	CC	CC	CC	CC	CC	CC	CC	CC	AA	CC	CC	CC	CC
wsnp_Ex_c5623_9891516	A/C	7	123.35	NA	NA	NA	NA	NA	NA	NA	NA	CC	CC	CC	CC	CC	CC	CC	CC	CC	CC	CC	AA	CC	CC	CC	AA	CC	CC	CC	CC	CC	CC	CC	CC	CC	CC	CC	CC	CC	CC	CC	CC	CC	CC	CC	CC	CC	CC
wsnp_Ex_c5623_9891584	A/C	7	123.35	NA	NA	NA	NA	NA	NA	NA	NA	AA	AA	AA	AA	AA	AA	AA	AA	AA	AA	CC	CC	AA	AA	AA	CC	AA	AA	AA	AA	AA	AA	AA	AA	AA	AA	NN	NN	AA	AA	AA	AA	AA	CC	AA	AA	AA	AA
wsnp_Ex_c56525_58609595	A/C	7	123.35	NA	NA	NA	NA	NA	NA	NA	NA	CC	CC	CC	CC	CC	CC	CC	CC	CC	CC	CC	AA	CC	CC	CC	AA	CC	CC	CC	CC	CC	CC	CC	CC	CC	CC	CC	CC	CC	CC	CC	CC	CC	CC	CC	CC	CC	CC
wsnp_JD_c7532_8615717	A/C	7	123.35	NA	NA	NA	NA	NA	NA	NA	NA	CC	CC	CC	CC	CC	CC	CC	CC	CC	CC	CC	AA	CC	CC	CC	AA	CC	CC	CC	CC	CC	CC	CC	CC	CC	CC	CC	CC	CC	CC	CC	CC	CC	CC	CC	CC	CC	CC
wsnp_Ra_c19079_28210829	A/C	7	123.35	NA	NA	NA	NA	NA	NA	NA	NA	CC	CC	CC	CC	CC	CC	CC	CC	CC	CC	CC	AA	CC	CC	CC	AA	CC	CC	CC	CC	CC	CC	CC	CC	CC	CC	CC	CC	CC	CC	CC	CC	CC	CC	CC	CC	CC	CC
wsnp_Ra_c19079_28210937	A/C	7	123.35	NA	NA	NA	NA	NA	NA	NA	NA	AA	AA	AA	AA	AA	AA	AA	AA	AA	AA	AA	CC	AA	AA	AA	CC	AA	AA	AA	AA	AA	AA	AA	AA	AA	AA	AA	AA	AA	AA	AA	AA	AA	AA	AA	AA	AA	AA
wsnp_CAP11_rep_c4226_1995152	A/C	7	126.587	NA	NA	NA	NA	NA	NA	NA	NA	CC	CC	CC	CC	CC	CC	CC	CC	CC	AA	CC	CC	CC	CC	CC	CC	CC	CC	CC	CC	CC	CC	CC	CC	CC	CC	CC	CC	CC	CC	CC	CC	CC	CC	CC	CC	CC	CC
wsnp_Ex_c27317_36522052	A/C	7	126.587	NA	NA	NA	NA	NA	NA	NA	NA	CC	CC	CC	CC	CC	CC	CC	CC	CC	AA	CC	CC	CC	CC	CC	CC	CC	CC	CC	CC	CC	CC	CC	CC	CC	CC	CC	CC	CC	CC	CC	CC	CC	CC	CC	CC	CC	CC
wsnp_Ex_c12341_19693090	A/C	7	126.983	NA	NA	NA	NA	NA	NA	NA	NA	CC	AA	AA	AA	AA	AA	CC	AA	CC	CC	AA	AA	AA	AA	CC	AA	AA	CC	AA	AA	AA	CC	CC	CC	AA	CC	CC	CC	AA	AA	AA	AA	AA	AA	AA	AA	AA	CC
wsnp_Ex_c12341_19693570	A/C	7	127.512	NA	NA	NA	NA	NA	NA	NA	NA	CC	CC	CC	CC	CC	CC	CC	CC	CC	AA	CC	CC	CC	CC	CC	CC	CC	CC	CC	CC	CC	CC	CC	CC	CC	CC	CC	CC	CC	CC	CC	CC	CC	CC	CC	CC	CC	CC
wsnp_Ex_rep_c66357_64540369	A/C	7	127.512	NA	NA	NA	NA	NA	NA	NA	NA	AA	AA	AA	AA	AA	AA	AA	AA	AA	CC	AA	AA	AA	AA	AA	AA	AA	AA	NN	AA	AA	AA	AA	AA	AA	AA	AA	AA	AA	AA	AA	AA	AA	AA	AA	AA	AA	AA
wsnp_JD_c29019_23208078	A/C	7	127.512	NA	NA	NA	NA	NA	NA	NA	NA	AA	AA	AA	AA	AA	AA	AA	AA	AA	CC	AA	AA	AA	AA	AA	AA	AA	AA	AA	AA	AA	AA	AA	AA	AA	AA	AA	AA	AA	AA	AA	AA	AA	AA	AA	AA	AA	AA
wsnp_Ra_c132_291198	A/C	7	127.512	NA	NA	NA	NA	NA	NA	NA	NA	CC	CC	CC	CC	CC	CC	CC	CC	CC	NN	CC	CC	CC	CC	CC	CC	CC	CC	CC	CC	CC	CC	CC	CC	CC	CC	CC	CC	CC	CC	CC	CC	CC	CC	CC	CC	CC	CC
wsnp_BG262734A_Ta_2_7	A/C	7	131.681	NA	NA	NA	NA	NA	NA	NA	NA	AA	AA	AA	AA	AC	AA	AA	CC	AA	CC	AA	CC	AA	AA	AA	AA	AA	AA	AA	AA	AA	CC	CC	AA	AA	AA	NN	NN	AA	CC	AA	AA	CC	CC	AA	CC	CC	AA
wsnp_CAP11_c68_106078	A/C	7	131.681	NA	NA	NA	NA	NA	NA	NA	NA	AA	AA	AA	AA	AC	AA	AA	CC	AA	CC	AA	CC	AA	AA	AA	AA	AA	AA	AA	AA	AA	CC	CC	AA	AA	AA	NN	CC	AA	CC	AA	AA	CC	CC	AA	CC	CC	AA
wsnp_CAP12_c15_9559	A/C	7	131.681	NA	NA	NA	NA	NA	NA	NA	NA	CC	CC	CC	CC	AC	CC	CC	AA	CC	AA	CC	AA	CC	CC	CC	CC	CC	CC	CC	CC	CC	AA	AA	CC	CC	CC	CC	AC	CC	AA	CC	CC	AA	AA	CC	AA	AA	CC
wsnp_Ex_c15475_23756906	A/C	7	131.681	NA	NA	NA	NA	NA	NA	NA	NA	CC	AA	NN	AA	AA	AC	CC	AA	CC	AA	AA	CC	AA	AA	CC	AA	AA	CC	AA	AA	AA	AA	AA	CC	AA	CC	NN	NN	AA	AA	AA	CC	AA	AA	AA	AA	AA	CC
wsnp_Ex_c15475_23757972	A/C	7	131.681	NA	NA	NA	NA	NA	NA	NA	NA	AA	AA	AA	AA	AC	AA	AA	CC	AA	CC	AA	AA	AA	AA	AA	AA	AA	AA	AA	AA	AA	CC	CC	AA	AA	AA	AC	NN	AA	CC	AA	AA	CC	CC	AA	CC	CC	AA
wsnp_Ex_c20250_29303152	A/C	7	135.533	NA	NA	NA	NA	NA	NA	NA	NA	CC	AA	NN	AA	AA	AA	CC	AA	CC	CC	CC	CC	CC	AA	NN	AA	AA	CC	CC	AA	AA	CC	AA	CC	CC	CC	CC	CC	AA	CC	CC	AA	AA	CC	AA	CC	CC	CC
wsnp_CAP8_c6939_3242530	A/C	7	146.451	NA	NA	NA	NA	NA	NA	NA	NA	CC	CC	CC	CC	CC	AA	CC	AA	CC	CC	AA	CC	AA	CC	AC	CC	NN	CC	AA	CC	CC	AA	AA	CC	AA	CC	CC	NN	CC	CC	NN	CC	AA	AA	CC	CC	CC	CC
wsnp_Ku_c7811_13387117	A/C	7	147.577	NA	NA	NA	NA	NA	NA	NA	NA	CC	CC	CC	CC	CC	AA	CC	CC	CC	CC	CC	AA	AA	CC	NN	CC	CC	CC	AA	CC	CC	AA	AA	CC	AA	CC	CC	AA	CC	CC	AA	CC	AA	CC	CC	CC	CC	CC
wsnp_BE604885A_Ta_2_1	A/C	7	151.49	NA	NA	NA	NA	NA	NA	NA	NA	AA	AA	AA	AA	AA	AA	AA	CC	CC	AA	AA	AA	AA	AA	AA	AA	AA	AA	AA	AA	AA	AA	CC	AA	AA	AA	AA	AA	AA	CC	AA	AA	AA	AA	AA	CC	CC	AA
wsnp_Ex_c10630_17338703	A/C	7	152.421	NA	NA	NA	NA	NA	NA	NA	NA	CC	AA	AA	AA	AA	CC	CC	CC	CC	AA	AA	CC	AA	AA	AC	CC	AC	CC	AA	CC	AA	AA	CC	CC	AA	AA	CC	AA	AC	CC	AA	AA	AA	AA	AC	CC	CC	AA
wsnp_Ex_c10630_17338753	A/C	7	152.421	NA	NA	NA	NA	NA	NA	NA	NA	CC	AA	AA	NN	AA	CC	CC	CC	AA	AA	AA	CC	AA	AA	NN	CC	NN	CC	AA	CC	AA	AA	CC	CC	AA	AA	CC	AA	NN	CC	AA	AA	AA	AA	NN	CC	CC	AA
wsnp_Ra_c27517_37034553	A/C	7	152.421	NA	NA	NA	NA	NA	NA	NA	NA	AA	CC	CC	NN	CC	AA	AA	AA	CC	CC	CC	AA	CC	CC	AA	AA	AA	AA	CC	AA	CC	CC	AA	AA	CC	CC	AA	CC	AA	AA	CC	CC	CC	CC	AA	AA	AA	CC
wsnp_CAP11_rep_c8581_3702222	A/C	7	160.503	NA	NA	NA	NA	NA	NA	NA	NA	CC	CC	CC	CC	CC	CC	CC	CC	CC	CC	CC	CC	CC	CC	NN	CC	NN	CC	CC	AA	CC	CC	CC	CC	CC	CC	AA	CC	NN	CC	CC	CC	CC	CC	NN	CC	CC	CC
wsnp_Ku_c46762_53407442	A/C	7	161.428	NA	NA	NA	NA	NA	NA	NA	NA	CC	AA	CC	AA	AA	NN	CC	AA	AA	AA	NN	NN	AA	AA	AA	CC	AA	CC	CC	AA	AA	NN	AA	CC	CC	NN	AA	AA	AA	AA	AC	AA	CC	AA	AA	AA	AA	AA
wsnp_Ex_c361_707953	A/C	7	162.042	NA	NA	NA	NA	NA	NA	NA	NA	AA	CC	CC	CC	CC	CC	AA	CC	CC	CC	AA	CC	CC	CC	CC	NN	CC	AA	CC	CC	CC	AA	CC	AA	CC	CC	CC	CC	CC	CC	CC	CC	CC	CC	CC	CC	CC	CC
wsnp_Ex_c55096_57733894	A/C	7	162.967	NA	NA	NA	NA	NA	NA	NA	NA	CC	AA	AA	AA	AA	NN	CC	CC	AA	AA	CC	AA	AA	AA	AA	CC	AA	CC	AA	AA	AA	CC	CC	CC	AA	AA	AA	AA	AA	AA	AA	AA	CC	AA	AA	AA	AA	AA
wsnp_Ex_rep_c104141_88935451	A/C	7	163.576	NA	NA	NA	NA	NA	NA	NA	NA	CC	AA	AA	AA	AA	NN	CC	CC	AA	AA	CC	AA	AA	AA	AA	NN	AA	CC	AA	AA	AA	CC	CC	CC	AA	AA	AA	AA	AA	AA	AA	AA	CC	AA	AA	AA	AA	AA
wsnp_Ex_c25082_34346512	A/C	7	164.215	NA	NA	NA	NA	NA	NA	NA	NA	CC	AA	AA	AA	AA	NN	CC	CC	AA	AA	CC	AA	AA	AA	AA	CC	AA	CC	AA	AA	AA	CC	CC	CC	AA	AA	AA	AA	AA	AA	AA	AA	CC	AA	AA	AA	AA	AA
wsnp_Ex_rep_c66274_64426901	A/C	7	164.215	NA	NA	NA	NA	NA	NA	NA	NA	CC	CC	CC	AA	CC	CC	CC	CC	CC	AA	CC	NN	CC	CC	CC	CC	CC	CC	CC	AA	CC	CC	CC	CC	CC	CC	CC	NN	CC	CC	CC	CC	AA	AA	CC	CC	CC	CC
wsnp_Ra_c5454_9660204	A/C	7	166.034	NA	NA	NA	NA	NA	NA	NA	NA	CC	CC	CC	CC	CC	NN	CC	CC	CC	CC	AA	CC	CC	CC	CC	AA	CC	CC	CC	CC	CC	AA	CC	CC	CC	CC	CC	CC	CC	CC	CC	CC	CC	CC	CC	CC	CC	CC
wsnp_Ex_c19309_28242774	A/C	7	166.339	NA	NA	NA	NA	NA	NA	NA	NA	AA	AA	AA	AA	AA	NN	AA	CC	AA	AA	CC	AA	AA	AA	AA	CC	AA	AA	AA	AA	AA	CC	AA	AA	AA	AA	AA	AA	AA	AA	AA	AA	AA	AA	AA	AA	AA	AA
wsnp_Ra_c5454_9660102	A/C	7	166.339	NA	NA	NA	NA	NA	NA	NA	NA	AA	AA	AA	AA	AA	NN	AA	CC	AA	AA	CC	AA	AA	AA	AA	CC	AA	AA	AA	AA	AA	CC	AA	AA	AA	AA	AA	AA	AA	AA	AA	AA	AA	AA	AA	AA	AA	AA
wsnp_BM137927A_Ta_2_1	A/C	7	172.15	NA	NA	NA	NA	NA	NA	NA	NA	CC	AA	AA	AA	NN	AA	CC	AA	AA	AA	CC	NN	AA	AA	AA	CC	AA	CC	CC	CC	CC	CC	CC	CC	CC	CC	AA	NN	AA	AA	NN	AA	AA	AA	AA	AA	AA	AA
wsnp_Ex_c11229_18163892	A/C	7	172.15	NA	NA	NA	NA	NA	NA	NA	NA	AA	CC	AA	CC	NN	CC	AA	CC	CC	CC	AA	AC	CC	CC	CC	AA	CC	AA	AA	AA	AA	AA	AA	NN	AA	AA	CC	CC	CC	CC	AC	CC	AA	CC	CC	CC	CC	CC
wsnp_Ex_c28679_37784954	A/C	7	172.15	NA	NA	NA	NA	NA	NA	NA	NA	AA	CC	CC	CC	CC	CC	AA	CC	CC	CC	AA	NN	CC	CC	CC	AA	CC	AA	AA	AA	AA	AA	AA	AA	AA	AA	CC	CC	CC	CC	AC	CC	AA	CC	CC	CC	CC	CC
wsnp_Ex_c88767_80001420	A/C	7	172.15	NA	NA	NA	NA	NA	NA	NA	NA	AA	CC	CC	CC	NN	CC	AA	CC	CC	CC	AA	AA	CC	CC	CC	AA	CC	AA	AA	AA	AA	AA	AA	AA	AA	AA	CC	CC	CC	CC	NN	CC	AA	CC	CC	CC	CC	CC
wsnp_Ku_c12698_20441325	A/C	8	2.86657	NA	NA	NA	NA	NA	NA	NA	NA	CC	AA	AA	AA	AA	NN	CC	AA	AA	AA	CC	AA	AA	AA	AA	AA	AA	AA	CC	AA	CC	CC	CC	CC	CC	AA	AA	AA	AA	AA	CC	AA	AA	CC	AA	AA	AA	AA
wsnp_Ex_rep_c66331_64502558	A/C	8	3.86958	NA	NA	NA	NA	NA	NA	NA	NA	CC	CC	CC	AA	CC	AA	CC	CC	CC	AA	CC	AA	CC	CC	NN	AA	CC	CC	AA	CC	AA	CC	CC	CC	AA	CC	CC	CC	CC	CC	AA	CC	AA	CC	CC	CC	CC	CC
wsnp_Ex_c40595_47620787	A/C	8	5.96461	NA	NA	NA	NA	NA	NA	NA	NA	AA	AA	AA	CC	AA	CC	AA	AA	AA	CC	CC	CC	AA	AA	NN	AA	AA	AA	CC	AA	AA	AA	CC	AA	CC	AA	AA	NN	AA	AA	CC	AA	AA	CC	AA	AA	AA	AA
wsnp_Ku_c18473_27773912	A/C	8	5.96461	NA	NA	NA	NA	NA	NA	NA	NA	AA	AA	AA	CC	AA	CC	AA	AA	AA	CC	AA	CC	AA	AA	AC	AA	AA	AA	AA	AA	AA	AA	AA	AA	AA	AA	AA	NN	AA	AA	NN	AA	AA	AA	AA	AA	AA	AA
wsnp_Ex_c8386_14127329	A/C	8	14.4931	NA	NA	NA	NA	NA	NA	NA	NA	AA	CC	CC	CC	CC	NN	AA	CC	CC	CC	CC	CC	CC	CC	CC	AA	CC	CC	CC	CC	AA	AA	AA	AA	CC	CC	CC	CC	CC	CC	CC	CC	AA	CC	CC	CC	CC	CC
wsnp_Ex_rep_c67625_66279491	A/C	8	16.8493	NA	NA	NA	NA	NA	NA	NA	NA	AA	CC	CC	CC	CC	NN	AA	CC	CC	CC	CC	CC	CC	CC	CC	AA	CC	CC	AA	CC	AA	AA	AA	NN	AA	CC	CC	CC	CC	CC	AA	CC	AA	CC	CC	CC	CC	CC
wsnp_Ex_c19993_29024127	A/C	8	22.6121	NA	NA	NA	NA	NA	NA	NA	NA	CC	CC	CC	AA	CC	AA	CC	CC	CC	AA	AA	AA	CC	CC	NN	CC	CC	CC	CC	CC	CC	CC	CC	CC	CC	CC	CC	CC	CC	CC	CC	CC	CC	AA	CC	CC	CC	CC
wsnp_Ra_c16264_24873670	A/C	8	30.1257	NA	NA	NA	NA	NA	NA	NA	NA	AA	AA	AA	CC	AA	NN	AA	CC	AA	CC	CC	CC	AA	AA	AC	AA	AA	AA	AA	CC	AA	AA	AA	AA	AA	AA	AA	AA	AA	AA	AA	AA	AA	CC	AA	AC	AA	AA
wsnp_Ex_c1558_2976128	A/C	8	33.2475	NA	NA	NA	NA	NA	NA	NA	NA	CC	CC	CC	AA	CC	AC	CC	CC	CC	AA	AA	AA	CC	CC	AC	CC	CC	CC	CC	CC	CC	CC	CC	CC	CC	CC	CC	CC	CC	CC	CC	CC	CC	CC	CC	CC	CC	CC
wsnp_Ku_c9009_15185650	A/C	8	52.4826	NA	NA	NA	NA	NA	NA	NA	NA	CC	AA	AA	CC	AA	CC	CC	AA	AA	CC	CC	AA	AA	AA	NN	AA	AA	AA	AA	AA	AA	CC	CC	CC	AA	AA	AA	AC	CC	AA	AA	AA	AA	AA	AA	AA	AA	AA
wsnp_BE496983B_Ta_2_1	A/C	8	52.7972	NA	NA	NA	NA	NA	NA	NA	NA	CC	AA	AA	NN	AA	NN	CC	AA	AA	NN	AA	AA	AA	AA	AA	AA	AA	AA	CC	AA	AA	AA	CC	CC	CC	AC	AA	NN	AA	AA	CC	AA	AA	AA	AA	AA	AA	AA
wsnp_CAP11_c1214_700174	A/C	8	52.7972	NA	NA	NA	NA	NA	NA	NA	NA	AA	CC	CC	CC	CC	CC	AA	CC	CC	CC	CC	CC	CC	CC	CC	CC	CC	CC	CC	CC	CC	CC	AA	NN	CC	CC	CC	CC	CC	CC	CC	CC	CC	CC	CC	CC	CC	CC
wsnp_Ex_c7108_12222660	A/C	8	52.7972	NA	NA	NA	NA	NA	NA	NA	NA	AA	CC	CC	CC	CC	CC	AA	CC	CC	CC	CC	CC	CC	CC	CC	CC	CC	CC	CC	CC	CC	CC	AA	AA	CC	CC	CC	CC	CC	CC	CC	CC	CC	CC	CC	CC	CC	CC
wsnp_Ex_rep_c69595_68543549	A/C	8	52.7972	NA	NA	NA	NA	NA	NA	NA	NA	CC	AA	AA	AA	AA	AA	CC	AA	AA	AA	AA	AA	AA	AA	AA	AA	AA	AA	AA	AA	AA	AA	CC	CC	AA	AA	AA	AA	AA	AA	AA	AA	AA	AA	AA	AA	AA	AA
wsnp_Ex_c47078_52393295	A/C	8	54.9516	NA	NA	NA	NA	NA	NA	NA	NA	AA	AA	AA	CC	AA	NN	AA	AA	AA	CC	AA	AA	AA	AA	AA	AA	AA	AA	AA	AA	AA	AA	AA	AA	AA	AA	AA	NN	AA	AA	AA	AA	AA	AA	AA	AA	AA	AA
wsnp_RFL_Contig3344_3442711	A/C	8	56.1623	NA	NA	NA	NA	NA	NA	NA	NA	AA	AA	AA	CC	AA	NN	AA	AA	AA	CC	CC	AA	AA	AA	NN	AA	AA	AA	AA	AA	AA	AA	CC	AA	AA	NN	AA	NN	CC	AA	AA	AA	AA	AA	AA	AA	AA	AA
wsnp_Ku_c12544_20235135	A/C	8	56.4591	NA	NA	NA	NA	NA	NA	NA	NA	CC	CC	CC	AA	CC	NN	CC	CC	CC	AA	AA	CC	CC	CC	NN	CC	CC	CC	CC	CC	CC	CC	AA	CC	CC	NN	CC	CC	AA	CC	CC	CC	CC	CC	CC	CC	CC	CC
wsnp_Ku_c17659_26797674	A/C	8	57.4027	NA	NA	NA	NA	NA	NA	NA	NA	AA	AA	AA	AA	AA	AA	AA	AA	AA	AA	AA	AA	AA	AA	AA	AA	AA	AA	CC	AA	AA	AA	AA	AA	CC	AA	AA	AA	AA	AA	CC	AA	AA	AA	AA	AA	AA	AA
wsnp_CAP11_c323_263628	A/C	8	60.0794	NA	NA	NA	NA	NA	NA	NA	NA	AA	AA	AA	AA	AA	AC	AA	AA	AA	AA	CC	CC	AA	AA	CC	CC	AA	AA	AA	AA	AA	AA	CC	AA	AA	AC	AA	AA	CC	AA	AA	AA	CC	AA	AA	AA	AA	AA
wsnp_CAP11_c323_263800	A/C	8	60.0794	NA	NA	NA	NA	NA	NA	NA	NA	AA	AA	AA	AA	AA	AA	AA	AA	AA	AA	CC	CC	AA	AA	CC	CC	AA	AA	AA	AA	AA	AA	CC	AA	AA	NN	AA	AA	CC	AA	AA	AA	CC	AA	AA	AA	AA	AA
wsnp_Ex_c447_876091	A/C	8	60.0794	NA	NA	NA	NA	NA	NA	NA	NA	AA	AA	AA	AA	AA	AA	AA	AA	AA	AA	AA	AA	AA	AA	AA	AA	NN	AA	AA	AA	AA	AA	AA	AA	AA	NN	AA	AA	CC	AA	AA	AA	AA	AA	AA	AA	AA	AA
wsnp_Ex_c2820_5215394	A/C	8	60.9696	NA	NA	NA	NA	NA	NA	NA	NA	AA	AA	AA	AA	AA	NN	AA	AA	AA	AA	CC	AC	AA	AA	AA	CC	NN	AA	AA	AA	AA	AA	CC	AA	AA	NN	AA	AA	CC	AA	AA	AA	CC	AA	AA	AA	AA	AA
wsnp_Ku_c33335_42844594	A/C	8	60.9696	NA	NA	NA	NA	NA	NA	NA	NA	CC	CC	CC	CC	CC	NN	CC	CC	CC	CC	AA	AC	CC	CC	CC	AA	CC	CC	CC	CC	CC	CC	AA	CC	CC	NN	CC	CC	AA	CC	CC	CC	AA	CC	CC	CC	CC	CC
wsnp_Ex_c4063_7344449	A/C	8	62.3524	NA	NA	NA	NA	NA	NA	NA	NA	CC	CC	CC	CC	CC	NN	CC	CC	CC	CC	AA	AC	CC	CC	CC	AA	NN	CC	CC	CC	CC	CC	AA	CC	CC	NN	CC	CC	AA	CC	CC	CC	AA	CC	CC	CC	CC	CC
wsnp_Ex_c4063_7344641	A/C	8	62.7798	NA	NA	NA	NA	NA	NA	NA	NA	AA	AA	AA	AA	AA	NN	AA	AA	AA	AA	CC	NN	AA	AA	AA	CC	NN	AA	AA	AA	AA	AA	CC	AA	AA	CC	AA	AA	CC	AA	AA	AA	CC	AA	AA	AA	AA	AA
wsnp_Ex_c11246_18191079	A/C	8	63.4801	NA	NA	NA	NA	NA	NA	NA	NA	CC	CC	CC	AA	CC	CC	CC	CC	CC	CC	CC	CC	CC	CC	CC	CC	CC	CC	CC	CC	CC	CC	CC	CC	CC	AA	CC	CC	AA	CC	CC	CC	CC	CC	CC	CC	CC	CC
wsnp_BE498786B_Ta_2_1	A/C	8	63.9015	NA	NA	NA	NA	NA	NA	NA	NA	CC	CC	CC	AA	CC	CC	CC	CC	CC	CC	CC	AC	CC	CC	CC	AA	CC	CC	CC	CC	AA	CC	AA	CC	CC	CC	CC	CC	AA	CC	CC	CC	AA	CC	CC	CC	CC	CC
wsnp_Ex_c11246_18191331	A/C	8	63.9015	NA	NA	NA	NA	NA	NA	NA	NA	AA	AA	AA	CC	AA	AA	AA	AA	AA	AA	CC	AC	AA	AA	AA	CC	NN	AA	AA	AA	AA	AA	CC	AA	AA	CC	AA	AA	CC	AA	AA	AA	CC	AA	AA	AA	AA	AA
wsnp_Ex_c16304_24782232	A/C	8	63.9015	NA	NA	NA	NA	NA	NA	NA	NA	CC	CC	CC	CC	CC	CC	CC	CC	CC	CC	CC	CC	CC	CC	CC	CC	CC	CC	CC	CC	CC	CC	CC	CC	CC	CC	CC	CC	CC	CC	CC	CC	CC	CC	CC	CC	CC	CC
wsnp_Ex_c19372_28313727	A/C	8	63.9015	NA	NA	NA	NA	NA	NA	NA	NA	AA	AA	AA	CC	AA	AA	AA	AA	AA	AA	CC	AC	AA	AA	AA	CC	NN	AA	AA	AA	CC	AA	CC	AA	AA	CC	AA	AA	CC	AA	AA	AA	CC	AA	AA	AA	AA	AA
wsnp_Ex_c40250_47352047	A/C	8	63.9015	NA	NA	NA	NA	NA	NA	NA	NA	CC	CC	CC	CC	CC	CC	CC	CC	CC	CC	CC	AC	CC	CC	CC	AA	CC	CC	CC	CC	CC	CC	AA	CC	CC	CC	CC	CC	CC	CC	CC	CC	AA	CC	CC	CC	CC	CC
wsnp_Ex_rep_c66896_65307566	A/C	8	63.9015	NA	NA	NA	NA	NA	NA	NA	NA	CC	CC	CC	AA	CC	CC	CC	CC	CC	CC	AA	AC	CC	CC	CC	AA	CC	CC	CC	CC	AA	CC	AA	CC	CC	AA	CC	CC	AA	CC	CC	CC	AA	CC	CC	CC	CC	CC
wsnp_Ex_c6805_11743678	A/C	8	64.3169	NA	NA	NA	NA	NA	NA	NA	NA	AA	AA	AA	CC	AA	AA	AA	AA	AA	AA	AA	AA	AA	AA	AA	AA	NN	AA	AA	AA	AA	AA	AA	AA	AA	CC	AA	NN	CC	AA	AA	AA	AA	AA	AA	AA	AA	AA
wsnp_Ex_c8695_14561512	A/C	8	64.584	NA	NA	NA	NA	NA	NA	NA	NA	CC	CC	CC	AA	CC	CC	CC	CC	CC	CC	CC	CC	CC	CC	CC	CC	NN	CC	CC	CC	CC	CC	CC	CC	CC	AA	CC	CC	AA	CC	CC	CC	CC	CC	CC	CC	CC	CC
wsnp_Ex_c19372_28312715	A/C	8	65.5692	NA	NA	NA	NA	NA	NA	NA	NA	CC	CC	CC	AA	CC	CC	CC	CC	CC	CC	AA	NN	CC	CC	CC	AA	CC	CC	CC	CC	AA	CC	AA	CC	CC	AA	CC	CC	AA	CC	CC	CC	AA	CC	CC	CC	CC	CC
wsnp_Ex_c32404_41067821	A/C	8	65.5692	NA	NA	NA	NA	NA	NA	NA	NA	AA	AA	AA	CC	AA	AA	AA	AA	AA	AA	CC	NN	AA	AA	AA	CC	AA	AA	AA	AA	CC	AA	CC	AA	AA	CC	AA	AA	CC	AA	AA	AA	CC	AA	AA	AA	AA	AA
wsnp_JD_c2623_3541255	A/C	8	65.5692	NA	NA	NA	NA	NA	NA	NA	NA	AA	AA	AA	CC	AA	NN	AA	AA	AA	AA	AA	AC	AA	AA	AA	CC	NN	AA	AA	AA	CC	AA	CC	AA	AA	AA	AA	AA	CC	AA	AA	AA	CC	AA	AA	AA	AA	AA
wsnp_RFL_Contig3336_3426054	A/C	8	65.8719	NA	NA	NA	NA	NA	NA	NA	NA	CC	CC	CC	AA	CC	CC	CC	CC	CC	CC	CC	AC	CC	CC	CC	AA	NN	CC	CC	CC	AA	CC	AA	CC	CC	CC	CC	CC	AA	CC	CC	CC	AA	CC	CC	CC	CC	CC
wsnp_Ex_c15944_24350833	A/C	8	66.3941	NA	NA	NA	NA	NA	NA	NA	NA	CC	CC	CC	AA	CC	CC	CC	CC	CC	CC	CC	AC	CC	CC	CC	AA	CC	CC	CC	CC	AA	CC	AA	CC	CC	CC	CC	CC	AA	CC	CC	CC	AA	CC	CC	CC	CC	CC
wsnp_Ex_c6065_10623213	A/C	8	66.3941	NA	NA	NA	NA	NA	NA	NA	NA	AA	AA	AA	CC	AA	AA	AA	AA	AA	AA	AA	AC	AA	AA	AA	CC	NN	AA	AA	AA	CC	AA	CC	AA	AA	AA	AA	AA	CC	AA	AA	AA	CC	AA	AA	AA	AA	AA
wsnp_Ra_c21559_30963208	A/C	8	66.3941	NA	NA	NA	NA	NA	NA	NA	NA	AA	AA	AA	CC	AA	NN	AA	AA	AA	AA	AA	AC	AA	AA	AA	CC	AC	AA	AA	AA	CC	AA	CC	AA	AA	AA	AA	AA	CC	AA	AA	AA	CC	AA	AA	AA	AA	AA
wsnp_Ex_c1097_2105209	A/C	8	66.6197	NA	NA	NA	NA	NA	NA	NA	NA	CC	CC	CC	AA	CC	CC	CC	CC	CC	CC	CC	AC	CC	CC	CC	AA	NN	CC	CC	CC	AA	CC	AA	CC	CC	CC	CC	CC	AA	CC	CC	CC	AA	CC	CC	CC	CC	CC
wsnp_Ex_c1097_2105311	A/C	8	66.6197	NA	NA	NA	NA	NA	NA	NA	NA	CC	CC	CC	AA	CC	CC	CC	CC	CC	CC	CC	NN	CC	CC	CC	AA	NN	CC	CC	CC	AA	CC	AA	CC	CC	CC	CC	CC	AA	CC	CC	CC	AA	CC	CC	CC	CC	CC
wsnp_Ex_c13906_21771680	A/C	8	66.6197	NA	NA	NA	NA	NA	NA	NA	NA	CC	CC	CC	AA	CC	CC	CC	CC	CC	CC	CC	AC	CC	CC	CC	AA	CC	CC	CC	CC	AA	CC	AA	CC	CC	CC	CC	CC	AA	CC	CC	CC	AA	CC	CC	CC	CC	CC
wsnp_JD_c30422_23944042	A/C	8	66.6197	NA	NA	NA	NA	NA	NA	NA	NA	AA	AA	AA	CC	AA	NN	AA	AA	AA	AA	AA	AC	AA	AA	AA	CC	AC	AA	AA	AA	CC	AA	CC	AA	AA	AA	AA	AA	CC	AA	AA	AA	CC	AA	AA	AA	AA	AA
wsnp_Ku_c24414_34372822	A/C	8	66.6197	NA	NA	NA	NA	NA	NA	NA	NA	CC	CC	CC	AA	CC	CC	CC	CC	CC	CC	CC	NN	CC	CC	CC	AA	CC	CC	CC	CC	AA	CC	AA	CC	CC	CC	CC	CC	AA	CC	CC	CC	AA	CC	CC	CC	CC	CC
wsnp_Ex_c21930_31102213	A/C	8	67.2132	NA	NA	NA	NA	NA	NA	NA	NA	AA	AA	AA	CC	AA	AA	AA	AA	AA	AA	AA	NN	AA	AA	AA	CC	AA	AA	AA	AA	CC	AA	CC	AA	AA	AA	AA	AA	CC	AA	AA	AA	CC	AA	AA	AA	AA	AA
wsnp_Ex_c21930_31102685	A/C	8	67.2132	NA	NA	NA	NA	NA	NA	NA	NA	CC	CC	CC	AA	CC	NN	CC	CC	CC	CC	CC	AC	CC	CC	CC	AA	NN	CC	CC	CC	AA	CC	AA	CC	CC	CC	CC	CC	AA	CC	CC	CC	AA	CC	CC	CC	CC	CC
wsnp_Ex_c4927_8772847	A/C	8	67.5099	NA	NA	NA	NA	NA	NA	NA	NA	AA	AA	AA	CC	AA	AA	AA	AA	AA	AA	AA	AC	AA	AA	AA	CC	AA	AA	AA	AA	CC	AA	CC	AA	AA	AA	AA	AA	CC	AA	AA	AA	CC	AA	AA	AA	AA	AA
wsnp_BE446087B_Ta_2_1	A/C	8	68.418	NA	NA	NA	NA	NA	NA	NA	NA	AA	AA	AA	AA	AA	NN	AA	AA	AA	AA	AA	AC	AA	AA	AA	CC	AA	AA	AA	AA	AA	AA	CC	AA	AA	AA	AA	AA	AA	AA	AA	AA	CC	AA	AA	AA	AA	AA
wsnp_Ex_rep_c67404_65986980	A/C	8	68.418	NA	NA	NA	NA	NA	NA	NA	NA	CC	CC	CC	CC	CC	CC	CC	CC	CC	CC	AA	NN	CC	CC	CC	AA	CC	CC	CC	CC	CC	CC	AA	CC	CC	AA	CC	CC	CC	CC	CC	CC	AA	CC	CC	CC	CC	CC
wsnp_Ex_rep_c68624_67475477	A/C	8	68.418	NA	NA	NA	NA	NA	NA	NA	NA	CC	CC	CC	CC	CC	CC	CC	CC	CC	CC	CC	AC	CC	CC	CC	AA	CC	CC	CC	CC	CC	CC	AA	CC	CC	CC	CC	CC	CC	CC	CC	CC	AA	CC	CC	CC	CC	CC
wsnp_JD_c2146_2955972	A/C	8	68.7147	NA	NA	NA	NA	NA	NA	NA	NA	AA	AA	AA	AA	AA	AA	AA	AA	AA	AA	CC	NN	AA	AA	AA	CC	AA	AA	AA	AA	AA	AA	CC	AA	AA	CC	AA	AA	AA	AA	AA	AA	CC	AA	AA	AA	AA	AA
wsnp_Ku_c7454_12836140	A/C	8	68.7147	NA	NA	NA	NA	NA	NA	NA	NA	AA	AA	AA	AA	AA	NN	AA	AA	AA	AA	CC	NN	AA	AA	AA	CC	AA	AA	NN	AA	AA	AA	CC	AA	AA	CC	AA	AA	AA	AA	AA	AA	CC	AA	AA	AA	AA	AA
wsnp_JD_c8158_9193784	A/C	8	69.0114	NA	NA	NA	NA	NA	NA	NA	NA	CC	CC	CC	CC	CC	CC	CC	CC	CC	CC	AA	NN	CC	CC	CC	AA	CC	CC	CC	CC	CC	CC	AA	CC	CC	AA	CC	CC	CC	CC	CC	CC	AA	CC	CC	CC	CC	CC
wsnp_RFL_Contig2338_1839077	A/C	8	69.0114	NA	NA	NA	NA	NA	NA	NA	NA	AA	AA	AA	AA	AA	AA	AA	AA	AA	AA	CC	NN	AA	AA	AA	CC	AA	AA	AA	AA	AA	AA	CC	AA	AA	CC	AA	AA	AA	AA	AA	AA	CC	AA	AA	AA	AA	AA
wsnp_Ex_c14147_22077948	A/C	8	69.6109	NA	NA	NA	NA	NA	NA	NA	NA	AA	AA	AA	CC	AA	AA	AA	AA	AA	AA	CC	NN	AA	AA	AA	CC	AA	AA	AA	AA	AA	AA	CC	AA	AA	CC	AA	AA	AA	AA	AA	AA	CC	AA	AA	AA	AA	AA
wsnp_Ex_c4888_8713275	A/C	8	69.6109	NA	NA	NA	NA	NA	NA	NA	NA	CC	CC	CC	AA	CC	CC	CC	CC	CC	CC	AA	AC	CC	CC	CC	AA	CC	CC	CC	CC	CC	CC	AA	CC	CC	AA	CC	CC	CC	CC	CC	CC	AA	CC	CC	CC	CC	CC
wsnp_Ex_c4888_8714379	A/C	8	69.6109	NA	NA	NA	NA	NA	NA	NA	NA	CC	CC	CC	AA	CC	CC	CC	CC	CC	CC	AA	NN	CC	CC	CC	AA	CC	CC	CC	CC	CC	CC	AA	CC	CC	AA	CC	CC	CC	CC	CC	CC	AA	CC	CC	CC	CC	CC
wsnp_Ra_c32055_41111615	A/C	8	70.0797	NA	NA	NA	NA	NA	NA	NA	NA	AA	AA	AA	CC	AA	AA	AA	AA	AA	AA	CC	NN	AA	AA	AA	CC	AA	AA	AA	AA	AA	AA	CC	AA	AA	CC	AA	AA	AA	AA	AA	AA	CC	AA	AA	AA	AA	AA
wsnp_Ex_c5657_9942445	A/C	8	70.4833	NA	NA	NA	NA	NA	NA	NA	NA	AA	AA	AA	CC	AA	AA	AA	AA	AA	AA	CC	NN	AA	AA	AA	CC	AA	AA	AA	AA	AA	AA	CC	AA	AA	CC	AA	AA	AA	AA	AA	AA	CC	AA	AA	AA	AA	AA
wsnp_Ex_c7967_13522958	A/C	8	70.7682	NA	NA	NA	NA	NA	NA	NA	NA	AA	AA	AA	CC	AA	AA	AA	AA	AA	AA	CC	NN	AA	AA	AA	CC	AA	AA	AA	AA	AA	AA	CC	AA	AA	CC	AA	AA	AA	AA	AA	AA	CC	AA	AA	AA	AA	AA
wsnp_JD_c9902_10674725	A/C	8	71.1421	NA	NA	NA	NA	NA	NA	NA	NA	AA	AA	AA	AA	AA	AA	AA	AA	AA	AA	AA	NN	AA	AA	AA	CC	AA	AA	AA	AA	AA	AA	CC	AA	AA	AA	AA	AA	AA	AA	AA	AA	CC	AA	AA	AA	AA	AA
wsnp_CAP11_c1656_909791	A/C	8	71.6822	NA	NA	NA	NA	NA	NA	NA	NA	CC	CC	CC	CC	CC	CC	CC	CC	CC	CC	CC	NN	CC	CC	CC	AA	CC	CC	CC	CC	CC	CC	AA	CC	CC	CC	CC	CC	CC	CC	CC	CC	AA	CC	CC	CC	CC	CC
wsnp_JD_c7325_8422075	A/C	8	71.6822	NA	NA	NA	NA	NA	NA	NA	NA	AA	AA	AA	CC	AA	AA	AA	AA	AA	AA	CC	AA	AA	AA	AA	AA	AA	AA	AA	AA	AA	AA	AA	AA	AA	CC	AA	AA	AA	AA	AA	AA	AA	AA	AA	AA	AA	AA
wsnp_JD_c9902_10674626	A/C	8	71.6822	NA	NA	NA	NA	NA	NA	NA	NA	AA	AA	AA	AA	AA	NN	AA	AA	AA	AA	AA	AC	AA	AA	AA	CC	AA	AA	AA	AA	AA	AA	CC	AA	AA	AA	AA	AA	AA	AA	AA	AA	CC	AA	AA	AA	AA	AA
wsnp_Ku_c7784_13343904	A/C	8	71.6822	NA	NA	NA	NA	NA	NA	NA	NA	CC	CC	CC	AA	CC	CC	CC	CC	CC	CC	AA	CC	CC	CC	CC	CC	CC	CC	CC	CC	CC	CC	CC	CC	CC	AA	CC	CC	CC	CC	CC	CC	CC	CC	CC	CC	CC	CC
wsnp_JD_c17082_16025440	A/C	8	72.2282	NA	NA	NA	NA	NA	NA	NA	NA	AA	AA	AA	CC	AA	NN	AA	AA	AA	AA	AA	CC	AA	AA	AA	CC	AA	AA	AA	AA	CC	AA	CC	AA	AA	CC	AA	AA	CC	AA	AA	AA	CC	AA	AA	AA	AA	AA
wsnp_BE497469B_Ta_2_1	A/C	8	72.5309	NA	NA	NA	NA	NA	NA	NA	NA	AA	AA	AA	CC	AA	NN	AA	AA	AA	AA	AA	CC	AA	AA	AA	CC	NN	AA	AA	AA	CC	AA	CC	AA	AA	AA	AA	AA	AA	AA	AA	AA	CC	AA	AA	AA	AA	AA
wsnp_Ex_c19982_29009504	A/C	8	72.5309	NA	NA	NA	NA	NA	NA	NA	NA	CC	CC	CC	AA	CC	AC	CC	CC	CC	CC	CC	AA	CC	CC	CC	AA	NN	CC	CC	CC	AA	CC	AA	CC	CC	CC	CC	CC	CC	CC	CC	CC	AA	CC	CC	CC	CC	CC
wsnp_Ex_c257_491667	A/C	8	72.5309	NA	NA	NA	NA	NA	NA	NA	NA	CC	CC	CC	AA	CC	AC	CC	CC	CC	CC	CC	AA	CC	CC	CC	AA	NN	CC	CC	CC	AA	CC	AA	CC	CC	CC	CC	CC	CC	CC	CC	CC	AA	CC	CC	CC	CC	CC
wsnp_Ex_c7478_12792943	A/C	8	72.5309	NA	NA	NA	NA	NA	NA	NA	NA	CC	CC	CC	AA	CC	NN	CC	CC	CC	CC	CC	AA	CC	CC	CC	AA	CC	CC	CC	CC	AA	CC	AA	CC	CC	CC	CC	CC	CC	CC	CC	CC	AA	CC	CC	CC	CC	CC
wsnp_Ex_rep_c66509_64775661	A/C	8	72.5309	NA	NA	NA	NA	NA	NA	NA	NA	AA	AA	AA	CC	AA	CC	AA	AA	AA	AA	AA	CC	AA	AA	AA	CC	AA	AA	AA	AA	CC	AA	CC	AA	AA	AA	AA	AA	AA	AA	AA	AA	CC	AA	AA	AA	AA	AA
wsnp_JD_rep_c64656_41217526	A/C	8	72.5309	NA	NA	NA	NA	NA	NA	NA	NA	AA	AA	AA	CC	AA	CC	AA	AA	AA	AA	AA	CC	AA	AA	AA	CC	AA	AA	AA	AA	CC	AA	CC	AA	AA	AA	AA	AA	AA	AA	AA	AA	CC	AA	AA	AA	AA	AA
wsnp_Ex_rep_c70174_69125822	A/C	8	72.9226	NA	NA	NA	NA	NA	NA	NA	NA	AA	AA	AA	CC	AA	NN	AA	AA	AA	AA	AA	CC	AA	AA	AA	CC	AA	AA	AA	AA	CC	AA	CC	AA	AA	CC	AA	AA	AA	AA	AA	AA	CC	AA	AA	AA	AA	AA
wsnp_Ku_c10291_17065480	A/C	8	73.4983	NA	NA	NA	NA	NA	NA	NA	NA	AA	AA	AA	AA	AA	AA	AA	AA	AA	AA	AA	AA	AA	AA	AA	AA	AA	AA	AA	AA	AA	AA	AA	AA	AA	CC	AA	AA	AA	AA	AA	AA	AA	AA	AA	AA	AA	AA
wsnp_JD_c1247_1802330	A/C	8	73.7	NA	NA	NA	NA	NA	NA	NA	NA	CC	CC	CC	CC	CC	CC	CC	CC	CC	CC	CC	CC	CC	CC	CC	CC	CC	CC	CC	CC	CC	CC	CC	CC	CC	AA	CC	CC	CC	CC	CC	CC	CC	CC	CC	CC	CC	CC
wsnp_BE489326B_Ta_2_1	A/C	8	73.8306	NA	NA	NA	NA	NA	NA	NA	NA	AA	AA	AA	CC	AA	AA	AA	AA	AA	AA	AA	NN	AA	AA	AA	CC	AA	AA	AA	AA	CC	AA	CC	AA	AA	CC	AA	AA	AA	AA	AA	AA	CC	AA	AA	AA	AA	AA
wsnp_BE489326B_Ta_2_2	A/C	8	73.8306	NA	NA	NA	NA	NA	NA	NA	NA	CC	CC	CC	AA	CC	CC	CC	CC	CC	CC	CC	AC	CC	CC	CC	AA	CC	CC	CC	CC	AA	CC	AA	CC	CC	AA	CC	CC	CC	CC	CC	CC	AA	CC	CC	CC	CC	CC
wsnp_BQ168706B_Ta_2_1	A/C	8	73.8306	NA	NA	NA	NA	NA	NA	NA	NA	AA	AA	AA	AA	AA	AA	AA	AA	AA	AA	AA	AA	AA	AA	AA	AA	AA	AA	AA	AA	AA	AA	AA	AA	AA	CC	AA	AA	AA	AA	AA	AA	AA	AA	AA	AA	AA	AA
wsnp_CAP11_c272_234769	A/C	8	73.8306	NA	NA	NA	NA	NA	NA	NA	NA	CC	CC	CC	AA	CC	CC	CC	CC	CC	CC	CC	NN	CC	CC	CC	AA	CC	CC	CC	CC	AA	CC	AA	CC	CC	CC	CC	CC	CC	CC	CC	CC	AA	CC	CC	CC	CC	CC
wsnp_CAP11_c558_382875	A/C	8	73.8306	NA	NA	NA	NA	NA	NA	NA	NA	CC	CC	CC	AA	CC	CC	CC	CC	CC	CC	CC	AC	CC	CC	CC	AA	CC	CC	CC	CC	AA	CC	AA	CC	CC	CC	CC	CC	CC	CC	CC	CC	AA	CC	CC	CC	CC	CC
wsnp_CAP8_c6899_3227098	A/C	8	73.8306	NA	NA	NA	NA	NA	NA	NA	NA	CC	CC	CC	AA	CC	CC	CC	CC	CC	CC	CC	AC	CC	CC	CC	AA	CC	CC	CC	CC	AA	CC	AA	CC	CC	CC	CC	CC	CC	CC	CC	CC	AA	CC	CC	CC	CC	CC
wsnp_Ex_c21499_30644485	A/C	8	73.8306	NA	NA	NA	NA	NA	NA	NA	NA	AA	AA	AA	AA	AA	AA	AA	AA	AA	AA	AA	AA	AA	AA	AA	AA	AA	AA	AA	AA	AA	AA	AA	AA	AA	CC	AA	AA	AA	AA	AA	AA	AA	AA	AA	AA	AA	AA
wsnp_Ex_rep_c67067_65534806	A/C	8	73.8306	NA	NA	NA	NA	NA	NA	NA	NA	CC	CC	CC	AA	CC	NN	CC	CC	CC	CC	CC	AA	CC	CC	CC	AA	CC	CC	CC	CC	AA	CC	AA	CC	CC	CC	CC	CC	CC	CC	CC	CC	AA	CC	CC	CC	CC	CC
wsnp_Ex_rep_c69783_68742690	A/C	8	73.8306	NA	NA	NA	NA	NA	NA	NA	NA	CC	CC	CC	AA	CC	CC	CC	CC	CC	CC	CC	AC	CC	CC	CC	AA	CC	CC	CC	CC	AA	CC	AA	CC	CC	CC	CC	CC	CC	CC	CC	CC	AA	CC	CC	CC	CC	CC
wsnp_JD_c119_190079	A/C	8	73.8306	NA	NA	NA	NA	NA	NA	NA	NA	AA	AA	AA	CC	AA	CC	AA	AA	AA	AA	AA	CC	AA	AA	AA	CC	AA	AA	AA	AA	CC	AA	CC	AA	AA	AA	AA	AA	AA	AA	AA	AA	CC	AA	AA	AA	AA	AA
wsnp_JD_c119_190135	A/C	8	73.8306	NA	NA	NA	NA	NA	NA	NA	NA	AA	AA	AA	CC	AA	NN	AA	AA	AA	AA	AA	CC	AA	AA	AA	CC	AA	AA	AA	AA	CC	AA	CC	AA	AA	AA	AA	AA	AA	AA	AA	AA	CC	AA	AA	AA	AA	AA
wsnp_JD_c12451_12690261	A/C	8	73.8306	NA	NA	NA	NA	NA	NA	NA	NA	AA	AA	AA	CC	AA	NN	AA	AA	AA	AA	AA	CC	AA	AA	AA	CC	AA	AA	AA	AA	CC	AA	CC	AA	AA	AA	AA	AA	AA	AA	AA	AA	CC	AA	AA	AA	AA	AA
wsnp_JD_c3463_4479210	A/C	8	73.8306	NA	NA	NA	NA	NA	NA	NA	NA	AA	AA	AA	CC	AA	NN	AA	AA	AA	AA	AA	CC	AA	AA	AA	CC	AA	AA	AA	AA	CC	AA	CC	AA	AA	AA	AA	AA	AA	AA	AA	AA	CC	AA	AA	AA	AA	AA
wsnp_JD_rep_c53979_36270209	A/C	8	73.8306	NA	NA	NA	NA	NA	NA	NA	NA	CC	CC	CC	CC	CC	CC	CC	CC	CC	CC	CC	CC	CC	CC	CC	CC	CC	CC	CC	CC	CC	CC	CC	CC	CC	AA	CC	CC	CC	CC	CC	CC	CC	CC	CC	CC	CC	CC
wsnp_JD_rep_c53979_36270300	A/C	8	73.8306	NA	NA	NA	NA	NA	NA	NA	NA	CC	CC	CC	CC	CC	CC	CC	CC	CC	CC	CC	CC	CC	CC	CC	CC	CC	CC	CC	CC	CC	CC	CC	CC	CC	AA	CC	CC	CC	CC	CC	CC	CC	CC	CC	CC	CC	CC
wsnp_Ku_c18538_27857915	A/C	8	73.8306	NA	NA	NA	NA	NA	NA	NA	NA	CC	CC	CC	CC	CC	AC	CC	CC	CC	CC	CC	AC	CC	CC	CC	CC	CC	CC	CC	CC	CC	CC	CC	CC	CC	CC	CC	CC	CC	CC	CC	CC	CC	CC	CC	CC	CC	CC
wsnp_Ex_c22630_31827919	A/C	8	74.2104	NA	NA	NA	NA	NA	NA	NA	NA	CC	CC	CC	AA	CC	CC	CC	CC	CC	CC	CC	NN	CC	CC	CC	CC	CC	CC	CC	CC	AA	CC	CC	CC	CC	AA	CC	CC	CC	CC	CC	CC	AA	CC	CC	CC	CC	CC
wsnp_Ex_c19994_29025586	A/C	8	76.1274	NA	NA	NA	NA	NA	NA	NA	NA	CC	CC	CC	AA	CC	CC	CC	CC	CC	CC	CC	NN	CC	CC	CC	CC	CC	CC	CC	CC	AA	CC	CC	CC	CC	AA	CC	CC	CC	CC	CC	CC	AA	CC	CC	CC	CC	CC
wsnp_Ex_c26128_35374652	A/C	8	76.7269	NA	NA	NA	NA	NA	NA	NA	NA	AA	AA	AA	AA	AA	AA	AA	AA	AA	AA	AA	AA	AA	AA	AA	AA	AA	AA	AA	AA	AA	AA	AA	AA	AA	AA	AA	AA	AA	AA	AA	AA	AA	AA	AA	AA	AA	AA
wsnp_Ex_c2580_4799370	A/C	8	76.9287	NA	NA	NA	NA	NA	NA	NA	NA	AA	AA	AA	CC	AA	CC	AA	AA	AA	AA	AA	NN	AA	AA	AA	AA	AA	AA	AA	AA	AA	AA	AA	AA	AA	AA	AA	AA	AA	AA	AA	AA	AA	AA	AA	AA	AA	AA
wsnp_Ex_c2580_4800249	A/C	8	76.9287	NA	NA	NA	NA	NA	NA	NA	NA	CC	CC	CC	AA	CC	AC	CC	CC	CC	CC	CC	AC	CC	CC	CC	CC	CC	CC	CC	CC	CC	CC	CC	CC	CC	CC	CC	CC	CC	CC	CC	CC	CC	CC	CC	CC	CC	CC
wsnp_Ex_c34975_43204180	A/C	8	76.9287	NA	NA	NA	NA	NA	NA	NA	NA	CC	CC	CC	AA	CC	NN	CC	CC	CC	CC	CC	AC	CC	CC	CC	CC	CC	CC	CC	CC	CC	CC	CC	CC	CC	CC	CC	CC	CC	CC	CC	CC	CC	CC	CC	CC	CC	CC
wsnp_JD_c9042_9950637	A/C	8	76.9287	NA	NA	NA	NA	NA	NA	NA	NA	CC	CC	CC	AA	CC	NN	CC	CC	CC	CC	CC	NN	CC	CC	CC	CC	CC	CC	CC	CC	CC	CC	CC	CC	CC	CC	CC	CC	CC	CC	CC	CC	CC	CC	CC	CC	CC	CC
wsnp_Ex_c10717_17456391	A/C	8	77.4628	NA	NA	NA	NA	NA	NA	NA	NA	AA	AA	AA	CC	AA	AA	AA	AA	AA	AA	AA	NN	AA	AA	AA	AA	AA	AA	AA	AA	CC	AA	AA	AA	AA	CC	AA	AA	AA	AA	AA	AA	CC	AA	AA	AA	AA	AA
wsnp_Ex_c1116_2138756	A/C	8	77.4628	NA	NA	NA	NA	NA	NA	NA	NA	AA	AA	AA	CC	AA	AC	AA	AA	AA	AA	AA	AC	AA	AA	AA	AA	AA	AA	AA	AA	AA	AA	AA	AA	AA	AA	AA	NN	AA	AA	AA	AA	AA	AA	AA	AA	AA	AA
wsnp_Ex_c18624_27492167	A/C	8	80.9288	NA	NA	NA	NA	NA	NA	NA	NA	CC	CC	CC	AA	CC	NN	CC	CC	CC	CC	CC	AA	CC	CC	CC	CC	CC	CC	CC	CC	AA	CC	CC	CC	CC	AA	CC	CC	CC	CC	CC	CC	AA	CC	CC	CC	CC	CC
wsnp_Ex_c3227_5948436	A/C	8	80.9288	NA	NA	NA	NA	NA	NA	NA	NA	CC	CC	CC	AA	CC	NN	CC	CC	CC	AA	CC	AA	CC	CC	CC	CC	CC	CC	CC	CC	AA	CC	CC	CC	CC	AA	CC	CC	CC	CC	CC	CC	AA	CC	CC	CC	CC	CC
wsnp_Ex_c6223_10857649	A/C	8	80.9288	NA	NA	NA	NA	NA	NA	NA	NA	CC	CC	CC	AA	CC	NN	CC	CC	CC	CC	CC	AA	CC	CC	CC	CC	CC	CC	CC	CC	AA	CC	CC	CC	CC	AA	CC	CC	CC	CC	CC	CC	AA	CC	CC	CC	CC	CC
wsnp_JD_c1816_2522844	A/C	8	80.9288	NA	NA	NA	NA	NA	NA	NA	NA	CC	CC	CC	AA	CC	AC	CC	CC	CC	AA	CC	AA	CC	CC	CC	CC	CC	CC	CC	CC	AA	CC	CC	CC	CC	AA	CC	CC	CC	CC	CC	CC	AA	CC	CC	CC	CC	CC
wsnp_Ku_c26257_36216869	A/C	8	80.9288	NA	NA	NA	NA	NA	NA	NA	NA	AA	AA	AA	CC	AA	AC	AA	AA	AA	AA	AA	CC	AA	AA	AA	AA	NN	AA	AA	AA	CC	AA	AA	AA	AA	CC	AA	AA	AA	AA	AA	AA	CC	AA	AA	AA	AA	AA
wsnp_Ra_c38981_46788555	A/C	8	80.9288	NA	NA	NA	NA	NA	NA	NA	NA	CC	CC	CC	AA	CC	AC	CC	CC	CC	AA	CC	AA	CC	CC	CC	CC	CC	CC	CC	CC	AA	CC	CC	CC	CC	AA	CC	CC	CC	CC	CC	CC	AA	CC	CC	CC	CC	CC
wsnp_Ex_c4769_8510104	A/C	8	82.6618	NA	NA	NA	NA	NA	NA	NA	NA	CC	CC	CC	AA	CC	AC	CC	CC	CC	AA	CC	AC	CC	CC	CC	CC	CC	CC	CC	CC	CC	CC	CC	CC	CC	CC	CC	CC	CC	CC	CC	CC	CC	CC	CC	CC	CC	CC
wsnp_JD_c5067_6187376	A/C	8	82.8517	NA	NA	NA	NA	NA	NA	NA	NA	CC	CC	CC	CC	CC	CC	CC	CC	CC	CC	CC	AC	CC	CC	CC	CC	CC	CC	CC	CC	AA	CC	CC	CC	CC	AA	CC	CC	CC	CC	CC	CC	AA	CC	CC	CC	CC	CC
wsnp_BG263758B_Ta_2_1	A/C	8	84.1871	NA	NA	NA	NA	NA	NA	NA	NA	AA	AA	AA	CC	AA	AA	AA	AA	AA	CC	AA	AC	AA	AA	NN	AA	NN	AA	AA	AA	CC	AA	AA	AA	AA	CC	AA	AA	AA	AA	AA	AA	CC	AA	AA	AA	AA	AA
wsnp_Ex_c123_244117	A/C	8	84.1871	NA	NA	NA	NA	NA	NA	NA	NA	CC	CC	CC	AA	CC	AC	CC	CC	CC	AA	CC	AC	CC	CC	CC	CC	CC	CC	CC	CC	CC	CC	CC	CC	CC	CC	CC	CC	CC	CC	CC	CC	CC	CC	CC	CC	CC	CC
wsnp_Ex_c14462_22457559	A/C	8	84.1871	NA	NA	NA	NA	NA	NA	NA	NA	AA	AA	AA	CC	AA	CC	AA	AA	AA	CC	AA	AC	AA	AA	AA	AA	AA	AA	AA	AA	AA	AA	AA	AA	AA	AA	AA	AA	AA	AA	AA	AA	AA	AA	AA	AA	AA	AA
wsnp_Ex_c14551_22578987	A/C	8	84.1871	NA	NA	NA	NA	NA	NA	NA	NA	AA	AA	AA	CC	AA	CC	AA	AA	AA	CC	AA	NN	AA	AA	AA	AA	AA	AA	AA	AA	AA	AA	AA	AA	AA	AA	AA	AA	AA	AA	AA	AA	AA	AA	AA	AA	AA	AA
wsnp_Ex_c22016_31191407	A/C	8	84.1871	NA	NA	NA	NA	NA	NA	NA	NA	CC	CC	CC	AA	CC	AC	CC	CC	CC	AA	CC	AC	CC	CC	CC	CC	CC	CC	CC	CC	CC	CC	CC	CC	CC	CC	CC	CC	CC	CC	CC	CC	CC	CC	CC	CC	CC	CC
wsnp_Ex_c2330_4366134	A/C	8	84.1871	NA	NA	NA	NA	NA	NA	NA	NA	CC	CC	CC	NN	CC	AC	CC	CC	CC	NN	CC	AC	CC	CC	CC	CC	CC	CC	CC	CC	CC	CC	CC	CC	CC	CC	CC	CC	CC	CC	CC	CC	CC	CC	CC	CC	CC	CC
wsnp_Ex_c5378_9505087	A/C	8	84.1871	NA	NA	NA	NA	NA	NA	NA	NA	CC	CC	CC	AA	CC	AC	CC	CC	CC	AA	CC	AC	CC	CC	CC	CC	CC	CC	CC	CC	CC	CC	CC	CC	CC	CC	CC	CC	CC	CC	CC	CC	CC	CC	CC	CC	CC	CC
wsnp_Ex_c5378_9505533	A/C	8	84.1871	NA	NA	NA	NA	NA	NA	NA	NA	CC	CC	CC	AA	CC	NN	CC	CC	CC	AA	CC	AC	CC	CC	CC	CC	CC	CC	CC	CC	CC	CC	CC	CC	CC	CC	CC	CC	CC	CC	CC	CC	CC	CC	CC	CC	CC	CC
wsnp_Ex_c7172_12318529	A/C	8	84.1871	NA	NA	NA	NA	NA	NA	NA	NA	CC	CC	CC	AA	CC	NN	CC	CC	CC	AA	CC	AC	CC	CC	CC	CC	CC	CC	CC	CC	CC	CC	CC	CC	CC	CC	CC	CC	CC	CC	CC	CC	CC	CC	CC	CC	CC	CC
wsnp_JD_rep_c63942_40788045	A/C	8	84.1871	NA	NA	NA	NA	NA	NA	NA	NA	AA	AA	AA	CC	AA	CC	AA	AA	AA	CC	AA	NN	AA	AA	AA	AA	AA	AA	AA	AA	AA	AA	AA	AA	AA	AA	AA	NN	AA	AA	AA	AA	AA	AA	AA	AA	AA	AA
wsnp_Ku_c6825_11858665	A/C	8	84.1871	NA	NA	NA	NA	NA	NA	NA	NA	AA	AA	AA	CC	AA	NN	AA	AA	AA	CC	AA	AC	AA	AA	AA	AA	AA	AA	AA	AA	AA	AA	AA	AA	AA	AA	AA	AA	AA	AA	AA	AA	AA	AA	AA	AA	AA	AA
wsnp_Ku_c8722_14766699	A/C	8	84.1871	NA	NA	NA	NA	NA	NA	NA	NA	CC	CC	CC	AA	CC	AC	CC	CC	CC	AA	CC	AC	CC	CC	CC	CC	CC	CC	CC	CC	CC	CC	CC	CC	CC	CC	CC	CC	CC	CC	CC	CC	CC	CC	CC	CC	CC	CC
wsnp_Ra_c10203_16850924	A/C	8	84.3533	NA	NA	NA	NA	NA	NA	NA	NA	AA	AA	AA	CC	AA	CC	AA	AA	AA	CC	AA	CC	AA	AA	NN	AA	AA	AA	AA	AA	CC	AA	AA	AA	AA	CC	AA	NN	AA	AA	AA	AA	CC	AA	AA	AA	AA	AA
wsnp_BQ159467B_Ta_2_1	A/C	8	84.5491	NA	NA	NA	NA	NA	NA	NA	NA	CC	CC	CC	AA	CC	AC	CC	CC	CC	AA	CC	AA	CC	CC	CC	CC	CC	CC	CC	CC	AA	CC	CC	CC	CC	AA	CC	CC	CC	CC	CC	CC	AA	CC	CC	CC	CC	CC
wsnp_BQ159467B_Ta_2_2	A/C	8	84.5491	NA	NA	NA	NA	NA	NA	NA	NA	CC	CC	CC	AA	CC	NN	CC	CC	CC	AA	CC	AA	CC	CC	CC	CC	CC	CC	CC	CC	AA	CC	CC	CC	CC	AA	CC	CC	CC	CC	CC	CC	AA	CC	CC	CC	CC	CC
wsnp_CAP11_rep_c8708_3760250	A/C	8	84.5491	NA	NA	NA	NA	NA	NA	NA	NA	AA	AA	AA	CC	AA	NN	AA	AA	AA	CC	AA	CC	AA	AA	AA	AA	AA	AA	AA	AA	CC	AA	AA	AA	AA	CC	AA	NN	AA	AA	AA	AA	CC	AA	AA	AA	AA	AA
wsnp_Ex_c2920_5385184	A/C	8	84.5491	NA	NA	NA	NA	NA	NA	NA	NA	AA	AA	AA	CC	AA	NN	AA	AA	AA	CC	AA	CC	AA	AA	AA	AA	AA	AA	AA	AA	CC	AA	AA	AA	AA	CC	AA	AA	AA	AA	AA	AA	CC	AA	AA	AA	AA	AA
wsnp_JD_c1843_2562950	A/C	8	84.5491	NA	NA	NA	NA	NA	NA	NA	NA	CC	CC	CC	CC	CC	NN	CC	CC	CC	CC	CC	AA	CC	CC	CC	CC	CC	CC	CC	CC	AA	CC	CC	CC	CC	AA	CC	CC	CC	CC	CC	CC	CC	CC	CC	CC	CC	CC
wsnp_Ex_c238_460841	A/C	8	84.7212	NA	NA	NA	NA	NA	NA	NA	NA	AA	AA	AA	CC	AA	NN	AA	AA	AA	CC	AA	CC	AA	AA	AA	AA	NN	AA	AA	AA	CC	AA	AA	AA	AA	CC	AA	NN	AA	AA	AA	AA	CC	AA	AA	AA	AA	AA
wsnp_Ex_c5457_9631220	A/C	8	85.1307	NA	NA	NA	NA	NA	NA	NA	NA	AA	AA	AA	AA	AA	NN	AA	AA	AA	AA	AA	NN	AA	AA	AA	AA	AA	AA	AA	AA	AA	AA	AA	AA	AA	AA	AA	AA	AA	AA	AA	AA	AA	AA	AA	AA	AA	AA
wsnp_JD_rep_c63654_40605158	A/C	8	85.4987	NA	NA	NA	NA	NA	NA	NA	NA	AA	AA	AA	NN	AA	CC	AA	AA	AA	AA	CC	CC	AA	AA	AA	AA	AA	AA	AA	AA	CC	AA	AA	AA	AA	CC	AA	NN	AA	AA	AA	AA	CC	AA	AA	AA	AA	AA
wsnp_Ex_c7021_12096881	A/C	8	85.8251	NA	NA	NA	NA	NA	NA	NA	NA	AA	AA	AA	AA	AA	AA	AA	AA	AA	AA	CC	NN	AA	AA	AA	AA	NN	AA	AA	AA	CC	AA	AA	AA	AA	CC	AA	AA	AA	AA	AA	AA	AA	AA	AA	AA	AA	AA
wsnp_Ex_c29631_38640100	A/C	8	86.1219	NA	NA	NA	NA	NA	NA	NA	NA	CC	CC	CC	CC	CC	CC	CC	CC	CC	CC	AA	AC	CC	CC	CC	CC	CC	CC	CC	CC	AA	CC	CC	CC	CC	AA	CC	CC	CC	CC	CC	CC	CC	CC	CC	CC	CC	CC
wsnp_Ku_c21818_31604716	A/C	8	87.1664	NA	NA	NA	NA	NA	NA	NA	NA	AA	AA	AA	AA	AA	NN	AA	AA	AA	AA	CC	AC	AA	AA	AA	AA	AA	AA	AA	AA	CC	AA	AA	AA	AA	CC	AA	AA	AA	AA	AA	AA	AA	AA	AA	AA	AA	AA
wsnp_Ku_c93664_84327484	A/C	8	87.4632	NA	NA	NA	NA	NA	NA	NA	NA	CC	CC	CC	CC	CC	NN	CC	CC	CC	CC	AA	AC	CC	CC	CC	CC	CC	CC	CC	CC	AA	CC	CC	CC	CC	AA	CC	CC	CC	CC	CC	CC	CC	CC	CC	CC	CC	CC
wsnp_Ex_c5074_9009245	A/C	8	88.1041	NA	NA	NA	NA	NA	NA	NA	NA	CC	CC	CC	CC	CC	NN	CC	CC	CC	CC	AA	NN	CC	CC	CC	CC	CC	CC	CC	CC	AA	CC	CC	CC	CC	AA	CC	CC	CC	CC	CC	CC	CC	CC	CC	CC	CC	CC
wsnp_Ku_rep_c73198_72796386	A/C	8	88.1041	NA	NA	NA	NA	NA	NA	NA	NA	AA	AA	AA	AA	AA	CC	AA	AA	AA	AA	CC	AA	AA	AA	AA	AA	AA	AA	AA	AA	CC	AA	AA	AA	AA	CC	AA	AA	AA	AA	AA	AA	AA	CC	AA	AA	AA	AA
wsnp_Ra_rep_c74606_72470419	A/C	8	88.1041	NA	NA	NA	NA	NA	NA	NA	NA	CC	CC	CC	CC	CC	NN	CC	CC	CC	CC	AA	NN	CC	CC	CC	CC	CC	CC	CC	CC	AA	CC	CC	CC	CC	AA	CC	CC	CC	CC	CC	CC	CC	AA	CC	CC	CC	CC
wsnp_Ku_c13069_20938717	A/C	8	88.2525	NA	NA	NA	NA	NA	NA	NA	NA	AA	AA	AA	AA	AA	NN	AA	AA	AA	AA	CC	NN	AA	AA	AA	CC	AA	AA	AA	AA	AA	AA	CC	AA	AA	AA	AA	AA	AA	AA	AA	AA	CC	AA	AA	AA	AA	AA
wsnp_Ex_c40060_47197384	A/C	8	88.3119	NA	NA	NA	NA	NA	NA	NA	NA	AA	AA	AA	AA	AA	CC	AA	AA	AA	AA	CC	CC	AA	AA	AA	AA	NN	AA	AA	AA	CC	AA	AA	AA	AA	CC	AA	NN	AA	AA	AA	AA	CC	AA	AA	AA	AA	AA
wsnp_Ex_c40060_47197713	A/C	8	88.3119	NA	NA	NA	NA	NA	NA	NA	NA	AA	AA	AA	AA	AA	NN	AA	AA	AA	AA	CC	CC	AA	AA	AA	AA	AA	AA	AA	AA	CC	AA	AA	AA	AA	CC	AA	NN	AA	AA	AA	AA	CC	AA	AA	AA	AA	AA
wsnp_Ex_rep_c103505_88447145	A/C	8	88.3119	NA	NA	NA	NA	NA	NA	NA	NA	CC	CC	CC	CC	CC	NN	CC	CC	CC	CC	AA	AA	CC	CC	CC	CC	CC	CC	CC	CC	AA	CC	CC	CC	CC	AA	CC	CC	CC	CC	CC	CC	AA	CC	CC	CC	CC	CC
wsnp_JD_c19725_17732526	A/C	8	88.3119	NA	NA	NA	NA	NA	NA	NA	NA	AA	AA	AA	AA	AA	CC	AA	AA	AA	AA	CC	CC	AA	AA	AA	AA	NN	AA	AA	AA	CC	AA	AA	AA	AA	CC	AA	AC	AA	AA	AA	AA	CC	AA	AA	AA	AA	AA
wsnp_RFL_Contig3896_4291652	A/C	8	88.3119	NA	NA	NA	NA	NA	NA	NA	NA	AA	AA	AA	AA	AA	NN	AA	AA	AA	AA	CC	CC	AA	AA	AA	AA	AA	AA	AA	AA	CC	AA	AA	AA	AA	CC	AA	NN	AA	AA	AA	AA	CC	AA	AA	AA	AA	AA
wsnp_Ex_c15399_23662312	A/C	8	88.5136	NA	NA	NA	NA	NA	NA	NA	NA	CC	CC	CC	CC	CC	NN	CC	CC	CC	CC	AA	AA	CC	CC	CC	CC	CC	CC	CC	CC	AA	CC	CC	CC	CC	AA	CC	CC	CC	CC	CC	CC	AA	CC	CC	CC	CC	CC
wsnp_Ex_c2314_4333242	A/C	8	88.5136	NA	NA	NA	NA	NA	NA	NA	NA	CC	CC	CC	CC	CC	AA	CC	CC	CC	CC	AA	AA	CC	CC	CC	CC	NN	CC	CC	CC	AA	CC	CC	CC	CC	AA	CC	CC	CC	CC	CC	CC	AA	CC	CC	CC	CC	CC
wsnp_Ex_rep_c69664_68618163	A/C	8	88.5136	NA	NA	NA	NA	NA	NA	NA	NA	AA	AA	AA	AA	AA	AA	AA	AA	AA	AA	AA	AA	AA	AA	AA	AA	AA	AA	AA	AA	AA	AA	AA	AA	AA	AA	AA	AA	AA	AA	AA	AA	AA	CC	AA	AA	AA	AA
wsnp_Ku_c1391_2771050	A/C	8	88.5136	NA	NA	NA	NA	NA	NA	NA	NA	CC	CC	CC	CC	CC	CC	CC	CC	CC	CC	CC	CC	CC	CC	CC	CC	CC	CC	CC	CC	CC	CC	CC	CC	CC	CC	CC	CC	CC	CC	CC	CC	CC	AA	CC	CC	CC	CC
wsnp_Ex_rep_c103505_88446868	A/C	8	88.5849	NA	NA	NA	NA	NA	NA	NA	NA	AA	AA	AA	AA	AA	NN	AA	AA	AA	AA	CC	CC	AA	AA	AA	AA	AA	AA	AA	AA	CC	AA	AA	AA	AA	CC	AA	AA	AA	AA	AA	AA	CC	AA	AA	AA	AA	AA
wsnp_BE490744B_Ta_2_2	A/C	8	89.4098	NA	NA	NA	NA	NA	NA	NA	NA	AA	AA	AA	NN	AA	NN	AA	AA	AA	AA	CC	CC	AA	AA	AA	AA	AA	AA	AA	AA	CC	AA	AA	AA	AA	CC	AA	AA	AA	AA	AA	AA	CC	CC	AA	AA	AA	AA
wsnp_BE445348B_Ta_2_1	A/C	8	90.2466	NA	NA	NA	NA	NA	NA	NA	NA	AA	AA	AA	NN	AA	NN	AA	AA	AA	AA	CC	CC	AA	AA	AA	CC	AA	AA	AA	AA	CC	AA	CC	AA	AA	CC	AA	AA	AA	AA	AA	AA	CC	AA	AA	AA	AA	AA
wsnp_Ex_c7756_13218814	A/C	8	90.9054	NA	NA	NA	NA	NA	NA	NA	NA	CC	CC	CC	AC	CC	NN	CC	CC	CC	CC	AA	AA	CC	CC	CC	CC	CC	CC	CC	CC	AA	CC	CC	CC	CC	AA	CC	CC	CC	CC	CC	CC	CC	CC	CC	CC	CC	CC
wsnp_Ex_c5418_9575485	A/C	8	91.1072	NA	NA	NA	NA	NA	NA	NA	NA	CC	CC	CC	NN	CC	AA	CC	CC	CC	CC	AA	AA	CC	CC	CC	CC	NN	CC	CC	CC	AA	CC	CC	CC	CC	AA	CC	NN	CC	CC	CC	CC	CC	CC	CC	CC	CC	CC
wsnp_Ku_rep_c72700_72370664	A/C	8	91.1072	NA	NA	NA	NA	NA	NA	NA	NA	CC	CC	CC	CC	CC	CC	CC	CC	CC	CC	CC	CC	CC	CC	CC	AA	CC	CC	CC	CC	CC	CC	AA	CC	CC	CC	CC	CC	CC	CC	CC	CC	AA	AA	CC	CC	CC	CC
wsnp_RFL_Contig2073_1317762	A/C	8	91.1072	NA	NA	NA	NA	NA	NA	NA	NA	CC	CC	CC	NN	CC	NN	CC	CC	CC	CC	AA	AA	CC	CC	CC	CC	NN	CC	CC	CC	AA	CC	CC	CC	CC	AA	CC	NN	CC	CC	CC	CC	CC	CC	CC	CC	CC	CC
wsnp_Ex_c3096_5709257	A/C	8	91.3031	NA	NA	NA	NA	NA	NA	NA	NA	CC	CC	CC	AC	CC	NN	CC	CC	CC	CC	AA	AA	CC	CC	CC	CC	NN	CC	CC	CC	AA	CC	CC	CC	CC	AA	CC	NN	CC	CC	CC	CC	CC	CC	CC	CC	CC	CC
wsnp_Ex_c3096_5709369	A/C	8	91.3031	NA	NA	NA	NA	NA	NA	NA	NA	AA	AA	AA	NN	AA	CC	AA	AA	AA	AA	CC	CC	AA	AA	AA	AA	NN	AA	AA	AA	CC	AA	AA	AA	AA	CC	AA	NN	AA	AA	AA	AA	AA	AA	AA	AA	AA	AA
wsnp_Ku_c13311_21255891	A/C	8	91.3031	NA	NA	NA	NA	NA	NA	NA	NA	AA	AA	AA	NN	AA	CC	AA	AA	AA	AA	CC	CC	AA	AA	AA	AA	NN	AA	AA	AA	CC	AA	AA	AA	AA	CC	AA	NN	AA	AA	AA	AA	AA	AA	AA	AA	AA	AA
wsnp_Ex_rep_c70809_69690102	A/C	8	91.5286	NA	NA	NA	NA	NA	NA	NA	NA	CC	CC	CC	AC	CC	NN	CC	CC	CC	CC	AA	AA	CC	CC	CC	CC	NN	CC	CC	CC	AA	CC	CC	CC	CC	AA	CC	CC	CC	CC	CC	CC	CC	CC	CC	CC	CC	CC
wsnp_Ex_rep_c70809_69689636	A/C	8	92.1992	NA	NA	NA	NA	NA	NA	NA	NA	CC	CC	CC	NN	CC	AA	CC	CC	CC	CC	AA	AA	CC	CC	CC	CC	NN	CC	CC	CC	AA	CC	CC	CC	CC	AA	CC	CC	CC	CC	CC	CC	CC	CC	CC	CC	CC	CC
wsnp_Ex_c12887_20427158	A/C	8	93.3922	NA	NA	NA	NA	NA	NA	NA	NA	AA	AA	AA	AC	AA	NN	AA	AA	AA	AA	CC	CC	AA	AA	AA	AA	NN	AA	AA	AA	CC	AA	AA	AA	AA	CC	AA	NN	AA	AA	AA	AA	AA	AA	AA	AA	AA	AA
wsnp_Ku_rep_c72821_72480395	A/C	8	93.6948	NA	NA	NA	NA	NA	NA	NA	NA	AA	AA	AA	AA	AA	AA	AA	AA	AA	AA	AA	AA	AA	AA	AA	CC	AA	AA	AA	AA	AA	AA	CC	AA	AA	AA	AA	AA	AA	AA	NN	AA	CC	CC	AA	AA	AA	AA
wsnp_Ex_c7291_12517871	A/C	8	94.1874	NA	NA	NA	NA	NA	NA	NA	NA	AA	AA	AA	AC	AA	AA	AA	AA	AA	AA	CC	AC	AA	AA	AA	AA	AA	AA	AA	AA	AA	AA	AA	AA	AA	AA	AA	AA	AA	AA	AA	AA	AA	AA	AA	AA	AA	AA
wsnp_JD_c10602_11238420	A/C	8	94.1874	NA	NA	NA	NA	NA	NA	NA	NA	CC	CC	CC	NN	CC	CC	CC	CC	CC	CC	AA	AC	CC	CC	CC	CC	CC	CC	CC	CC	CC	CC	CC	CC	CC	CC	CC	CC	CC	CC	CC	CC	CC	AA	CC	CC	CC	CC
wsnp_JD_c6974_8084752	A/C	8	95.4991	NA	NA	NA	NA	NA	NA	NA	NA	AA	AA	AA	AA	AA	AA	AA	AA	AA	AA	AA	AA	AA	AA	AA	CC	AA	AA	AA	AA	AA	AA	CC	AA	AA	AA	AA	AA	AA	AA	AA	AA	CC	CC	AA	AA	AA	AA
wsnp_CAP8_c4989_2410261	A/C	8	97.054	NA	NA	NA	NA	NA	NA	NA	NA	AA	AA	AA	AA	AA	AA	AA	AA	AA	AA	AA	AA	AA	AA	AA	CC	AA	AA	AA	AA	AA	AA	CC	AA	AA	AA	AA	AA	AA	AA	AA	AA	CC	CC	AA	AA	AA	AA
wsnp_Ku_c6430_11257008	A/C	8	97.054	NA	NA	NA	NA	NA	NA	NA	NA	AA	AA	AA	AA	AA	AA	AA	AA	AA	AA	AA	AA	AA	AA	AA	CC	AA	AA	AA	AA	AA	AA	CC	AA	AA	AA	AA	AA	AA	AA	NN	AA	CC	CC	AA	AA	AA	AA
wsnp_CAP8_c1419_836050	A/C	8	97.2558	NA	NA	NA	NA	NA	NA	NA	NA	AA	AA	AA	AA	AA	AA	AA	AA	AA	AA	AA	AA	AA	AA	AA	CC	AA	AA	AA	AA	AA	AA	CC	AA	AA	AA	AA	AA	AA	AA	AA	AA	CC	CC	AA	AA	AA	AA
wsnp_Ex_c11313_18277285	A/C	8	97.2558	NA	NA	NA	NA	NA	NA	NA	NA	CC	CC	CC	CC	CC	CC	CC	CC	CC	CC	CC	CC	CC	CC	CC	AA	CC	CC	CC	CC	CC	CC	AA	CC	CC	CC	CC	CC	CC	CC	CC	CC	AA	AA	CC	CC	CC	CC
wsnp_Ex_c1934_3648048	A/C	8	97.2558	NA	NA	NA	NA	NA	NA	NA	NA	AA	CC	CC	NN	CC	AA	AA	CC	CC	AA	CC	NN	AA	CC	CC	AA	CC	AA	AA	CC	CC	AA	AA	AA	AA	CC	CC	CC	CC	AA	AA	AA	AA	CC	CC	CC	NN	CC
wsnp_Ex_c20168_29214721	A/C	8	97.2558	NA	NA	NA	NA	NA	NA	NA	NA	AA	CC	CC	NN	CC	AA	AA	CC	CC	AA	CC	NN	AA	CC	NN	AA	CC	AA	AA	CC	CC	AA	AA	AA	AA	CC	CC	CC	CC	AA	AA	AA	AA	CC	CC	CC	NN	CC
wsnp_Ex_c6129_10723211	A/C	8	97.2558	NA	NA	NA	NA	NA	NA	NA	NA	CC	CC	CC	CC	CC	CC	CC	CC	CC	CC	CC	CC	CC	CC	CC	CC	CC	CC	CC	CC	CC	CC	CC	CC	CC	CC	CC	CC	CC	CC	CC	CC	AA	AA	CC	CC	CC	CC
wsnp_Ex_c8825_14757625	A/C	8	97.2558	NA	NA	NA	NA	NA	NA	NA	NA	CC	CC	CC	CC	CC	CC	CC	CC	CC	CC	CC	CC	CC	CC	CC	CC	CC	CC	CC	CC	CC	CC	CC	CC	CC	CC	CC	CC	CC	CC	CC	CC	AA	AA	CC	CC	CC	CC
wsnp_Ku_c50833_56310020	A/C	8	97.2558	NA	NA	NA	NA	NA	NA	NA	NA	CC	CC	CC	CC	CC	NN	CC	CC	CC	CC	CC	NN	CC	CC	CC	AA	CC	CC	CC	CC	CC	CC	AA	CC	CC	CC	CC	CC	CC	CC	CC	CC	AA	AA	CC	CC	CC	CC
wsnp_Ex_c33463_41948471	A/C	8	97.7187	NA	NA	NA	NA	NA	NA	NA	NA	AA	AA	AA	AA	AA	NN	AA	AA	AA	AA	AA	NN	AA	AA	AA	CC	AA	AA	AA	AA	AA	AA	CC	AA	AA	AA	AA	AA	AA	AA	AA	AA	CC	CC	AA	AA	AA	AA
wsnp_Ex_rep_c108114_91468537	A/C	8	99.5645	NA	NA	NA	NA	NA	NA	NA	NA	CC	AA	AA	CC	AA	CC	CC	AA	AA	CC	CC	AC	CC	AA	NN	CC	AA	CC	CC	AA	AA	CC	CC	CC	CC	AA	AA	NN	AA	CC	CC	CC	CC	CC	AA	AA	AC	AA
wsnp_BE499016B_Ta_2_1	A/C	8	101.369	NA	NA	NA	NA	NA	NA	NA	NA	AA	AA	AA	AA	AA	AA	AA	AA	AA	AA	AA	AA	AA	AA	AA	CC	AA	AA	AA	AA	AA	AA	CC	AA	AA	AA	AA	AA	AA	AA	AA	AA	AA	AA	AA	AA	AA	AA
wsnp_Ex_c12220_19528388	A/C	8	101.369	NA	NA	NA	NA	NA	NA	NA	NA	AA	CC	CC	AC	CC	AA	AA	CC	CC	AA	CC	AC	AA	CC	NN	AA	CC	AA	AA	CC	CC	AA	AA	AA	AA	CC	CC	CC	CC	AA	AA	AA	AA	CC	CC	CC	AC	CC
wsnp_Ex_c1934_3648624	A/C	8	101.671	NA	NA	NA	NA	NA	NA	NA	NA	AA	CC	CC	NN	CC	AA	AA	CC	CC	AA	CC	AC	AA	CC	NN	AA	CC	AA	AA	CC	CC	AA	AA	AA	AA	CC	CC	CC	CC	AA	AA	AA	AA	CC	CC	CC	AC	CC
wsnp_Ex_c16378_24870688	A/C	8	101.968	NA	NA	NA	NA	NA	NA	NA	NA	AA	CC	CC	NN	CC	NN	AA	CC	CC	AA	CC	CC	AA	CC	NN	AA	CC	AA	AA	CC	CC	AA	AA	AA	AA	CC	CC	CC	CC	AA	AA	AA	AA	AA	CC	CC	NN	CC
wsnp_Ex_c4267_7700267	A/C	8	101.968	NA	NA	NA	NA	NA	NA	NA	NA	CC	AA	AA	NN	AA	NN	CC	AA	AA	CC	AA	AA	CC	AA	NN	CC	AA	CC	CC	AA	AA	CC	CC	CC	CC	AA	AA	AA	AA	CC	CC	CC	CC	CC	AA	AA	NN	AA
wsnp_Ex_c4267_7700325	A/C	8	101.968	NA	NA	NA	NA	NA	NA	NA	NA	AA	CC	CC	NN	CC	NN	AA	CC	CC	AA	CC	CC	AA	CC	NN	AA	CC	AA	AA	CC	CC	AA	AA	AA	AA	CC	CC	CC	CC	AA	AA	AA	AA	AA	CC	CC	NN	CC
wsnp_Ex_c29623_38630871	A/C	8	102.265	NA	NA	NA	NA	NA	NA	NA	NA	CC	AA	AA	AC	AA	NN	CC	AA	AA	CC	AA	AA	CC	AA	NN	CC	AA	CC	CC	AA	AA	CC	CC	CC	CC	AA	AA	AA	AA	CC	CC	CC	CC	CC	AA	AA	AC	AA
wsnp_Ex_c4267_7700461	A/C	8	102.568	NA	NA	NA	NA	NA	NA	NA	NA	CC	AA	AA	NN	AA	NN	CC	AA	AA	CC	AA	AA	CC	AA	AA	CC	AA	CC	CC	AA	AA	CC	CC	CC	CC	AA	AA	AA	AA	CC	CC	CC	CC	CC	AA	AA	NN	AA
wsnp_Ex_c2250_4216275	A/C	8	103.725	NA	NA	NA	NA	NA	NA	NA	NA	CC	NN	NN	CC	NN	AC	CC	CC	NN	CC	NN	AA	CC	AC	AC	CC	NN	CC	CC	CC	AA	CC	CC	CC	CC	AA	NN	NN	AA	CC	CC	CC	CC	CC	AA	CC	CC	NN
wsnp_Ex_c2250_4216508	A/C	8	103.725	NA	NA	NA	NA	NA	NA	NA	NA	CC	AA	NN	CC	AA	AC	CC	CC	AA	CC	NN	AA	CC	NN	NN	CC	NN	CC	CC	CC	AA	CC	CC	CC	CC	AA	AA	NN	AA	CC	CC	CC	CC	CC	AA	CC	CC	AA
wsnp_Ex_c3257_6003626	A/C	8	103.725	NA	NA	NA	NA	NA	NA	NA	NA	AA	CC	CC	AA	CC	NN	AA	AA	CC	AA	AC	CC	AA	CC	NN	AA	CC	AA	AA	AA	CC	AA	AA	AA	AA	CC	CC	CC	CC	AA	AA	AA	AA	AA	CC	AA	AA	CC
wsnp_Ex_c3722_6786328	A/C	8	103.725	NA	NA	NA	NA	NA	NA	NA	NA	AA	CC	CC	AA	CC	NN	AA	AA	CC	AA	NN	CC	AA	CC	NN	AA	CC	AA	AA	AA	CC	AA	AA	AA	AA	CC	CC	CC	CC	AA	AA	AA	AA	AA	CC	AA	AA	CC
wsnp_Ex_c10499_17161734	A/C	8	105.161	NA	NA	NA	NA	NA	NA	NA	NA	AA	CC	CC	AA	CC	AC	AA	AA	CC	AA	AC	CC	AA	CC	AC	AA	CC	AA	AA	AA	CC	AA	AA	AA	AA	CC	CC	CC	CC	AA	AA	AA	AA	AA	CC	AA	AA	CC
wsnp_Ex_c10499_17162550	A/C	8	105.161	NA	NA	NA	NA	NA	NA	NA	NA	AA	CC	CC	AA	CC	CC	AA	AA	CC	AA	NN	CC	AA	CC	CC	AA	CC	AA	AA	AA	CC	AA	AA	AA	AA	CC	CC	CC	CC	AA	AA	AA	AA	AA	CC	AA	AA	CC
wsnp_Ex_c10499_17162700	A/C	8	105.161	NA	NA	NA	NA	NA	NA	NA	NA	CC	AA	AA	CC	AA	AC	CC	CC	AA	CC	NN	AA	CC	AA	NN	CC	AA	CC	CC	CC	AA	CC	CC	CC	CC	AA	AA	NN	AA	CC	CC	CC	CC	CC	AA	CC	CC	AA
wsnp_Ex_c10499_17163260	A/C	8	105.161	NA	NA	NA	NA	NA	NA	NA	NA	AA	CC	CC	AA	CC	AC	AA	AA	CC	AA	AC	CC	AA	CC	AC	AA	CC	AA	AA	AA	CC	AA	AA	AA	AA	CC	CC	CC	CC	AA	AA	AA	AA	AA	CC	AA	AA	CC
wsnp_Ex_c17303_25979191	A/C	8	105.161	NA	NA	NA	NA	NA	NA	NA	NA	AA	CC	CC	AA	CC	CC	AA	AA	CC	AA	NN	CC	AA	CC	NN	AA	CC	AA	AA	AA	CC	AA	AA	AA	AA	CC	CC	CC	CC	AA	AA	AA	AA	AA	CC	AA	AA	CC
wsnp_Ex_c6245_10887043	A/C	8	105.161	NA	NA	NA	NA	NA	NA	NA	NA	CC	AA	AA	CC	AA	NN	CC	CC	AA	CC	NN	AA	CC	AA	NN	CC	AA	CC	CC	CC	AA	CC	CC	CC	CC	AA	AA	AA	AA	CC	CC	CC	CC	CC	AA	CC	CC	AA
wsnp_Ku_c15149_23666345	A/C	8	105.161	NA	NA	NA	NA	NA	NA	NA	NA	CC	AA	AA	CC	AA	AA	CC	CC	AA	CC	NN	AA	CC	AA	AA	CC	AA	CC	CC	CC	AA	CC	CC	CC	CC	AA	AA	AA	AA	CC	CC	CC	CC	CC	AA	CC	CC	AA
wsnp_Ra_c3289_6166914	A/C	8	105.161	NA	NA	NA	NA	NA	NA	NA	NA	CC	AA	AA	CC	AA	NN	CC	CC	AA	CC	NN	AA	CC	AA	NN	CC	AA	CC	CC	CC	AA	CC	CC	CC	CC	AA	AA	AA	AA	CC	CC	CC	CC	CC	AA	CC	CC	AA
wsnp_Ra_rep_c108411_91697852	A/C	8	105.161	NA	NA	NA	NA	NA	NA	NA	NA	AA	CC	CC	AA	CC	NN	AA	AA	CC	AA	NN	CC	AA	CC	NN	AA	CC	AA	AA	AA	CC	AA	AA	AA	AA	CC	CC	CC	CC	AA	AA	AA	AA	AA	CC	AA	AA	CC
wsnp_Ex_c21924_31095740	A/C	8	105.915	NA	NA	NA	NA	NA	NA	NA	NA	CC	AA	AA	CC	AA	NN	CC	CC	AA	CC	NN	AA	CC	AA	NN	CC	AA	CC	CC	CC	AA	CC	CC	CC	CC	AA	AA	AA	AA	CC	CC	CC	CC	CC	AA	CC	CC	AA
wsnp_Ex_c2639_4899517	A/C	8	105.915	NA	NA	NA	NA	NA	NA	NA	NA	CC	AA	AA	NN	AA	NN	CC	CC	AA	CC	NN	AA	CC	AA	NN	CC	AA	CC	CC	CC	AA	CC	CC	CC	CC	AA	AA	AA	AA	CC	CC	CC	CC	CC	AA	CC	CC	AA
wsnp_Ku_c6387_11197393	A/C	8	105.915	NA	NA	NA	NA	NA	NA	NA	NA	CC	AA	AA	CC	AA	AA	CC	CC	AA	CC	NN	AA	CC	AA	AA	CC	AA	CC	CC	CC	AA	CC	CC	CC	CC	AA	AA	AA	AA	CC	CC	CC	CC	CC	AA	CC	CC	AA
wsnp_Ra_c10710_17570054	A/C	8	115.405	NA	NA	NA	NA	NA	NA	NA	NA	AA	AA	CC	AA	AA	AA	AA	CC	AA	AA	CC	AC	AA	AA	AA	CC	AA	AA	AA	CC	CC	CC	CC	AA	AA	AA	CC	AC	AA	AA	AA	AA	CC	CC	AA	AA	AA	AA
wsnp_Ex_c25573_34834321	A/C	8	115.595	NA	NA	NA	NA	NA	NA	NA	NA	CC	CC	CC	CC	CC	CC	CC	CC	CC	CC	NN	CC	CC	CC	AC	AA	CC	CC	CC	CC	CC	CC	CC	CC	CC	CC	CC	CC	CC	CC	CC	CC	CC	CC	CC	CC	CC	CC
wsnp_Ex_c52557_56115459	A/C	8	115.595	NA	NA	NA	NA	NA	NA	NA	NA	CC	CC	CC	CC	CC	CC	CC	CC	CC	CC	NN	CC	CC	CC	NN	AA	CC	CC	CC	CC	CC	CC	CC	CC	CC	CC	CC	CC	CC	CC	CC	CC	CC	CC	CC	CC	CC	CC
wsnp_Ex_c11893_19077166	A/C	8	116.188	NA	NA	NA	NA	NA	NA	NA	NA	CC	CC	CC	NN	CC	AA	CC	AA	CC	CC	CC	NN	CC	CC	CC	AA	CC	CC	CC	CC	CC	AA	AA	CC	CC	CC	CC	CC	CC	CC	CC	CC	CC	CC	CC	CC	CC	CC
wsnp_Ra_c9693_16109264	A/C	8	117.423	NA	NA	NA	NA	NA	NA	NA	NA	CC	CC	CC	CC	CC	CC	CC	CC	CC	CC	NN	CC	CC	CC	CC	CC	CC	CC	CC	CC	CC	CC	CC	CC	CC	CC	CC	CC	CC	CC	CC	CC	CC	AA	CC	CC	CC	CC
wsnp_Ra_c8570_14489763	A/C	8	117.927	NA	NA	NA	NA	NA	NA	NA	NA	CC	CC	CC	CC	CC	CC	CC	CC	CC	CC	NN	CC	CC	CC	CC	CC	CC	CC	CC	CC	CC	CC	CC	CC	CC	CC	CC	CC	CC	CC	CC	CC	CC	AA	CC	CC	CC	CC
wsnp_Ra_c35520_44043347	A/C	8	118.432	NA	NA	NA	NA	NA	NA	NA	NA	AA	AA	AA	NN	AA	AA	AA	AA	AA	AA	NN	AA	AA	AA	AA	AA	AA	AA	AA	AA	AA	AA	AA	AA	AA	AA	AA	AA	AA	AA	AA	AA	AA	CC	AA	AA	AA	AA
wsnp_Ex_c13154_20784321	A/C	8	119.233	NA	NA	NA	NA	NA	NA	NA	NA	CC	CC	CC	NN	CC	NN	CC	CC	CC	CC	CC	CC	CC	CC	NN	AA	CC	CC	CC	CC	CC	AA	AA	CC	CC	CC	CC	CC	CC	CC	CC	CC	CC	CC	CC	CC	CC	CC
wsnp_Ex_c4457_8018164	A/C	8	122.984	NA	NA	NA	NA	NA	NA	NA	NA	CC	CC	CC	NN	CC	AC	CC	CC	CC	CC	NN	AC	CC	CC	CC	CC	CC	CC	CC	CC	CC	CC	CC	CC	CC	CC	CC	CC	CC	CC	CC	CC	CC	AA	CC	CC	CC	CC
wsnp_BE424246B_Ta_2_2	A/C	8	123.286	NA	NA	NA	NA	NA	NA	NA	NA	AA	AA	AA	AC	AA	NN	AA	AA	AA	NN	CC	AC	AA	AA	AA	AA	AA	AA	AA	AA	AA	AA	AA	AA	AA	AA	AA	AC	AA	AA	AA	AA	AA	CC	AA	AA	AA	AA
wsnp_BQ167580B_Ta_2_1	A/C	8	123.286	NA	NA	NA	NA	NA	NA	NA	NA	AA	AA	AA	AC	AA	CC	AA	AA	AA	AA	CC	NN	AA	AA	AA	AA	AA	AA	AA	AA	AA	AA	AA	AA	AA	AA	AA	NN	AA	AA	AA	AA	AA	CC	AA	AA	AA	AA
wsnp_CAP7_c522_274783	A/C	8	123.286	NA	NA	NA	NA	NA	NA	NA	NA	CC	CC	CC	CC	CC	CC	CC	CC	CC	CC	AC	CC	CC	CC	CC	CC	CC	CC	CC	CC	CC	CC	CC	CC	CC	CC	CC	CC	CC	CC	CC	CC	CC	AA	CC	CC	CC	CC
wsnp_Ex_c21491_30636749	A/C	8	123.286	NA	NA	NA	NA	NA	NA	NA	NA	AA	AA	AA	NN	AA	AA	AA	AA	AA	AA	NN	AA	AA	AA	AA	AA	AA	AA	AA	AA	AA	AA	AA	AA	AA	AA	AA	AA	AA	AA	AA	AA	AA	CC	AA	AA	AA	AA
wsnp_Ex_c21491_30637789	A/C	8	123.286	NA	NA	NA	NA	NA	NA	NA	NA	AA	AA	AA	NN	AA	AA	AA	AA	AA	AA	NN	AA	AA	AA	AA	AA	AA	AA	AA	AA	AA	AA	AA	AA	AA	AA	AA	AA	AA	AA	AA	AA	AA	CC	AA	AA	AA	AA
wsnp_Ex_c2400_4498931	A/C	8	123.286	NA	NA	NA	NA	NA	NA	NA	NA	CC	CC	CC	CC	CC	CC	CC	CC	CC	CC	AC	CC	CC	CC	CC	CC	CC	CC	CC	CC	CC	CC	CC	CC	CC	CC	CC	CC	CC	CC	CC	CC	CC	AA	CC	CC	CC	CC
wsnp_Ex_c25104_34368562	A/C	8	123.286	NA	NA	NA	NA	NA	NA	NA	NA	CC	CC	CC	CC	CC	CC	CC	CC	CC	CC	NN	CC	CC	CC	CC	CC	CC	CC	CC	CC	CC	CC	CC	CC	CC	CC	CC	CC	CC	CC	CC	CC	CC	AA	CC	CC	CC	CC
wsnp_Ku_c29102_39008953	A/C	8	123.286	NA	NA	NA	NA	NA	NA	NA	NA	CC	CC	CC	AC	CC	NN	CC	CC	CC	CC	CC	CC	CC	CC	AC	AA	CC	CC	CC	CC	CC	AA	AA	CC	CC	CC	CC	CC	CC	CC	CC	CC	CC	CC	CC	CC	CC	CC
wsnp_Ra_c27984_37479613	A/C	8	123.286	NA	NA	NA	NA	NA	NA	NA	NA	AA	AA	AA	AA	AA	AA	AA	AA	AA	AA	NN	AA	AA	AA	AA	AA	AA	AA	AA	AA	AA	AA	AA	AA	AA	AA	AA	AA	AA	AA	AA	AA	AA	CC	AA	AA	AA	AA
wsnp_Ra_c35520_44041887	A/C	8	123.286	NA	NA	NA	NA	NA	NA	NA	NA	AA	AA	AA	NN	AA	AA	AA	AA	AA	AA	NN	AA	AA	AA	AA	AA	AA	AA	AA	AA	AA	AA	AA	AA	AA	AA	AA	AA	AA	AA	AA	AA	AA	CC	AA	AA	AA	AA
wsnp_CAP11_c2309_1201554	A/C	8	123.583	NA	NA	NA	NA	NA	NA	NA	NA	CC	CC	CC	NN	CC	NN	CC	CC	CC	CC	AA	NN	CC	CC	CC	CC	CC	CC	CC	CC	CC	CC	CC	CC	CC	CC	CC	CC	CC	CC	CC	CC	CC	AA	CC	CC	CC	CC
wsnp_Ex_c13505_21253168	A/C	8	125.613	NA	NA	NA	NA	NA	NA	NA	NA	CC	CC	CC	CC	CC	NN	CC	AA	CC	CC	CC	NN	CC	CC	CC	CC	CC	CC	CC	CC	CC	CC	CC	CC	CC	CC	CC	CC	CC	CC	CC	CC	CC	CC	CC	CC	CC	CC
wsnp_Ra_c11243_18269800	A/C	8	125.613	NA	NA	NA	NA	NA	NA	NA	NA	CC	CC	CC	NN	CC	NN	CC	AA	CC	CC	NN	AC	CC	CC	AC	CC	CC	CC	CC	CC	CC	CC	CC	CC	CC	CC	CC	CC	CC	CC	CC	CC	CC	CC	CC	CC	CC	CC
wsnp_Ex_c8715_14590273	A/C	8	125.696	NA	NA	NA	NA	NA	NA	NA	NA	CC	CC	CC	CC	CC	CC	CC	CC	CC	CC	CC	CC	CC	CC	NN	CC	CC	CC	CC	CC	CC	CC	CC	CC	CC	CC	CC	CC	CC	CC	CC	CC	CC	CC	CC	CC	CC	CC
wsnp_Ex_c11837_18996495	A/C	8	126.236	NA	NA	NA	NA	NA	NA	NA	NA	AA	AA	AA	NN	AA	CC	AA	CC	AA	AA	NN	AC	AA	AA	AC	AA	AA	AA	AA	AA	AA	CC	CC	AA	AA	AA	AA	AA	AA	AA	AA	AA	AA	AA	AA	AA	AA	AA
wsnp_Ex_c12781_20280572	A/C	8	126.42	NA	NA	NA	NA	NA	NA	NA	NA	AA	AA	AA	CC	AA	CC	AA	CC	AA	AA	NN	NN	AA	AA	NN	AA	AA	AA	AA	AA	AA	CC	CC	AA	AA	AA	AA	NN	AA	AA	AA	AA	AA	AA	AA	AA	AA	AA
wsnp_BE443288B_Ta_2_1	A/C	8	126.61	NA	NA	NA	NA	NA	NA	NA	NA	CC	CC	CC	NN	CC	NN	CC	AA	CC	CC	CC	AC	CC	CC	AC	CC	CC	CC	CC	CC	CC	CC	CC	CC	CC	CC	CC	CC	CC	CC	CC	CC	CC	CC	CC	CC	CC	CC
wsnp_Ex_c15795_24169367	A/C	8	126.61	NA	NA	NA	NA	NA	NA	NA	NA	AA	AA	AA	NN	AA	CC	AA	CC	AA	AA	CC	NN	AA	AA	AA	AA	AA	AA	AA	AA	AA	CC	CC	AA	AA	AA	AA	AA	AA	AA	AA	AA	AA	AA	AA	AA	AA	AA
wsnp_Ex_c1676_3185400	A/C	8	126.61	NA	NA	NA	NA	NA	NA	NA	NA	AA	AA	AA	NN	AA	CC	AA	CC	AA	AA	CC	AC	AA	AA	AC	AA	AA	AA	AA	AA	AA	CC	CC	AA	AA	AA	AA	AA	AA	AA	AA	AA	AA	AA	AA	AA	AA	AA
wsnp_Ex_c39124_46489956	A/C	8	126.61	NA	NA	NA	NA	NA	NA	NA	NA	AA	AA	AA	NN	AA	CC	AA	CC	AA	AA	CC	NN	AA	AA	NN	AA	AA	AA	AA	AA	AA	CC	CC	AA	AA	AA	AA	NN	AA	AA	AA	AA	AA	AA	AA	AA	AA	AA
wsnp_JD_c16245_15468917	A/C	8	126.61	NA	NA	NA	NA	NA	NA	NA	NA	CC	CC	CC	CC	CC	NN	CC	AA	CC	CC	AA	AC	CC	CC	CC	CC	CC	CC	CC	CC	CC	CC	CC	CC	CC	CC	CC	NN	CC	CC	CC	CC	CC	CC	CC	CC	CC	CC
wsnp_Ku_c14875_23320708	A/C	8	126.61	NA	NA	NA	NA	NA	NA	NA	NA	CC	CC	CC	NN	CC	AA	CC	AA	CC	CC	AA	NN	CC	CC	NN	CC	CC	CC	CC	CC	CC	AA	AA	CC	CC	CC	CC	CC	CC	CC	CC	CC	CC	CC	CC	CC	CC	CC
wsnp_Ra_c18164_27178459	A/C	8	127.103	NA	NA	NA	NA	NA	NA	NA	NA	AA	AA	AA	AA	AA	NN	AA	CC	AA	AA	AC	AC	AA	AA	AA	AA	AA	AA	AA	AA	AA	AA	AA	AA	AA	AA	AA	NN	AA	AA	AA	AA	AA	AA	AA	AA	AA	AA
wsnp_Ra_c18164_27178535	A/C	8	127.103	NA	NA	NA	NA	NA	NA	NA	NA	AA	AA	AA	AA	AA	NN	AA	CC	AA	AA	AC	AC	AA	AA	AA	AA	AA	AA	AA	AA	AA	AA	AA	AA	AA	AA	AA	AC	AA	AA	AA	AA	AA	AA	AA	AA	AA	AA
wsnp_Ex_c64005_62986957	A/C	8	127.815	NA	NA	NA	NA	NA	NA	NA	NA	AA	AA	AA	AC	AA	CC	AA	CC	AA	AA	AC	AC	AA	AA	AA	CC	AA	AA	AA	AA	AA	CC	CC	AA	AA	AA	AA	NN	AA	AA	AA	AA	AA	AA	AA	AA	AA	AA
wsnp_Ex_c13154_20784674	A/C	8	127.874	NA	NA	NA	NA	NA	NA	NA	NA	AA	AA	AA	AC	AA	CC	AA	CC	AA	AA	NN	AC	AA	AA	AC	CC	AA	AA	AA	AA	AA	CC	CC	AA	AA	AA	AA	AA	AA	AA	AA	AA	AA	AA	AA	AA	AA	AA
wsnp_Ex_c13154_20785032	A/C	8	127.874	NA	NA	NA	NA	NA	NA	NA	NA	CC	CC	CC	AC	CC	AA	CC	AA	CC	CC	CC	AC	CC	CC	AC	AA	CC	CC	CC	CC	CC	AA	AA	CC	CC	CC	CC	CC	CC	CC	CC	CC	CC	CC	CC	CC	CC	CC
wsnp_Ex_c2850_5264093	A/C	8	127.874	NA	NA	NA	NA	NA	NA	NA	NA	CC	CC	CC	CC	CC	NN	CC	AA	CC	CC	CC	NN	CC	CC	CC	CC	CC	CC	CC	CC	CC	CC	CC	CC	CC	CC	CC	CC	CC	CC	CC	CC	CC	CC	CC	CC	CC	CC
wsnp_JG_c522_325756	A/C	8	127.874	NA	NA	NA	NA	NA	NA	NA	NA	CC	CC	CC	CC	CC	NN	CC	AA	CC	CC	CC	NN	CC	CC	CC	CC	CC	CC	CC	CC	CC	CC	CC	CC	CC	CC	CC	CC	CC	CC	CC	CC	CC	CC	CC	CC	CC	CC
wsnp_Ku_c14082_22272647	A/C	8	127.874	NA	NA	NA	NA	NA	NA	NA	NA	CC	CC	CC	CC	CC	AC	CC	AA	CC	CC	AA	AC	CC	CC	AC	AA	CC	CC	CC	CC	CC	CC	CC	CC	CC	CC	CC	CC	CC	CC	CC	CC	CC	CC	CC	CC	CC	CC
wsnp_Ra_c48924_54032104	A/C	8	127.874	NA	NA	NA	NA	NA	NA	NA	NA	AA	AA	AA	AA	AA	CC	AA	CC	AA	AA	NN	AC	AA	AA	AA	AA	AA	AA	AA	AA	AA	AA	AA	AA	AA	AA	AA	AA	AA	AA	AA	AA	AA	AA	AA	AA	AA	AA
wsnp_Ex_c2850_5263978	A/C	8	129.5	NA	NA	NA	NA	NA	NA	NA	NA	AA	AA	AA	CC	AA	CC	AA	CC	AA	CC	NN	NN	AA	AA	NN	CC	AA	AA	AA	AA	AA	CC	CC	AA	AA	AA	AA	NN	AA	AA	AA	AA	AA	AA	AA	AA	AA	AA
wsnp_Ex_rep_c66893_65301351	A/C	8	129.5	NA	NA	NA	NA	NA	NA	NA	NA	CC	CC	CC	NN	CC	NN	CC	CC	CC	CC	CC	CC	CC	CC	CC	AA	CC	CC	CC	CC	CC	AA	AA	CC	CC	CC	CC	CC	CC	CC	CC	CC	CC	CC	CC	CC	CC	CC
wsnp_JD_c3183_4178470	A/C	8	129.5	NA	NA	NA	NA	NA	NA	NA	NA	CC	CC	CC	NN	CC	CC	CC	CC	CC	AA	CC	CC	CC	CC	NN	AA	CC	CC	CC	CC	CC	AA	AA	CC	CC	CC	CC	CC	CC	CC	CC	CC	CC	CC	CC	CC	CC	CC
wsnp_BE497740B_Ta_2_2	A/C	8	129.577	NA	NA	NA	NA	NA	NA	NA	NA	CC	CC	CC	CC	CC	AC	CC	CC	CC	CC	CC	CC	CC	CC	AC	CC	CC	CC	CC	CC	CC	AA	AA	CC	CC	CC	CC	CC	CC	CC	CC	CC	CC	CC	CC	CC	CC	CC
wsnp_Ex_c18915_27811736	A/C	8	129.577	NA	NA	NA	NA	NA	NA	NA	NA	AA	AA	AA	CC	AA	NN	AA	AA	AA	CC	AA	AA	AA	AA	NN	CC	AA	AA	AA	AA	AA	CC	CC	AA	AA	AA	AA	AA	AA	AA	NN	AA	AA	AA	AA	AA	AA	AA
wsnp_Ex_c3907_7088011	A/C	8	131.37	NA	NA	NA	NA	NA	NA	NA	NA	CC	CC	CC	AC	CC	CC	CC	CC	CC	AA	CC	CC	CC	CC	CC	NN	CC	CC	CC	CC	CC	CC	CC	CC	CC	CC	CC	CC	CC	CC	CC	CC	CC	CC	CC	CC	CC	CC
wsnp_Ex_c3130_5789888	A/C	8	132.088	NA	NA	NA	NA	NA	NA	NA	NA	AA	AA	AA	NN	AA	CC	AA	CC	AA	CC	AC	NN	AA	AA	AA	CC	AA	AA	AA	AA	AA	AA	CC	AA	AA	AA	AA	AC	AA	AA	AC	AA	AA	CC	AA	AA	AA	AA
wsnp_Ex_c3130_5790163	A/C	8	132.088	NA	NA	NA	NA	NA	NA	NA	NA	AA	AA	AA	NN	AA	CC	AA	CC	AA	CC	NN	CC	AA	AA	AA	CC	AA	AA	AA	AA	AA	AA	CC	AA	AA	AA	AA	AC	AA	AA	AA	AA	AA	CC	AA	AA	AA	AA
wsnp_Ex_rep_c101457_86817938	A/C	8	132.676	NA	NA	NA	NA	NA	NA	NA	NA	CC	CC	CC	CC	CC	AA	CC	AA	CC	CC	CC	NN	CC	CC	CC	CC	CC	CC	CC	CC	CC	CC	CC	CC	CC	CC	CC	CC	CC	CC	CC	CC	CC	CC	CC	CC	CC	CC
wsnp_Ex_c57007_58898157	A/C	8	132.901	NA	NA	NA	NA	NA	NA	NA	NA	AA	AA	AA	AA	AA	NN	AA	CC	AA	AA	AA	NN	AA	AA	AA	AA	AA	AA	AA	AA	AA	AA	AA	AA	AA	AA	AA	AA	AA	AA	AA	AA	AA	CC	AA	AA	AA	AA
wsnp_Ex_c8208_13870372	A/C	8	132.901	NA	NA	NA	NA	NA	NA	NA	NA	AA	AA	AA	AA	AA	AA	AA	CC	AA	AA	NN	NN	AA	AA	AA	AA	AA	AA	AA	AA	AA	AA	AA	AA	AA	AA	AA	AA	AA	AA	AA	AA	AA	CC	AA	AA	AA	AA
wsnp_JD_c4413_5541190	A/C	8	133.198	NA	NA	NA	NA	NA	NA	NA	NA	AA	AA	AA	AA	AA	AA	AA	CC	AA	AA	AA	NN	AA	AA	AA	AA	AA	AA	AA	AA	AA	AA	CC	AA	AA	AA	AA	AA	AA	AA	AA	AA	AA	CC	AA	AA	AA	AA
wsnp_Ex_c19778_28779907	A/C	8	133.797	NA	NA	NA	NA	NA	NA	NA	NA	AA	AA	AC	NN	AA	CC	AA	CC	AA	CC	NN	AC	AA	AA	AA	CC	AA	AA	AA	AA	AA	CC	AA	AA	AA	CC	AA	NN	AA	AA	AA	AA	AA	AA	AA	AA	AA	AA
wsnp_Ex_rep_c101457_86818055	A/C	8	138.949	NA	NA	NA	NA	NA	NA	NA	NA	AA	AA	AC	NN	AA	NN	AA	AA	AA	CC	AA	AA	AA	AA	AA	CC	AA	AA	AA	AA	AA	CC	AA	AA	AA	CC	AA	AA	AA	AA	AA	AA	AA	AA	AA	AA	AA	AA
wsnp_Ex_rep_c101457_86818160	A/C	8	138.949	NA	NA	NA	NA	NA	NA	NA	NA	CC	CC	NN	NN	CC	CC	CC	CC	CC	AA	CC	CC	CC	CC	CC	AA	CC	CC	CC	CC	CC	AA	CC	CC	CC	AA	CC	CC	CC	CC	CC	CC	CC	CC	CC	CC	CC	CC
wsnp_Ex_c700_1379957	A/C	8	140.278	NA	NA	NA	NA	NA	NA	NA	NA	CC	CC	CC	AA	CC	NN	CC	AA	CC	AA	AA	NN	CC	CC	CC	CC	CC	CC	CC	CC	CC	AA	CC	CC	CC	CC	CC	CC	CC	CC	CC	CC	AA	AA	CC	CC	CC	CC
wsnp_Ra_c67016_65144188	A/C	8	141.566	NA	NA	NA	NA	NA	NA	NA	NA	CC	CC	CC	CC	CC	CC	CC	CC	CC	CC	AA	NN	CC	CC	CC	CC	CC	CC	CC	CC	CC	CC	CC	CC	CC	CC	CC	CC	CC	CC	CC	CC	AA	CC	CC	CC	CC	CC
wsnp_Ex_c13217_20858600	A/C	8	142.753	NA	NA	NA	NA	NA	NA	NA	NA	CC	CC	CC	CC	CC	CC	CC	CC	AC	CC	CC	AC	CC	CC	CC	CC	CC	CC	CC	CC	CC	CC	CC	CC	CC	CC	CC	CC	CC	CC	CC	CC	CC	CC	CC	CC	CC	CC
wsnp_CAP11_c59_99263	A/C	8	163.739	NA	NA	NA	NA	NA	NA	NA	NA	CC	CC	CC	CC	CC	CC	CC	CC	CC	CC	CC	CC	CC	NN	CC	CC	AC	CC	CC	NN	CC	CC	CC	CC	CC	NN	AC	CC	CC	NN	CC	NN	NN	CC	CC	NN	CC	AA
wsnp_CAP11_c59_99317	A/C	8	163.739	NA	NA	NA	NA	NA	NA	NA	NA	AA	AA	AA	AA	AA	AA	AA	AA	AA	AA	AA	AA	AA	AA	AA	AA	NN	AA	AA	AA	AA	AA	AA	AA	AA	CC	CC	AA	AA	CC	AA	CC	CC	AA	AA	CC	AA	CC
wsnp_CAP11_c59_99702	A/C	8	163.739	NA	NA	NA	NA	NA	NA	NA	NA	CC	CC	CC	CC	CC	CC	CC	CC	CC	CC	CC	CC	CC	CC	CC	CC	NN	CC	CC	CC	CC	CC	CC	CC	CC	AA	NN	CC	CC	AA	CC	AA	AA	CC	CC	AA	CC	AA
wsnp_CAP11_c59_99769	A/C	8	163.739	NA	NA	NA	NA	NA	NA	NA	NA	AA	AA	AA	AA	AA	AA	AA	AA	AA	AA	AA	AA	AA	NN	AA	NN	AC	AA	AA	AA	AA	AA	AA	AA	AA	CC	NN	AA	AA	CC	AA	CC	CC	AA	AA	CC	AA	CC
wsnp_RFL_Contig4792_5787180	A/C	8	163.739	NA	NA	NA	NA	NA	NA	NA	NA	AA	AA	AA	AA	AA	AA	AA	AA	AA	AA	AA	AA	AA	AA	AA	AA	NN	AA	AA	AA	AA	AA	AA	AA	AA	CC	CC	AA	AA	CC	AA	CC	CC	AA	AA	CC	AA	CC
wsnp_CAP12_c2297_1121142	A/C	8	165.407	NA	NA	NA	NA	NA	NA	NA	NA	CC	CC	CC	AA	CC	CC	CC	CC	CC	AA	CC	AA	CC	CC	CC	CC	CC	CC	CC	AA	CC	AA	AA	CC	CC	CC	NN	CC	CC	CC	CC	CC	CC	CC	CC	CC	CC	CC
wsnp_Ra_c7158_12394405	A/C	8	165.751	NA	NA	NA	NA	NA	NA	NA	NA	AA	AA	AA	CC	AA	AA	AA	AA	AA	CC	AA	CC	AA	AA	AA	CC	NN	AA	AA	CC	AA	CC	CC	AA	AA	CC	CC	NN	AA	CC	AA	CC	CC	CC	AA	CC	AA	CC
wsnp_Ku_c3371_6259457	A/C	8	173.075	NA	NA	NA	NA	NA	NA	NA	NA	CC	AA	AA	CC	AA	NN	CC	CC	AA	CC	AA	AA	AA	AA	AA	CC	AA	AA	AA	CC	AA	CC	CC	AA	AA	AA	AA	AA	AA	AA	CC	AA	AA	AA	AA	AA	AA	AA
wsnp_Ex_c56591_58653386	A/C	8	175.377	NA	NA	NA	NA	NA	NA	NA	NA	AA	CC	AA	AA	CC	CC	AA	AA	AA	AA	AA	CC	CC	CC	AA	AA	NN	CC	CC	AA	AA	AA	AA	CC	CC	CC	CC	CC	CC	CC	AA	CC	CC	CC	CC	CC	CC	CC
wsnp_JD_rep_c50820_34666611	A/C	8	176.285	NA	NA	NA	NA	NA	NA	NA	NA	CC	CC	AA	CC	CC	CC	CC	CC	CC	CC	CC	CC	CC	CC	CC	CC	NN	CC	CC	CC	AA	CC	CC	CC	CC	CC	CC	CC	CC	CC	CC	CC	CC	CC	CC	CC	CC	CC
wsnp_Ex_c56591_58653455	A/C	8	178.606	NA	NA	NA	NA	NA	NA	NA	NA	AA	AA	AA	AA	AA	AC	AA	AA	CC	AA	AA	CC	AA	AA	AA	AA	AA	AA	AA	AA	AA	AA	AA	AA	AA	CC	AA	NN	AA	CC	AA	AA	CC	CC	AA	CC	AA	CC
wsnp_RFL_Contig3524_3689801	A/C	8	179.508	NA	NA	NA	NA	NA	NA	NA	NA	CC	AA	CC	CC	CC	NN	CC	CC	CC	CC	CC	CC	AA	AA	CC	CC	CC	AA	AA	CC	CC	CC	CC	AA	AA	CC	AA	NN	AA	CC	CC	AA	CC	CC	AA	CC	AA	CC
wsnp_Ex_c13284_20948460	A/C	8	181.514	NA	NA	NA	NA	NA	NA	NA	NA	CC	AA	AA	AA	CC	AA	CC	AA	CC	AA	CC	CC	AA	AA	CC	CC	AA	AA	AA	CC	AA	AA	CC	AA	AA	CC	AA	AA	AA	CC	CC	AA	CC	CC	AA	CC	AA	CC
wsnp_JD_c18509_16968425	A/C	8	181.514	NA	NA	NA	NA	NA	NA	NA	NA	AA	AA	AA	AA	AA	NN	AA	CC	AA	AA	AA	AA	AA	AA	AA	AA	AC	AA	AA	AA	AA	CC	AA	AA	AA	AA	AA	AA	AA	AA	AA	AA	AA	AA	AA	AA	AA	AA
wsnp_Ex_c104027_88843215	A/C	9	1.71213	NA	NA	NA	NA	NA	NA	NA	NA	AA	CC	CC	AA	CC	CC	AA	CC	AA	AA	AA	CC	CC	CC	AA	AA	NN	AA	CC	AA	CC	CC	AA	AA	CC	AA	AA	CC	CC	AA	CC	AA	AA	CC	CC	AA	CC	AA
wsnp_Ex_c6630_11483544	A/C	9	1.71213	NA	NA	NA	NA	NA	NA	NA	NA	CC	AA	AA	CC	AA	AA	CC	AA	CC	CC	CC	AA	AA	AA	CC	CC	CC	CC	AA	CC	AA	AA	CC	CC	AA	CC	CC	AA	AA	CC	AA	CC	CC	AA	AA	CC	AA	CC
wsnp_Ex_rep_c70527_69450183	A/C	9	1.71213	NA	NA	NA	NA	NA	NA	NA	NA	CC	AA	AA	CC	AA	AA	CC	AA	CC	CC	CC	AA	AA	NN	CC	CC	NN	CC	AA	CC	AA	AA	CC	CC	AA	CC	CC	AA	AA	CC	AA	CC	CC	AA	AA	CC	AA	CC
wsnp_Ku_rep_c69963_69469381	A/C	9	1.71213	NA	NA	NA	NA	NA	NA	NA	NA	AA	AA	AA	AA	AA	AA	AA	AA	AA	AA	CC	AA	AA	AA	AA	CC	AA	AC	AA	AA	AA	AA	CC	AA	AA	AA	AA	AA	AA	AA	AA	AA	AA	AA	AA	AA	AA	AA
wsnp_Ku_c13204_21105694	A/C	9	50.5605	NA	NA	NA	NA	NA	NA	NA	NA	AA	AA	AA	AA	AA	AA	AA	CC	AA	AA	AA	AA	AA	AA	AA	CC	AA	AA	AA	AA	AA	AA	CC	AA	AA	AA	AA	NN	AA	CC	AA	AA	AA	AA	AA	NN	CC	AA
wsnp_Ex_c13629_21411429	A/C	9	54.6574	NA	NA	NA	NA	NA	NA	NA	NA	CC	CC	NN	CC	CC	CC	CC	CC	AA	CC	CC	CC	AA	CC	CC	CC	CC	AA	CC	CC	AA	CC	CC	CC	CC	CC	CC	CC	NN	CC	CC	AA	CC	CC	CC	CC	CC	CC
wsnp_Ku_c25527_35493338	A/C	9	54.6574	NA	NA	NA	NA	NA	NA	NA	NA	NN	CC	CC	CC	CC	CC	AA	AA	CC	CC	CC	CC	CC	CC	AA	AA	CC	CC	AA	AA	CC	CC	AA	AA	AA	CC	CC	NN	CC	AA	AA	CC	AA	CC	CC	AA	AA	CC
wsnp_Ex_c7451_12757458	A/C	9	62.9429	NA	NA	NA	NA	NA	NA	NA	NA	NN	CC	AA	CC	CC	CC	AA	AA	AA	CC	CC	CC	AA	CC	AA	AA	CC	AA	AA	AA	AA	CC	AA	AA	AA	CC	CC	CC	NN	AA	AA	AA	AA	CC	CC	AA	AA	CC
wsnp_Ra_c7174_12417331	A/C	9	63.4627	NA	NA	NA	NA	NA	NA	NA	NA	NN	CC	AA	CC	CC	NN	AA	AA	AA	CC	CC	CC	AA	CC	AA	AA	CC	AA	AA	CC	AA	CC	AA	AA	AA	CC	CC	CC	NN	AA	AA	AA	AA	AA	CC	AA	AA	CC
wsnp_JD_c5919_7081809	A/C	9	64.7672	NA	NA	NA	NA	NA	NA	NA	NA	CC	CC	AA	CC	CC	CC	CC	CC	CC	CC	NN	CC	CC	CC	NN	NN	CC	NN	CC	CC	AA	AA	CC	CC	CC	AA	NN	NN	CC	CC	CC	CC	CC	AA	CC	CC	CC	CC
wsnp_Ku_c7264_12545135	A/C	9	65.2054	NA	NA	NA	NA	NA	NA	NA	NA	CC	CC	CC	CC	CC	NN	CC	CC	CC	CC	CC	CC	CC	CC	CC	CC	CC	CC	CC	CC	CC	CC	AA	CC	CC	CC	CC	CC	CC	CC	CC	CC	CC	AA	CC	CC	CC	CC
wsnp_Ex_rep_c66380_64574083	A/C	9	65.5723	NA	NA	NA	NA	NA	NA	NA	NA	CC	AA	CC	AA	AA	CC	CC	CC	CC	AA	AA	AA	CC	AA	CC	CC	AA	CC	CC	CC	CC	AA	CC	CC	CC	AA	AA	NN	NN	CC	CC	CC	CC	CC	AA	CC	CC	AA
wsnp_Ra_c17636_26538543	A/C	9	65.664	NA	NA	NA	NA	NA	NA	NA	NA	CC	CC	AA	CC	CC	NN	CC	CC	CC	CC	NN	CC	CC	CC	CC	AA	CC	NN	CC	CC	AA	AA	CC	CC	CC	AA	AA	NN	CC	CC	CC	CC	CC	AA	CC	CC	CC	CC
wsnp_Ex_c5061_8986366	A/C	9	70.6985	NA	NA	NA	NA	NA	NA	NA	NA	AA	CC	AA	CC	CC	CC	AA	AA	AA	CC	CC	CC	AA	CC	AA	AA	CC	AA	AA	AA	AA	CC	CC	AA	AA	CC	CC	CC	NN	AA	AA	AA	AA	CC	CC	AA	AA	CC
wsnp_Ku_rep_c87658_81274182	A/C	9	70.6985	NA	NA	NA	NA	NA	NA	NA	NA	NN	AA	NN	AA	AA	AA	CC	CC	CC	AA	AA	AA	CC	AA	CC	CC	AA	CC	CC	CC	CC	AA	AA	CC	CC	AA	AA	NN	NN	CC	CC	CC	CC	AA	AA	CC	CC	AA
wsnp_Ex_c6466_11234080	A/C	10	3.48449	NA	NA	NA	NA	NA	NA	NA	NA	AA	NN	AA	CC	AA	NN	AA	CC	AA	AC	NN	CC	CC	AA	CC	AA	AA	CC	CC	AA	CC	CC	AA	AA	CC	CC	AA	AA	AA	AA	CC	CC	CC	CC	AA	AA	AA	AA
wsnp_Ex_c48670_53507714	A/C	10	4.06232	NA	NA	NA	NA	NA	NA	NA	NA	AA	AA	AA	AA	AA	AA	AA	AA	AA	AA	AA	AA	AA	AA	AA	CC	AA	AA	AA	AA	AA	AA	AA	AA	AA	AA	AA	AA	AA	AA	AA	AA	AA	AA	AA	NN	AA	AA
wsnp_Ex_c5072_9006666	A/C	10	4.06232	NA	NA	NA	NA	NA	NA	NA	NA	AA	AA	AA	AA	AA	AA	AA	AA	AA	AA	AA	AA	AA	AA	AC	AA	AA	AA	CC	AA	CC	AA	CC	AA	CC	CC	AA	NN	AA	AA	AC	AA	AA	CC	AA	AA	AA	AA
wsnp_Ex_c8976_14963826	A/C	10	5.5069	NA	NA	NA	NA	NA	NA	NA	NA	CC	CC	CC	CC	CC	CC	CC	CC	CC	CC	CC	CC	CC	CC	NN	CC	CC	CC	AA	CC	AA	CC	AA	CC	AA	AA	CC	CC	CC	CC	NN	CC	CC	AA	CC	CC	CC	CC
wsnp_Ex_rep_c67099_65575038	A/C	10	5.5069	NA	NA	NA	NA	NA	NA	NA	NA	CC	CC	CC	CC	CC	CC	CC	CC	CC	CC	CC	CC	CC	CC	AC	CC	CC	CC	AA	CC	AA	CC	AA	CC	AA	AA	CC	CC	CC	CC	AC	CC	CC	AA	CC	CC	CC	CC
wsnp_Ex_c13953_21831752	A/C	10	13.8942	NA	NA	NA	NA	NA	NA	NA	NA	CC	CC	CC	AA	CC	AA	CC	CC	CC	CC	AA	AA	CC	CC	CC	AA	CC	CC	CC	CC	CC	AA	CC	CC	CC	CC	CC	CC	CC	CC	CC	CC	CC	CC	CC	CC	CC	CC
wsnp_Ex_c13953_21832185	A/C	10	13.8942	NA	NA	NA	NA	NA	NA	NA	NA	CC	CC	CC	AA	CC	AA	CC	CC	CC	CC	AA	AA	CC	CC	CC	AA	CC	CC	CC	CC	CC	AA	CC	CC	CC	CC	CC	CC	CC	CC	CC	CC	CC	CC	CC	CC	CC	CC
wsnp_Ex_c7280_12498193	A/C	10	17.939	NA	NA	NA	NA	NA	NA	NA	NA	AA	AA	AA	CC	AA	CC	AA	AA	AA	CC	CC	CC	AA	AA	AA	CC	AA	AA	AA	AA	CC	CC	AA	AA	AA	CC	AA	AA	AA	AA	NN	AA	AA	CC	AA	AA	AA	AA
wsnp_Ex_c33778_42210283	A/C	10	27.4382	NA	NA	NA	NA	NA	NA	NA	NA	CC	CC	CC	CC	CC	CC	CC	CC	CC	CC	CC	CC	CC	CC	CC	AA	CC	CC	CC	CC	CC	CC	CC	CC	CC	CC	CC	CC	CC	CC	CC	CC	CC	CC	CC	CC	CC	CC
wsnp_Ku_c20949_30631810	A/C	10	27.4382	NA	NA	NA	NA	NA	NA	NA	NA	AA	AA	CC	AA	AA	CC	AA	AA	CC	CC	CC	CC	AA	AA	AC	AA	AA	CC	AA	AA	CC	CC	CC	CC	AA	CC	AA	AA	AA	AA	NN	CC	CC	CC	AA	AA	AA	AA
wsnp_Ku_c5874_10384800	A/C	10	32.7612	NA	NA	NA	NA	NA	NA	NA	NA	AA	AA	NN	AA	AA	AC	AA	AA	AA	AA	AA	AA	AA	AA	AA	CC	AA	AA	AA	CC	CC	AA	CC	AA	AA	AA	AA	AA	AA	AA	AA	CC	AA	AA	AA	CC	CC	AA
wsnp_Ex_c16814_25373602	A/C	10	43.7925	NA	NA	NA	NA	NA	NA	NA	NA	CC	CC	AA	AA	CC	AA	CC	CC	AA	AA	CC	AA	CC	CC	CC	AA	CC	AA	CC	CC	CC	AA	CC	AA	CC	CC	CC	CC	CC	CC	CC	CC	CC	AA	CC	CC	CC	CC
wsnp_Ku_c20783_30448706	A/C	10	43.7925	NA	NA	NA	NA	NA	NA	NA	NA	AA	AA	CC	CC	AA	CC	AA	AA	CC	CC	AA	CC	AA	AA	AA	CC	AA	CC	AA	AA	AA	CC	AA	CC	AA	AA	AA	NN	AA	AA	AA	AA	NN	CC	AA	AA	AA	AA
wsnp_Ku_c42539_50247597	A/C	10	44.5367	NA	NA	NA	NA	NA	NA	NA	NA	CC	CC	CC	CC	CC	CC	CC	AA	CC	CC	CC	CC	AA	CC	CC	CC	CC	CC	CC	AA	CC	CC	CC	CC	CC	CC	CC	CC	CC	CC	CC	CC	AA	AA	CC	CC	CC	CC
wsnp_Ex_c4331_7808746	A/C	10	45.6924	NA	NA	NA	NA	NA	NA	NA	NA	CC	CC	AA	CC	CC	CC	CC	CC	AA	AA	CC	AA	CC	CC	CC	AA	CC	AA	CC	CC	AA	CC	CC	AA	CC	AA	CC	CC	CC	CC	NN	CC	AA	AA	CC	CC	CC	CC
wsnp_Ex_c1246_2393978	A/C	10	46.848	NA	NA	NA	NA	NA	NA	NA	NA	CC	CC	CC	CC	CC	CC	CC	CC	AA	AA	CC	AA	CC	CC	CC	CC	CC	AA	CC	CC	CC	CC	CC	NN	CC	CC	CC	CC	CC	CC	CC	CC	AA	AA	CC	CC	CC	CC
wsnp_Ra_c22775_32274079	A/C	10	46.848	NA	NA	NA	NA	NA	NA	NA	NA	CC	CC	CC	CC	CC	CC	CC	CC	AA	CC	CC	CC	CC	CC	CC	AA	CC	AA	CC	CC	CC	CC	CC	AA	CC	CC	CC	CC	CC	CC	CC	CC	AA	CC	CC	CC	CC	CC
wsnp_BG313770B_Ta_1_1	A/C	10	56.8638	NA	NA	NA	NA	NA	NA	NA	NA	AA	AA	AA	AA	AA	AA	AA	AA	AA	AA	AA	AA	AA	AA	AA	AA	AA	AA	AA	AA	AA	AA	AA	AA	AA	AA	AA	CC	AA	AA	AA	AA	AA	AA	AA	AA	AA	AA
wsnp_Ku_c15531_24168235	A/C	10	57.4066	NA	NA	NA	NA	NA	NA	NA	NA	CC	CC	CC	CC	CC	CC	CC	CC	CC	CC	CC	CC	CC	CC	CC	CC	CC	CC	CC	CC	CC	CC	AA	CC	CC	CC	CC	NN	CC	CC	CC	CC	CC	CC	CC	CC	CC	CC
wsnp_Ku_c8391_14261321	A/C	10	60.287	NA	NA	NA	NA	NA	NA	NA	NA	CC	CC	AA	AA	CC	AA	CC	CC	CC	AA	AA	AA	AA	CC	NN	CC	CC	CC	AA	AA	AA	AA	CC	CC	AA	CC	CC	AA	CC	CC	AA	AA	CC	AA	CC	CC	CC	CC
wsnp_Ex_c26776_36003586	A/C	10	62.4932	NA	NA	NA	NA	NA	NA	NA	NA	AA	CC	CC	AA	AA	CC	AA	CC	AA	CC	AA	CC	CC	CC	NN	CC	AA	AA	CC	AA	CC	CC	AA	AA	CC	AA	AA	NN	AA	AA	CC	CC	AA	AA	AA	AA	AA	AA
wsnp_JD_c27162_22206547	A/C	10	63.001	NA	NA	NA	NA	NA	NA	NA	NA	AA	CC	CC	CC	AA	CC	AA	CC	AA	CC	CC	CC	CC	NN	AC	AA	AA	AA	CC	AA	CC	CC	AA	AA	CC	AA	AA	CC	AA	AA	CC	CC	CC	CC	AA	AA	AA	AA
wsnp_Ex_c3988_7221220	A/C	10	63.7452	NA	NA	NA	NA	NA	NA	NA	NA	CC	AA	AA	CC	CC	AC	CC	CC	CC	CC	CC	CC	AA	NN	AC	CC	CC	CC	AA	CC	AA	AA	CC	CC	AA	CC	CC	CC	CC	CC	AA	AA	AA	CC	CC	CC	CC	CC
wsnp_Ex_c26740_35969367	A/C	10	64.2092	NA	NA	NA	NA	NA	NA	NA	NA	CC	AA	AA	CC	CC	AC	CC	CC	CC	CC	CC	CC	AA	NN	AC	CC	CC	CC	AA	CC	AA	AA	CC	CC	AA	CC	CC	CC	CC	CC	AA	AA	AA	CC	CC	CC	CC	CC
wsnp_Ku_c11227_18378980	A/C	10	76.5187	NA	NA	NA	NA	NA	NA	NA	NA	AA	AA	AA	AA	AA	AA	AA	AA	AA	AA	AA	AA	CC	AA	AA	AA	AA	AA	CC	AA	AA	CC	AA	AA	CC	AA	AA	AA	AA	CC	CC	CC	CC	AA	AA	CC	AC	AA
wsnp_Ra_rep_c70233_67968353	A/C	10	76.5187	NA	NA	NA	NA	NA	NA	NA	NA	CC	CC	CC	CC	CC	CC	CC	CC	CC	CC	CC	CC	AA	CC	CC	CC	CC	CC	AA	CC	CC	AA	CC	CC	AA	CC	CC	CC	CC	AA	AA	AA	AA	CC	CC	AA	NN	CC
wsnp_BF474862A_Ta_2_1	A/C	10	77.403	NA	NA	NA	NA	NA	NA	NA	NA	AA	AA	AA	AA	AA	NN	AA	AA	AA	AA	AA	AA	CC	AA	AA	AA	AA	AA	CC	AA	AA	CC	AA	AA	CC	AA	AA	AA	AA	AA	CC	CC	AA	AA	AA	AA	AC	AA
wsnp_Ex_rep_c106527_90571247	A/C	10	77.403	NA	NA	NA	NA	NA	NA	NA	NA	AA	AA	AA	AA	AA	NN	AA	AA	AA	AA	AA	AA	CC	AA	AA	AA	AA	AA	CC	AA	AA	CC	AA	AA	CC	AA	AA	AA	AA	AA	CC	CC	AA	AA	AA	AA	CC	AA
wsnp_Ra_c16476_25132652	A/C	10	78.2785	NA	NA	NA	NA	NA	NA	NA	NA	CC	CC	CC	AA	CC	AC	CC	AA	CC	AA	CC	CC	CC	CC	CC	CC	CC	CC	CC	CC	CC	CC	CC	CC	CC	CC	CC	CC	CC	AA	CC	CC	CC	CC	CC	AA	CC	CC
wsnp_Ex_c41313_48161689	A/C	10	79.4779	NA	NA	NA	NA	NA	NA	NA	NA	CC	CC	CC	AA	CC	NN	CC	AA	CC	AA	CC	CC	CC	CC	CC	CC	CC	CC	CC	CC	CC	CC	CC	CC	CC	CC	CC	CC	CC	CC	CC	CC	CC	CC	CC	CC	CC	CC
wsnp_Ex_c2288_4293430	A/C	10	83.4877	NA	NA	NA	NA	NA	NA	NA	NA	AA	AA	AA	AA	AA	AC	AA	AA	AA	AA	AA	CC	AA	AA	AA	AA	AA	AA	AA	AA	AA	AA	AA	AA	AA	AA	AA	AA	CC	CC	AA	AA	AA	AA	AA	CC	AA	AA
wsnp_Ex_c41074_47987860	A/C	10	93.4947	NA	NA	NA	NA	NA	NA	NA	NA	CC	CC	CC	CC	CC	CC	CC	CC	CC	CC	CC	AA	AA	CC	CC	AA	CC	CC	AA	AA	CC	AA	CC	CC	AA	CC	CC	CC	CC	CC	AA	AA	AA	AA	CC	CC	AA	CC
wsnp_Ex_c11619_18714738	A/C	10	95.377	NA	NA	NA	NA	NA	NA	NA	NA	AA	CC	CC	AA	AA	NN	AA	AA	CC	AA	AA	AA	AA	CC	CC	AA	CC	AA	AA	AA	CC	CC	AA	AA	AA	CC	AA	AC	CC	CC	AA	AA	AA	AA	CC	CC	AA	CC
wsnp_JD_c38619_27992279	A/C	10	95.377	NA	NA	NA	NA	NA	NA	NA	NA	CC	CC	AA	AA	AA	NN	CC	AA	AA	AA	AA	CC	CC	CC	AA	AA	AA	CC	CC	CC	AA	AA	CC	CC	CC	AA	CC	NN	AA	AA	CC	CC	CC	CC	AA	AA	CC	AA
wsnp_Ex_c24474_33721784	A/C	10	100.709	NA	NA	NA	NA	NA	NA	NA	NA	AA	AA	AA	AA	AA	NN	AA	CC	AA	AA	AA	AA	CC	AA	AA	AA	AA	AA	AA	AA	AA	AA	AA	AA	AA	AA	AA	AA	AA	AA	AA	AA	CC	AA	AA	AA	AA	AA
wsnp_Ku_c3237_6024936	A/C	10	100.709	NA	NA	NA	NA	NA	NA	NA	NA	CC	CC	CC	CC	CC	NN	CC	AA	CC	CC	CC	CC	AA	CC	CC	CC	CC	CC	CC	CC	CC	CC	CC	CC	CC	CC	CC	CC	CC	CC	CC	CC	AA	CC	CC	CC	CC	CC
wsnp_Ex_c19207_28125072	A/C	10	101.873	NA	NA	NA	NA	NA	NA	NA	NA	CC	AA	CC	CC	CC	CC	CC	CC	CC	CC	CC	CC	CC	AA	CC	CC	CC	CC	CC	CC	CC	CC	CC	CC	CC	CC	CC	CC	CC	CC	CC	CC	AA	AA	CC	CC	CC	CC
wsnp_Ex_c5470_9657856	A/C	10	103.029	NA	NA	NA	NA	NA	NA	NA	NA	AA	CC	AA	AA	AA	AA	AA	AA	AA	AA	AA	AA	AA	CC	AA	CC	AA	AA	AA	AA	AA	AA	AA	AA	AA	AA	AA	NN	AA	AA	AA	AA	AA	CC	AA	AA	AA	AA
wsnp_Ku_c2317_4448102	A/C	10	103.029	NA	NA	NA	NA	NA	NA	NA	NA	CC	CC	CC	CC	CC	CC	CC	CC	CC	CC	CC	CC	CC	CC	CC	AA	CC	CC	CC	CC	CC	CC	CC	CC	CC	CC	CC	CC	CC	CC	CC	CC	CC	CC	CC	CC	CC	CC
wsnp_Ku_c4342_7887834	A/C	10	107.634	NA	NA	NA	NA	NA	NA	NA	NA	CC	CC	CC	AA	AA	NN	CC	CC	AA	AA	AA	AA	CC	CC	CC	CC	CC	CC	CC	CC	AA	CC	AA	CC	CC	AA	CC	CC	CC	AA	CC	CC	AA	CC	CC	AA	CC	AA
wsnp_Ex_c12812_20324622	A/C	10	108.081	NA	NA	NA	NA	NA	NA	NA	NA	AA	AA	AA	AA	AA	AA	AA	CC	AA	AA	AA	AA	AA	AA	AA	CC	AA	AA	AA	AA	AA	AA	CC	AA	AA	AA	AA	AA	AA	AA	AA	AA	CC	AA	AA	AA	AA	AA
wsnp_Ex_rep_c67958_66693031	A/C	10	109.166	NA	NA	NA	NA	NA	NA	NA	NA	AA	AA	AA	AA	AA	AA	AA	AA	CC	AA	AA	AA	AA	AA	AA	CC	AA	AA	AA	AA	CC	AA	AA	AA	AA	CC	AA	AA	AA	CC	AA	AA	AA	AA	AA	CC	AA	CC
wsnp_Ex_c11684_18805687	A/C	10	111.206	NA	NA	NA	NA	NA	NA	NA	NA	AA	AA	AA	AA	AA	NN	AA	AA	CC	AA	AA	CC	AA	AA	AA	AA	AA	AA	AA	AA	CC	AA	AA	AA	AA	CC	AA	AA	AA	CC	AA	AA	AA	AA	AA	CC	AA	CC
wsnp_Ex_c13031_20625900	A/C	10	113.237	NA	NA	NA	NA	NA	NA	NA	NA	CC	CC	CC	AA	AA	AC	CC	CC	AA	AA	AA	AA	CC	CC	CC	CC	CC	CC	CC	CC	AA	CC	AA	CC	CC	AA	CC	CC	CC	CC	CC	CC	AA	CC	CC	CC	CC	AA
wsnp_Ex_rep_c66324_64493429	A/C	10	113.237	NA	NA	NA	NA	NA	NA	NA	NA	CC	CC	CC	AA	AA	AC	CC	CC	AA	AA	AA	AA	CC	CC	CC	CC	CC	CC	CC	CC	AA	CC	AA	CC	CC	AA	CC	CC	CC	CC	CC	CC	AA	CC	CC	CC	CC	AA
wsnp_Ex_c539_1072859	A/C	10	119.856	NA	NA	NA	NA	NA	NA	NA	NA	AA	AA	CC	AA	AA	NN	AA	AA	CC	AA	AA	AA	AA	AA	AA	AA	AC	AA	AA	AA	AA	AC	NN	AA	AA	CC	CC	NN	AA	CC	AA	CC	AA	CC	AA	CC	AA	CC
wsnp_Ku_c3081_5776947	A/C	10	120.267	NA	NA	NA	NA	NA	NA	NA	NA	CC	CC	AA	CC	CC	CC	CC	CC	AA	CC	CC	CC	CC	CC	CC	CC	NN	CC	CC	CC	CC	NN	NN	CC	CC	AA	AA	NN	CC	AA	CC	AA	CC	AA	CC	AA	CC	AA
wsnp_Ku_c3081_5778117	A/C	10	120.267	NA	NA	NA	NA	NA	NA	NA	NA	CC	CC	AA	CC	NN	NN	CC	CC	AA	CC	CC	CC	CC	CC	CC	CC	AA	CC	CC	CC	CC	AA	AA	CC	CC	AA	AA	AA	CC	AA	CC	AA	CC	AA	CC	AA	CC	AA
wsnp_Ex_c17338_26018247	A/C	10	122.185	NA	NA	NA	NA	NA	NA	NA	NA	CC	CC	AA	CC	CC	CC	CC	CC	AA	CC	CC	CC	CC	CC	CC	CC	NN	CC	CC	CC	CC	NN	CC	CC	CC	AA	AA	NN	CC	AA	CC	AA	CC	CC	CC	AA	CC	AA
wsnp_Ex_c21165_30292808	A/C	10	122.185	NA	NA	NA	NA	NA	NA	NA	NA	CC	CC	CC	CC	CC	CC	CC	CC	AA	CC	CC	CC	CC	CC	CC	CC	AC	CC	CC	CC	CC	AC	CC	CC	CC	AA	CC	CC	CC	AA	CC	AA	CC	CC	CC	AA	CC	AA
wsnp_Ex_c4068_7351806	A/C	10	122.185	NA	NA	NA	NA	NA	NA	NA	NA	AA	AA	CC	AA	AA	AA	AA	AA	CC	AA	AA	AA	AA	AA	AA	AA	AC	AA	AA	AA	AA	NN	AA	AA	AA	CC	CC	NN	AA	CC	AA	CC	AA	AA	AA	CC	AA	CC
wsnp_Ra_c1022_2067517	A/C	10	122.185	NA	NA	NA	NA	NA	NA	NA	NA	CC	CC	AA	CC	CC	CC	CC	CC	AA	CC	CC	CC	CC	CC	CC	CC	AC	CC	CC	CC	CC	NN	CC	CC	CC	AA	AA	AC	CC	AA	CC	AA	CC	CC	CC	AA	CC	AA
wsnp_Ex_c469_928349	A/C	10	125.941	NA	NA	NA	NA	NA	NA	NA	NA	AA	AA	AA	AA	AA	AA	AA	AA	AA	AA	AA	AA	AA	AA	AA	CC	AA	AA	AA	AA	AA	AA	AA	AA	AA	AA	AA	AA	AA	AA	AA	AA	AA	AA	AA	AA	AA	AA
wsnp_Ex_c19773_28772235	A/C	10	127.744	NA	NA	NA	NA	NA	NA	NA	NA	AA	AA	AA	CC	NN	AA	AA	AA	CC	AA	CC	AA	AA	AA	NN	CC	CC	AA	AA	AA	CC	CC	AC	NN	AA	CC	AA	AA	CC	CC	AA	CC	AA	AA	CC	CC	CC	CC
wsnp_Ex_c48449_53350799	A/C	10	128.156	NA	NA	NA	NA	NA	NA	NA	NA	CC	CC	CC	AA	CC	CC	CC	AA	AA	AA	NN	CC	CC	CC	CC	AA	AC	CC	CC	CC	CC	AC	AA	CC	CC	AA	CC	CC	CC	AA	CC	AA	CC	AA	CC	AA	AA	AA
wsnp_Ku_rep_c68565_67614479	A/C	10	128.156	NA	NA	NA	NA	NA	NA	NA	NA	CC	CC	CC	AA	CC	CC	CC	AA	AA	AA	AA	CC	CC	CC	CC	AA	NN	CC	CC	CC	CC	NN	AA	CC	CC	AA	CC	CC	CC	AA	CC	AA	CC	AA	CC	AA	AA	AA
wsnp_JD_c8309_9321723	A/C	10	128.655	NA	NA	NA	NA	NA	NA	NA	NA	CC	CC	CC	AA	CC	CC	CC	CC	AA	AA	NN	CC	CC	CC	CC	AA	NN	CC	CC	CC	CC	NN	AA	CC	CC	AA	CC	CC	CC	AA	CC	AA	CC	AA	CC	AA	AA	AA
wsnp_Ex_c21383_30513824	A/C	10	129.224	NA	NA	NA	NA	NA	NA	NA	NA	CC	CC	CC	AA	CC	CC	CC	CC	AA	AA	NN	CC	CC	CC	CC	AA	AC	CC	CC	CC	CC	AC	AA	CC	CC	AA	CC	CC	CC	AA	CC	AA	CC	AA	CC	AA	AA	AA
wsnp_Ku_c45197_52288542	A/C	10	129.224	NA	NA	NA	NA	NA	NA	NA	NA	CC	CC	CC	AA	CC	CC	CC	CC	AA	AA	AA	CC	CC	CC	CC	AA	NN	CC	CC	CC	CC	NN	AA	CC	CC	AA	CC	CC	CC	AA	CC	AA	CC	AA	CC	AA	AA	AA
wsnp_BE404378A_Ta_2_1	A/C	10	133.286	NA	NA	NA	NA	NA	NA	NA	NA	CC	AA	CC	CC	NN	NN	CC	CC	CC	CC	CC	AA	CC	AA	NN	CC	CC	CC	AA	AA	CC	CC	CC	CC	AA	CC	CC	CC	CC	CC	AA	CC	AA	CC	CC	CC	CC	CC
wsnp_BE442666A_Ta_2_1	A/C	10	133.286	NA	NA	NA	NA	NA	NA	NA	NA	AA	CC	AA	AA	NN	NN	AA	AA	AA	AA	NN	CC	AA	CC	AC	AA	AA	AA	CC	CC	AA	AA	AA	AA	CC	AA	AA	NN	AA	AA	CC	AA	CC	AA	AA	AA	AA	AA
wsnp_BF474615A_Ta_1_1	A/C	10	133.286	NA	NA	NA	NA	NA	NA	NA	NA	AA	AA	AA	AA	AA	NN	AA	AA	AA	CC	CC	AA	AA	AA	AA	AA	AA	AA	AA	AA	CC	NN	AC	AA	AA	AA	AA	AA	CC	AA	AA	AA	AA	CC	CC	AA	AA	AA
wsnp_Ku_c13640_21686670	A/C	10	133.286	NA	NA	NA	NA	NA	NA	NA	NA	AA	CC	AA	AA	CC	CC	AA	AA	AA	CC	CC	CC	AA	CC	AA	AA	AA	AA	CC	CC	CC	CC	NN	AA	CC	AA	AA	AA	CC	AA	CC	AA	CC	CC	CC	AA	AA	AA
wsnp_Ku_c9208_15488367	A/C	10	133.286	NA	NA	NA	NA	NA	NA	NA	NA	AA	CC	AA	AA	CC	NN	AA	AA	AA	AA	AA	CC	AA	CC	AA	AA	AA	AA	CC	CC	AA	AA	AA	AA	CC	AA	AA	AA	AA	AA	CC	AA	CC	AA	AA	AA	AA	AA
wsnp_BE404977A_Ta_1_1	A/C	10	134.048	NA	NA	NA	NA	NA	NA	NA	NA	AA	CC	AA	AA	NN	NN	AA	AA	AA	AA	AC	CC	AA	CC	AC	AA	AA	AA	CC	CC	AA	AA	AA	AA	CC	AA	AA	NN	AA	AA	CC	AA	CC	AA	AA	AA	AA	AA
wsnp_Ex_c12933_20488438	A/C	10	134.048	NA	NA	NA	NA	NA	NA	NA	NA	AA	CC	AA	AA	CC	NN	AA	AA	AA	AA	AA	CC	AA	CC	AA	AA	AA	AA	CC	CC	AA	AA	AA	AA	CC	AA	AA	AA	AA	AA	CC	AA	CC	AA	AA	AA	AA	AA
wsnp_Ex_c39021_46412977	A/C	10	134.048	NA	NA	NA	NA	NA	NA	NA	NA	AA	CC	AA	AA	CC	CC	AA	AA	AA	AA	NN	CC	AA	CC	NN	AA	AA	AA	CC	CC	AA	AA	AA	AA	CC	AA	AA	NN	AA	AA	CC	AA	CC	AA	AA	AA	NN	AA
wsnp_Ex_c53906_56983357	A/C	10	134.048	NA	NA	NA	NA	NA	NA	NA	NA	AA	CC	AA	AA	NN	NN	AA	AA	AA	AA	NN	CC	AA	CC	NN	AA	AA	AA	CC	CC	AA	AA	AA	AA	CC	AA	AA	NN	AA	AA	CC	AA	CC	AA	AA	AA	AA	AA
wsnp_Ex_c829_1620518	A/C	10	134.048	NA	NA	NA	NA	NA	NA	NA	NA	AA	CC	AA	AA	NN	NN	AA	AA	AA	AA	NN	CC	AA	CC	NN	AA	AA	AA	CC	CC	AA	AA	AA	AA	CC	AA	AA	AA	AA	AA	CC	AA	CC	AA	AA	AA	AA	AA
wsnp_BF474615A_Ta_1_4	A/C	10	134.932	NA	NA	NA	NA	NA	NA	NA	NA	CC	AA	CC	CC	AC	AC	CC	CC	CC	CC	NN	AA	CC	AA	NN	CC	CC	CC	AA	AA	CC	CC	CC	CC	AA	CC	CC	CC	CC	CC	AA	CC	AA	CC	CC	CC	CC	CC
wsnp_BG604678A_Ta_1_2	A/C	10	134.932	NA	NA	NA	NA	NA	NA	NA	NA	AA	CC	AA	AA	CC	CC	AA	AA	AA	AA	AC	CC	AA	CC	AC	AA	AA	AA	CC	CC	AA	AA	AA	AA	CC	AA	AA	NN	AA	AA	CC	AA	CC	AA	AA	AA	NN	AA
wsnp_Ex_c2002_3768258	A/C	10	134.932	NA	NA	NA	NA	NA	NA	NA	NA	CC	AA	CC	CC	AC	AC	CC	CC	CC	CC	NN	AA	CC	AA	NN	CC	CC	CC	AA	AA	CC	CC	CC	CC	AA	CC	CC	CC	CC	CC	AA	CC	AA	CC	CC	CC	CC	CC
wsnp_Ex_c2403_4502745	A/C	10	134.932	NA	NA	NA	NA	NA	NA	NA	NA	CC	AA	CC	CC	NN	NN	CC	CC	CC	CC	CC	AA	CC	AA	CC	CC	CC	CC	AA	AA	CC	CC	CC	CC	AA	CC	CC	CC	CC	CC	AA	CC	AA	CC	CC	CC	CC	CC
wsnp_Ex_c6139_10739829	A/C	10	134.932	NA	NA	NA	NA	NA	NA	NA	NA	CC	AA	CC	CC	NN	AC	CC	CC	CC	CC	CC	AA	CC	AA	CC	CC	CC	CC	AA	AA	CC	CC	CC	CC	AA	CC	CC	CC	CC	CC	AA	CC	AA	CC	CC	CC	CC	CC
wsnp_Ex_c6139_10740143	A/C	10	134.932	NA	NA	NA	NA	NA	NA	NA	NA	CC	AA	CC	CC	NN	NN	CC	CC	CC	CC	CC	AA	CC	AA	CC	CC	CC	CC	AA	AA	CC	CC	CC	CC	AA	CC	CC	CC	CC	CC	AA	CC	AA	CC	CC	CC	CC	CC
wsnp_Ex_c7335_12579818	A/C	10	134.932	NA	NA	NA	NA	NA	NA	NA	NA	AA	CC	AA	AA	CC	NN	AA	AA	AA	AA	AA	CC	AA	CC	AA	AA	AA	AA	CC	CC	AA	AA	AA	AA	CC	AA	AA	AA	AA	AA	CC	AA	CC	AA	AA	AA	AA	AA
wsnp_Ex_rep_c67054_65517671	A/C	10	134.932	NA	NA	NA	NA	NA	NA	NA	NA	CC	CC	CC	CC	CC	CC	CC	CC	CC	CC	CC	CC	CC	CC	CC	AA	CC	CC	CC	CC	CC	CC	CC	CC	CC	CC	CC	CC	CC	CC	CC	CC	CC	CC	CC	CC	CC	CC
wsnp_Ex_rep_c97236_84366722	A/C	10	134.932	NA	NA	NA	NA	NA	NA	NA	NA	CC	AA	CC	CC	AA	NN	CC	CC	CC	CC	CC	AA	CC	AA	NN	CC	CC	CC	AA	AA	CC	CC	CC	CC	AA	CC	CC	CC	CC	CC	AA	CC	AA	CC	CC	CC	CC	CC
wsnp_Ex_rep_c66706_65037564	A/C	10	135.466	NA	NA	NA	NA	NA	NA	NA	NA	AA	CC	AA	AA	NN	NN	AA	AA	AA	AA	NN	CC	AA	CC	NN	AA	AA	AA	CC	CC	AA	AA	AA	AA	CC	AA	AA	NN	AA	AA	CC	AA	CC	AA	AA	AA	AA	AA
wsnp_RFL_Contig3667_3877953	A/C	10	135.466	NA	NA	NA	NA	NA	NA	NA	NA	AA	CC	AA	AA	NN	AC	AA	AA	AA	AA	NN	CC	AA	CC	NN	AA	AA	AA	CC	CC	AA	AA	AA	AA	CC	AA	AA	NN	AA	AA	CC	AA	CC	AA	AA	AA	AA	AA
wsnp_Ex_c23248_32488191	A/C	10	135.773	NA	NA	NA	NA	NA	NA	NA	NA	AA	CC	AA	CC	CC	CC	AA	AA	AA	AA	CC	CC	AA	CC	NN	AA	AA	AA	CC	CC	CC	CC	NN	AA	CC	AA	AA	NN	CC	AA	CC	AA	CC	CC	CC	AA	AA	AA
wsnp_Ex_c1563_2986030	A/C	10	136.219	NA	NA	NA	NA	NA	NA	NA	NA	CC	AA	CC	CC	NN	NN	CC	CC	CC	CC	CC	AA	CC	AA	NN	CC	CC	CC	AA	AA	CC	CC	CC	CC	AA	CC	CC	CC	CC	CC	AA	CC	AA	CC	CC	CC	CC	CC
wsnp_Ex_c1563_2987002	A/C	10	136.219	NA	NA	NA	NA	NA	NA	NA	NA	CC	AA	CC	CC	NN	NN	CC	CC	CC	CC	CC	AA	CC	AA	CC	CC	CC	CC	AA	AA	CC	CC	CC	CC	AA	CC	CC	CC	CC	CC	AA	CC	AA	CC	CC	CC	CC	CC
wsnp_Ex_c17361_26054611	A/C	10	136.219	NA	NA	NA	NA	NA	NA	NA	NA	CC	AA	CC	CC	AA	AA	CC	CC	CC	CC	NN	AA	CC	AA	NN	CC	CC	CC	AA	AA	CC	CC	CC	CC	AA	CC	CC	CC	CC	CC	AA	CC	AA	CC	CC	CC	CC	CC
wsnp_Ex_c62821_62299834	A/C	10	136.219	NA	NA	NA	NA	NA	NA	NA	NA	AA	CC	AA	AA	NN	NN	AA	AA	AA	AA	NN	CC	AA	CC	NN	AA	AA	AA	CC	CC	AA	AA	AA	AA	CC	AA	AA	NN	AA	AA	CC	AA	CC	AA	AA	AA	AA	AA
wsnp_Ex_rep_c66600_64897324	A/C	10	136.219	NA	NA	NA	NA	NA	NA	NA	NA	CC	AA	CC	CC	NN	AC	CC	CC	CC	CC	CC	AA	CC	AA	NN	CC	CC	CC	AA	AA	CC	CC	CC	CC	AA	CC	CC	CC	CC	CC	AA	CC	AA	CC	CC	CC	CC	CC
wsnp_Ex_rep_c101638_86971861	A/C	10	136.403	NA	NA	NA	NA	NA	NA	NA	NA	CC	AA	CC	CC	CC	NN	CC	CC	CC	CC	CC	AA	CC	NN	NN	CC	CC	CC	AA	AA	CC	CC	CC	CC	AA	CC	CC	CC	CC	CC	AA	CC	AA	CC	CC	CC	CC	CC
wsnp_BE637808A_Ta_2_1	A/C	10	137.287	NA	NA	NA	NA	NA	NA	NA	NA	CC	CC	CC	AA	CC	CC	CC	CC	CC	AA	AC	CC	CC	CC	CC	CC	CC	CC	CC	CC	AA	AC	AC	CC	CC	CC	CC	CC	AA	CC	CC	CC	CC	AA	AA	CC	CC	CC
wsnp_Ex_c13615_21393511	A/C	10	137.287	NA	NA	NA	NA	NA	NA	NA	NA	CC	AA	CC	AA	AA	AA	CC	CC	CC	AA	AA	CC	CC	AA	NN	CC	CC	CC	AA	AA	AA	AA	NN	CC	AA	CC	CC	CC	AA	CC	AA	CC	AA	AA	AA	CC	CC	CC
wsnp_Ex_c13615_21393638	A/C	10	137.287	NA	NA	NA	NA	NA	NA	NA	NA	AA	CC	AA	AA	NN	NN	AA	AA	AA	AA	NN	AA	AA	CC	NN	AA	AA	AA	CC	CC	AA	AA	AA	AA	CC	AA	AA	NN	AA	AA	CC	AA	CC	AA	AA	AA	AA	AA
wsnp_Ex_c21197_30325539	A/C	10	137.287	NA	NA	NA	NA	NA	NA	NA	NA	AA	AA	AA	CC	AA	AA	AA	AA	AA	AA	CC	AA	AA	AA	AA	AA	AA	AA	AA	AA	CC	NN	NN	AA	AA	AA	AA	AA	CC	AA	AA	AA	AA	CC	CC	AA	AA	AA
wsnp_Ex_c24443_33687802	A/C	10	137.287	NA	NA	NA	NA	NA	NA	NA	NA	AA	AA	AA	CC	AA	AA	AA	AA	AA	AA	NN	AA	AA	AA	AA	AA	AA	AA	AA	AA	CC	NN	NN	AA	AA	AA	AA	AA	CC	AA	AA	AA	AA	CC	CC	AA	AA	AA
wsnp_Ex_c9035_15054913	A/C	10	137.725	NA	NA	NA	NA	NA	NA	NA	NA	AA	CC	AA	CC	CC	CC	AA	AA	AA	CC	CC	AA	AA	CC	NN	AA	AA	AA	CC	CC	CC	NN	NN	AA	CC	AA	AA	NN	CC	AA	CC	AA	CC	CC	CC	AA	AA	AA
wsnp_Ex_rep_c70578_69495303	A/C	10	137.725	NA	NA	NA	NA	NA	NA	NA	NA	CC	AA	CC	AA	AA	NN	CC	CC	CC	AA	AA	CC	CC	AA	NN	CC	CC	CC	AA	AA	AA	NN	NN	CC	AA	CC	CC	CC	AA	CC	AA	CC	AA	AA	AA	CC	CC	CC
wsnp_Ex_c1373_2628597	A/C	10	138.171	NA	NA	NA	NA	NA	NA	NA	NA	CC	AA	CC	CC	AC	AC	CC	CC	CC	CC	CC	CC	CC	AA	NN	CC	CC	CC	AA	AA	CC	CC	CC	CC	AA	CC	CC	CC	CC	CC	AA	CC	AA	CC	CC	CC	CC	CC
wsnp_Ex_c7528_12868250	A/C	10	138.609	NA	NA	NA	NA	NA	NA	NA	NA	AA	CC	AA	CC	CC	NN	AA	AA	AA	CC	CC	AA	AA	CC	NN	AA	AA	AA	CC	CC	CC	NN	AC	AA	CC	AA	AA	NN	CC	AA	CC	AA	CC	CC	CC	AA	AA	AA
wsnp_Ex_rep_c104859_89444355	A/C	10	139.047	NA	NA	NA	NA	NA	NA	NA	NA	AA	AA	AA	CC	AA	NN	AA	AA	AA	AA	CC	CC	AA	AA	AA	AA	AA	AA	AA	AA	CC	CC	NN	AA	AA	AA	AA	AA	CC	AA	AA	AA	AA	CC	CC	AA	AA	AA
wsnp_Ex_c56880_58824784	A/C	10	140.036	NA	NA	NA	NA	NA	NA	NA	NA	CC	AA	AA	AA	NN	NN	CC	AA	CC	NN	AA	CC	CC	AA	NN	CC	CC	CC	AA	AA	AA	NN	NN	CC	AA	CC	AA	AA	AA	CC	AA	CC	AA	AA	AA	CC	CC	AA
wsnp_Ex_c2128_3998228	A/C	10	141.358	NA	NA	NA	NA	NA	NA	NA	NA	AA	CC	AA	AA	CC	NN	AA	CC	AA	AA	AA	AA	AA	CC	AA	AA	AA	AA	CC	CC	AA	AA	AA	AA	CC	AA	AA	AA	AA	AA	CC	AA	AA	AA	AA	AA	AA	AA
wsnp_Ex_c5492_9691241	A/C	10	141.358	NA	NA	NA	NA	NA	NA	NA	NA	CC	AA	CC	CC	NN	AC	CC	AA	CC	CC	NN	CC	CC	AA	NN	CC	CC	CC	AA	AA	CC	CC	CC	CC	AA	CC	CC	CC	CC	CC	AA	CC	CC	CC	CC	CC	CC	CC
wsnp_Ex_rep_c67779_66463627	A/C	10	141.358	NA	NA	NA	NA	NA	NA	NA	NA	CC	AA	CC	CC	NN	NN	CC	AA	CC	CC	CC	CC	CC	AA	CC	CC	CC	CC	AA	AA	CC	CC	CC	CC	AA	CC	CC	CC	CC	CC	AA	CC	CC	CC	CC	CC	CC	CC
wsnp_Ex_rep_c67779_66463916	A/C	10	141.358	NA	NA	NA	NA	NA	NA	NA	NA	CC	AA	CC	CC	NN	NN	CC	AA	CC	CC	CC	CC	CC	AA	CC	CC	CC	CC	AA	AA	CC	CC	CC	CC	AA	CC	CC	CC	CC	CC	AA	CC	CC	CC	CC	CC	CC	CC
wsnp_Ku_c10224_16965872	A/C	10	141.358	NA	NA	NA	NA	NA	NA	NA	NA	CC	AA	CC	CC	NN	NN	CC	AA	CC	CC	CC	CC	CC	AA	CC	CC	CC	CC	AA	AA	CC	CC	CC	CC	AA	CC	CC	CC	CC	CC	AA	CC	CC	CC	CC	CC	CC	CC
wsnp_Ra_c33762_42584098	A/C	10	141.358	NA	NA	NA	NA	NA	NA	NA	NA	AA	CC	AA	AA	CC	CC	AA	CC	AA	AA	AA	AA	AA	CC	AA	AA	AA	AA	CC	CC	AA	AA	AA	AA	CC	AA	AA	AA	AA	AA	CC	AA	AA	AA	AA	AA	AA	AA
wsnp_Ex_c2266_4247520	A/C	10	141.796	NA	NA	NA	NA	NA	NA	NA	NA	AA	CC	AA	AA	CC	NN	AA	CC	AA	AA	NN	AA	AA	CC	NN	AA	AA	AA	CC	CC	AA	AA	AA	AA	CC	AA	AA	NN	AA	AA	CC	AA	AA	AA	AA	AA	AA	AA
wsnp_Ku_c2695_5112974	A/C	10	141.796	NA	NA	NA	NA	NA	NA	NA	NA	CC	AA	CC	CC	AA	AA	CC	AA	CC	CC	CC	CC	CC	AA	NN	CC	CC	CC	AA	AA	CC	CC	CC	CC	AA	CC	CC	CC	CC	CC	AA	CC	CC	CC	CC	CC	CC	CC
wsnp_Ku_c5979_10559245	A/C	10	141.796	NA	NA	NA	NA	NA	NA	NA	NA	AA	CC	AA	AA	CC	CC	AA	CC	AA	AA	NN	AA	AA	CC	NN	AA	AA	AA	CC	CC	AA	AA	AA	AA	CC	AA	AA	AA	AA	AA	CC	AA	AA	AA	AA	AA	AA	AA
wsnp_Ex_rep_c69093_68002098	A/C	10	142.234	NA	NA	NA	NA	NA	NA	NA	NA	CC	AA	CC	CC	CC	AA	CC	AA	CC	CC	NN	CC	CC	AA	NN	CC	CC	CC	AA	AA	CC	CC	CC	CC	AA	CC	CC	CC	CC	CC	AA	CC	CC	CC	CC	CC	CC	CC
wsnp_BE398523A_Ta_2_1	A/C	10	144.107	NA	NA	NA	NA	NA	NA	NA	NA	AA	CC	AA	AA	NN	NN	AA	CC	AA	AA	NN	AA	AA	CC	NN	AA	AA	AA	CC	CC	AA	AA	AA	AA	CC	AA	AA	NN	AA	AA	CC	AA	AA	AA	AA	AA	AA	AA
wsnp_Ex_c11663_18779609	A/C	10	144.107	NA	NA	NA	NA	NA	NA	NA	NA	AA	CC	AA	AA	CC	CC	AA	CC	AA	AA	NN	AA	AA	CC	AC	AA	AA	AA	CC	CC	AA	AA	AA	AA	CC	AA	AA	AC	AA	AA	CC	AA	AA	AA	AA	AA	NN	AA
wsnp_Ex_c13091_20706489	A/C	10	144.107	NA	NA	NA	NA	NA	NA	NA	NA	AA	AA	CC	CC	AA	AA	AA	AA	AA	AC	NN	AA	AA	AA	AA	AA	AA	AA	AA	AA	CC	AA	AC	AA	AA	AA	CC	NN	CC	AA	AA	AA	CC	CC	CC	AA	AA	CC
wsnp_Ex_c13623_21404172	A/C	10	144.107	NA	NA	NA	NA	NA	NA	NA	NA	CC	AA	CC	CC	NN	AC	CC	AA	CC	CC	CC	CC	CC	AA	CC	CC	CC	CC	AA	AA	CC	CC	CC	CC	AA	CC	CC	CC	CC	CC	AA	CC	CC	CC	CC	CC	CC	CC
wsnp_Ex_c3463_6348808	A/C	10	144.107	NA	NA	NA	NA	NA	NA	NA	NA	AA	CC	AA	AA	NN	AC	AA	CC	AA	AA	AC	AA	AA	CC	AC	AA	AA	AA	CC	CC	AA	AA	AA	AA	CC	AA	AA	AC	AA	AA	CC	AA	AA	AA	AA	AA	AA	AA
wsnp_Ex_rep_c101826_87124211	A/C	10	144.107	NA	NA	NA	NA	NA	NA	NA	NA	AA	CC	AA	AA	NN	NN	AA	CC	AA	AA	AA	AA	AA	CC	NN	AA	AA	AA	CC	CC	AA	AA	AA	AA	CC	AA	AA	NN	AA	AA	CC	AA	AA	AA	AA	AA	AA	AA
wsnp_Ex_c5979_10480527	A/C	10	145.867	NA	NA	NA	NA	NA	NA	NA	NA	CC	AA	CC	CC	CC	NN	CC	AA	CC	CC	NN	CC	CC	AA	AC	CC	CC	CC	AA	AA	CC	CC	CC	CC	AA	CC	CC	AC	CC	CC	AA	CC	CC	CC	CC	CC	CC	CC
wsnp_CAP7_c2931_1395666	A/C	10	146.76	NA	NA	NA	NA	NA	NA	NA	NA	CC	AA	CC	CC	NN	AC	CC	AA	CC	CC	CC	CC	CC	AA	NN	CC	CC	CC	AA	AA	CC	CC	CC	CC	AA	CC	CC	NN	CC	CC	AA	CC	CC	CC	CC	CC	CC	CC
wsnp_Ex_c10186_16720660	A/C	10	147.399	NA	NA	NA	NA	NA	NA	NA	NA	CC	AA	CC	CC	NN	NN	CC	AA	CC	CC	CC	CC	CC	AA	NN	CC	CC	CC	AA	AA	CC	CC	CC	CC	AA	CC	CC	CC	CC	CC	AA	CC	CC	CC	CC	CC	CC	CC
wsnp_Ex_c10463_17113256	A/C	10	147.399	NA	NA	NA	NA	NA	NA	NA	NA	CC	AA	AA	CC	NN	AA	CC	AA	CC	CC	AA	CC	CC	AA	CC	CC	CC	CC	AA	AA	AA	CC	CC	CC	AA	CC	AA	AA	AA	CC	AA	CC	AA	AA	AA	CC	CC	AA
wsnp_Ex_c9094_15139750	A/C	10	147.399	NA	NA	NA	NA	NA	NA	NA	NA	AA	CC	CC	AA	CC	CC	AA	CC	AA	AA	CC	AA	AA	CC	AA	AA	AA	AA	CC	CC	CC	NN	AA	AA	CC	AA	CC	CC	CC	AA	CC	AA	CC	CC	CC	AA	AA	CC
wsnp_Ex_rep_c66930_65358529	A/C	10	147.399	NA	NA	NA	NA	NA	NA	NA	NA	CC	AA	CC	CC	AA	NN	CC	AA	CC	CC	NN	CC	CC	AA	AC	CC	CC	CC	AA	AA	CC	CC	CC	CC	AA	CC	CC	NN	CC	CC	AA	CC	AA	CC	CC	CC	CC	CC
wsnp_Ex_rep_c68601_67451370	A/C	10	147.399	NA	NA	NA	NA	NA	NA	NA	NA	CC	AA	AA	CC	NN	NN	CC	AA	CC	CC	AA	CC	CC	AA	CC	CC	CC	CC	AA	AA	AA	CC	CC	CC	AA	CC	AA	AA	AA	CC	AA	CC	AA	AA	AA	CC	CC	AA
wsnp_Ku_c11945_19406789	A/C	10	147.399	NA	NA	NA	NA	NA	NA	NA	NA	CC	AA	CC	CC	AC	AC	CC	AA	CC	CC	CC	CC	CC	AA	CC	CC	CC	CC	AA	AA	CC	CC	CC	CC	AA	CC	CC	CC	CC	CC	AA	CC	AA	CC	CC	CC	CC	CC
wsnp_Ra_rep_c107017_90667618	A/C	10	147.837	NA	NA	NA	NA	NA	NA	NA	NA	AA	CC	AA	AA	CC	NN	AA	CC	AA	AA	NN	AA	AA	CC	NN	AA	AA	AA	CC	CC	AA	AA	AA	AA	CC	AA	AA	NN	AA	AA	CC	AA	AA	AA	AA	AA	AA	AA
wsnp_RFL_Contig3634_3841260	A/C	10	147.837	NA	NA	NA	NA	NA	NA	NA	NA	CC	AA	CC	CC	CC	NN	CC	AA	CC	CC	CC	CC	CC	AA	CC	CC	CC	CC	AA	AA	CC	CC	CC	CC	AA	CC	CC	CC	CC	CC	AA	CC	CC	CC	CC	CC	CC	CC
wsnp_JD_c5620_6774675	A/C	10	148.275	NA	NA	NA	NA	NA	NA	NA	NA	CC	AA	AA	CC	NN	NN	CC	AA	CC	CC	AA	CC	CC	AA	NN	CC	CC	CC	AA	AA	AA	NN	CC	CC	AA	CC	AA	AA	AA	CC	AA	CC	AA	AA	AA	CC	CC	AA
wsnp_Ex_c7011_12080274	A/C	10	148.721	NA	NA	NA	NA	NA	NA	NA	NA	CC	AA	CC	CC	CC	AA	CC	AA	CC	CC	CC	CC	CC	AA	NN	CC	CC	CC	AA	AA	CC	CC	CC	CC	AA	CC	CC	CC	CC	CC	AA	CC	CC	CC	CC	CC	CC	CC
wsnp_BE442869A_Ta_2_1	A/C	10	149.5	NA	NA	NA	NA	NA	NA	NA	NA	AA	AA	AA	CC	AA	NN	AA	AA	AA	CC	AA	CC	AA	AA	AA	CC	AA	AA	AA	AA	AA	NN	CC	AA	AA	AA	AA	NN	AA	AA	AA	AA	AA	AA	AA	AA	AA	AA
wsnp_BE497618A_Ta_1_1	A/C	10	149.5	NA	NA	NA	NA	NA	NA	NA	NA	AA	AA	AA	CC	AA	NN	AA	AA	AA	CC	AA	CC	AA	AA	AA	CC	AA	AA	AA	AA	AA	NN	NN	AA	AA	AA	AA	NN	AA	AA	AA	AA	AA	AA	AA	AA	AA	AA
wsnp_CAP7_c2243_1090229	A/C	10	149.5	NA	NA	NA	NA	NA	NA	NA	NA	CC	CC	CC	AA	CC	CC	CC	CC	CC	AA	CC	AA	CC	CC	CC	AA	CC	CC	CC	CC	CC	AC	AA	CC	CC	CC	CC	CC	CC	CC	CC	CC	CC	CC	CC	CC	CC	CC
wsnp_Ex_c1865_3515470	A/C	10	149.5	NA	NA	NA	NA	NA	NA	NA	NA	CC	CC	CC	AA	CC	CC	CC	CC	CC	AA	CC	AA	CC	CC	CC	AA	CC	CC	CC	CC	CC	NN	AA	CC	CC	CC	CC	CC	CC	CC	CC	CC	CC	CC	CC	CC	CC	CC
wsnp_Ku_c34883_44172415	A/C	10	149.5	NA	NA	NA	NA	NA	NA	NA	NA	CC	CC	CC	AA	CC	CC	CC	CC	CC	AA	CC	AA	CC	CC	CC	AA	CC	CC	CC	CC	CC	AC	AA	CC	CC	CC	CC	CC	CC	CC	CC	CC	CC	CC	CC	CC	CC	CC
wsnp_Ku_rep_c77171_75478137	A/C	10	149.5	NA	NA	NA	NA	NA	NA	NA	NA	AA	AA	AA	CC	AA	AA	AA	AA	AA	CC	AA	CC	AA	AA	AA	CC	AA	AA	AA	AA	AA	NN	CC	AA	AA	AA	AA	AA	AA	AA	AA	AA	AA	AA	AA	AA	AA	AA
wsnp_Ex_c14641_22698595	A/C	10	150.008	NA	NA	NA	NA	NA	NA	NA	NA	AA	AA	AA	CC	AA	NN	AA	AA	AA	CC	AA	CC	AA	AA	AA	CC	AA	AA	AA	AA	AA	NN	CC	AA	AA	AA	AA	NN	AA	AA	NN	AA	AA	AA	AA	AA	AA	AA
wsnp_Ex_c3666_6687275	A/C	10	150.008	NA	NA	NA	NA	NA	NA	NA	NA	AA	AA	AA	CC	AA	NN	AA	AA	AA	CC	AA	CC	AA	AA	AA	CC	AA	AA	AA	AA	AA	CC	CC	AA	AA	AA	AA	AA	AA	AA	AA	AA	AA	AA	AA	AA	AA	AA
wsnp_Ex_c3666_6687919	A/C	10	150.008	NA	NA	NA	NA	NA	NA	NA	NA	AA	AA	AA	CC	AA	NN	AA	AA	AA	CC	AA	CC	AA	AA	AA	CC	AA	AA	AA	AA	AA	NN	CC	AA	AA	AA	AA	AA	AA	AA	AA	AA	AA	AA	AA	AA	AA	AA
wsnp_Ex_c4166_7525617	A/C	10	150.008	NA	NA	NA	NA	NA	NA	NA	NA	CC	CC	CC	AA	CC	CC	CC	CC	CC	AA	CC	AA	CC	CC	CC	AA	CC	CC	CC	CC	CC	NN	AA	CC	CC	CC	CC	CC	CC	CC	CC	CC	CC	CC	CC	CC	CC	CC
wsnp_Ex_c31006_39850673	A/C	10	150.446	NA	NA	NA	NA	NA	NA	NA	NA	AA	AA	AA	CC	AA	NN	AA	AA	AA	CC	AA	CC	AA	AA	AA	CC	AA	AA	AA	AA	AA	CC	CC	AA	AA	AA	AA	NN	AA	AA	AA	AA	AA	AA	AA	AA	AA	AA
wsnp_Ex_rep_c71305_70087742	A/C	10	150.884	NA	NA	NA	NA	NA	NA	NA	NA	AA	AA	AA	CC	AA	NN	AA	AA	AA	CC	AA	CC	AA	AA	AA	CC	AA	AA	AA	AA	AA	CC	CC	AA	AA	AA	AA	AA	AA	AA	AA	AA	AA	AA	AA	AA	AA	AA
wsnp_Ex_c1387_2659020	A/C	10	151.321	NA	NA	NA	NA	NA	NA	NA	NA	AA	AA	AA	CC	AA	AA	AA	AA	AA	CC	AA	CC	AA	AA	AA	CC	AA	AA	AA	AA	AA	CC	CC	AA	AA	AA	AA	AA	AA	AA	AA	AA	AA	AA	AA	AA	AA	AA
wsnp_Ex_c14529_22547438	A/C	10	151.321	NA	NA	NA	NA	NA	NA	NA	NA	CC	CC	CC	AA	CC	NN	CC	CC	CC	AA	CC	AA	CC	CC	CC	AA	CC	CC	CC	CC	CC	NN	AA	CC	CC	CC	CC	CC	CC	CC	CC	CC	CC	CC	CC	CC	CC	CC
wsnp_Ex_c15282_23505878	A/C	10	151.321	NA	NA	NA	NA	NA	NA	NA	NA	CC	CC	CC	AA	CC	NN	CC	CC	CC	AA	CC	AA	CC	CC	CC	AA	CC	CC	CC	CC	CC	AC	AA	CC	CC	CC	CC	CC	CC	CC	CC	CC	CC	CC	CC	CC	CC	CC
wsnp_Ex_c23130_32358433	A/C	10	151.321	NA	NA	NA	NA	NA	NA	NA	NA	AA	AA	AA	CC	AA	NN	AA	AA	AA	CC	AA	CC	AA	AA	AA	CC	AA	AA	AA	AA	AA	NN	CC	AA	AA	AA	AA	NN	AA	AA	AA	AA	AA	AA	AA	AA	AA	AA
wsnp_Ku_c50991_56423564	A/C	10	151.321	NA	NA	NA	NA	NA	NA	NA	NA	CC	CC	CC	AA	CC	NN	CC	CC	CC	AA	CC	AA	CC	CC	CC	AA	CC	CC	CC	CC	CC	AC	AA	CC	CC	CC	CC	CC	CC	CC	CC	CC	CC	CC	CC	CC	CC	CC
wsnp_Ku_c46057_52907637	A/C	10	152.206	NA	NA	NA	NA	NA	NA	NA	NA	CC	CC	CC	AA	CC	NN	CC	CC	CC	AA	CC	AA	CC	CC	CC	AA	CC	CC	CC	CC	CC	AC	AA	CC	CC	CC	CC	CC	CC	CC	CC	CC	CC	CC	CC	CC	CC	CC
wsnp_BE442776A_Ta_2_2	A/C	10	152.565	NA	NA	NA	NA	NA	NA	NA	NA	AA	AA	AA	CC	AA	NN	AA	AA	AA	CC	AA	CC	AA	AA	AA	CC	AA	AA	AA	AA	AA	CC	CC	AA	AA	AA	AA	AA	AA	AA	AA	AA	AA	AA	AA	AA	AA	AA
wsnp_Ex_c36141_44153175	A/C	10	152.565	NA	NA	NA	NA	NA	NA	NA	NA	CC	CC	CC	AA	CC	CC	CC	CC	CC	AA	CC	AA	CC	CC	CC	AA	CC	CC	CC	CC	CC	NN	AA	CC	CC	CC	CC	CC	CC	CC	CC	CC	CC	CC	CC	CC	CC	CC
wsnp_Ex_c10527_17198865	A/C	10	153.011	NA	NA	NA	NA	NA	NA	NA	NA	AA	AA	AA	CC	AA	AC	AA	AA	AA	CC	AA	CC	AA	AA	AA	CC	AA	AA	AA	AA	AA	AC	CC	AA	AA	AA	AA	NN	AA	AA	NN	AA	AA	AA	AA	AA	AA	AA
wsnp_Ex_rep_c69890_68851948	A/C	10	153.887	NA	NA	NA	NA	NA	NA	NA	NA	AA	AA	AA	CC	AA	AA	AA	AA	AA	CC	AA	CC	AA	AA	AA	CC	AA	AA	AA	AA	AA	NN	NN	AA	AA	AA	AA	AA	AA	AA	AA	AA	AA	AA	AA	AA	AA	AA
wsnp_JD_c36045_26751163	A/C	10	153.887	NA	NA	NA	NA	NA	NA	NA	NA	AA	AA	AA	CC	AA	AA	AA	AA	AA	CC	AA	CC	AA	AA	AA	CC	AA	AA	AA	AA	AA	NN	CC	AA	AA	AA	AA	AA	AA	AA	AA	AA	AA	AA	AA	AA	AA	AA
wsnp_RFL_Contig1073_101625	A/C	10	153.887	NA	NA	NA	NA	NA	NA	NA	NA	CC	CC	CC	AA	CC	NN	CC	CC	CC	AA	CC	AA	CC	CC	CC	AA	CC	CC	CC	CC	CC	NN	AA	CC	CC	CC	CC	CC	CC	CC	CC	CC	CC	CC	CC	CC	CC	CC
wsnp_Ku_c30381_40208899	A/C	10	154.324	NA	NA	NA	NA	NA	NA	NA	NA	AA	AA	AA	CC	AA	NN	AA	AA	AA	CC	AA	CC	AA	AA	AA	CC	AA	AA	AA	AA	AA	NN	CC	AA	AA	AA	AA	AA	AA	AA	AA	AA	AA	AA	AA	AA	AA	AA
wsnp_Ex_c54395_57291841	A/C	10	155.787	NA	NA	NA	NA	NA	NA	NA	NA	AA	AA	AA	CC	AA	NN	AA	AA	AA	CC	AA	CC	AA	AA	AA	CC	AA	AA	AA	AA	AA	CC	CC	AA	AA	AA	AA	AA	AA	AA	AA	AA	AA	AA	AA	AA	AA	AA
wsnp_Ku_c14515_22860258	A/C	10	155.787	NA	NA	NA	NA	NA	NA	NA	NA	CC	CC	CC	AA	CC	CC	CC	CC	CC	AA	CC	AA	CC	CC	CC	AA	CC	CC	CC	CC	CC	NN	AC	CC	CC	CC	CC	CC	CC	CC	CC	CC	CC	CC	CC	CC	CC	CC
wsnp_Ex_c12818_20334501	A/C	10	156.233	NA	NA	NA	NA	NA	NA	NA	NA	AA	AA	AA	CC	AA	NN	AA	AA	AA	CC	AA	CC	AA	AA	AA	CC	AA	AA	AA	AA	AA	NN	CC	AA	AA	AA	AA	AA	AA	AA	NN	AA	AA	AA	AA	AA	AA	AA
wsnp_Ex_c12818_20334933	A/C	10	156.233	NA	NA	NA	NA	NA	NA	NA	NA	AA	AA	AA	CC	AA	NN	AA	AA	AA	CC	AA	CC	AA	AA	AA	CC	AA	AA	AA	AA	AA	NN	NN	AA	AA	AA	AA	AA	AA	AA	AA	AA	AA	AA	AA	AA	AA	AA
wsnp_Ku_c61953_63254478	A/C	10	156.233	NA	NA	NA	NA	NA	NA	NA	NA	CC	CC	CC	AA	CC	NN	CC	CC	CC	AA	CC	AA	CC	CC	CC	AA	CC	CC	CC	CC	CC	NN	NN	CC	CC	CC	CC	CC	CC	CC	CC	CC	CC	CC	CC	CC	CC	CC
wsnp_Ex_c6044_10590322	A/C	10	156.671	NA	NA	NA	NA	NA	NA	NA	NA	AA	AA	AA	CC	AA	NN	AA	AA	AA	CC	AA	CC	AA	AA	AA	CC	AA	AA	AA	AA	AA	CC	CC	AA	AA	AA	AA	AA	AA	AA	AA	AA	AA	AA	AA	AA	AA	AA
wsnp_Ex_c7550_12907422	A/C	10	156.671	NA	NA	NA	NA	NA	NA	NA	NA	AA	AA	AA	CC	AA	NN	AA	AA	AA	CC	AA	CC	AA	AA	AA	CC	AA	AA	AA	AA	AA	NN	CC	AA	AA	AA	AA	NN	AA	AA	AA	AA	AA	AA	AA	AA	AA	AA
wsnp_Ex_c2617_4864218	A/C	10	157.538	NA	NA	NA	NA	NA	NA	NA	NA	CC	CC	CC	AA	CC	CC	CC	CC	CC	AA	CC	AA	CC	CC	CC	NN	CC	CC	CC	CC	CC	AC	AA	CC	CC	CC	CC	CC	CC	CC	CC	CC	CC	CC	CC	CC	CC	CC
wsnp_Ex_c2617_4864441	A/C	10	157.538	NA	NA	NA	NA	NA	NA	NA	NA	CC	CC	CC	AA	CC	NN	CC	CC	CC	AA	CC	AA	CC	CC	CC	AA	CC	CC	CC	CC	CC	AC	AA	CC	CC	CC	CC	CC	CC	CC	CC	CC	CC	CC	CC	CC	CC	CC
wsnp_Ex_c2617_4864955	A/C	10	157.538	NA	NA	NA	NA	NA	NA	NA	NA	AA	AA	AA	CC	AA	NN	AA	AA	AA	CC	AA	CC	AA	AA	AA	CC	AA	AA	AA	AA	AA	NN	CC	AA	AA	AA	AA	NN	AA	AA	AA	AA	AA	AA	AA	AA	AA	AA
wsnp_JD_c19109_17348071	A/C	10	157.984	NA	NA	NA	NA	NA	NA	NA	NA	CC	CC	CC	AA	CC	NN	CC	AA	CC	AA	NN	AA	CC	CC	CC	AA	CC	CC	CC	CC	CC	AC	AA	CC	CC	CC	CC	CC	CC	CC	CC	CC	CC	CC	CC	CC	CC	CC
wsnp_CAP8_c296_283066	A/C	10	158.422	NA	NA	NA	NA	NA	NA	NA	NA	CC	CC	CC	AA	CC	CC	CC	CC	CC	AA	CC	AA	CC	CC	CC	AA	CC	CC	CC	CC	CC	AC	AA	CC	CC	CC	CC	CC	CC	CC	CC	CC	CC	CC	CC	CC	CC	CC
wsnp_Ex_c31508_40288653	A/C	10	159.499	NA	NA	NA	NA	NA	NA	NA	NA	AA	CC	CC	CC	CC	CC	AA	CC	AA	CC	CC	CC	AA	CC	NN	CC	AA	AA	CC	CC	CC	CC	CC	AA	CC	AA	CC	CC	CC	AA	CC	AA	CC	CC	CC	AA	AA	CC
wsnp_Ex_rep_c67799_66488792	A/C	10	160.698	NA	NA	NA	NA	NA	NA	NA	NA	AA	CC	CC	CC	CC	CC	AA	AA	AA	CC	CC	AA	AA	CC	CC	AA	CC	AA	CC	CC	CC	NN	AA	AA	CC	AA	CC	CC	CC	AA	CC	AA	CC	CC	CC	AA	AA	CC
wsnp_Ex_c10390_17007929	A/C	10	161.722	NA	NA	NA	NA	NA	NA	NA	NA	CC	CC	CC	CC	CC	CC	CC	CC	CC	CC	CC	AA	CC	CC	CC	AA	CC	CC	CC	CC	CC	AC	AC	CC	CC	CC	CC	CC	CC	CC	CC	CC	CC	CC	CC	CC	CC	CC
wsnp_BE591195A_Ta_1_1	A/C	10	162.607	NA	NA	NA	NA	NA	NA	NA	NA	AA	CC	AA	AA	CC	CC	AA	AA	AA	AA	AA	AA	AA	CC	NN	AA	AA	AA	CC	CC	AA	AA	AA	AA	CC	AA	AA	NN	AA	AA	CC	AA	AA	AA	AA	AA	AA	AA
wsnp_Ex_c35839_43909163	A/C	10	162.607	NA	NA	NA	NA	NA	NA	NA	NA	CC	CC	CC	AA	CC	CC	CC	CC	CC	AA	CC	AA	CC	CC	CC	AA	CC	CC	CC	CC	CC	NN	AA	CC	CC	CC	CC	CC	CC	CC	CC	CC	CC	CC	CC	CC	CC	CC
wsnp_Ku_rep_c101597_88729428	A/C	10	163.491	NA	NA	NA	NA	NA	NA	NA	NA	NN	CC	NN	AA	NN	NN	NN	NN	NN	AA	AA	AA	NN	CC	AC	AA	AA	AA	CC	CC	CC	AA	AA	AA	CC	NN	NN	NN	AA	AA	CC	NN	NN	AA	AA	AA	AC	NN
wsnp_Ku_rep_c76865_75281903	A/C	10	164.682	NA	NA	NA	NA	NA	NA	NA	NA	AA	AA	AA	CC	CC	NN	AA	CC	AA	CC	CC	CC	AA	AA	AA	CC	AA	AA	AA	AA	AA	AC	AC	AA	AA	AA	AA	NN	AA	AA	AA	AA	AA	CC	AA	AA	AA	AA
wsnp_Ex_c36701_44603531	A/C	10	166.468	NA	NA	NA	NA	NA	NA	NA	NA	AA	AA	AA	CC	AA	CC	AA	AA	AA	NN	AA	AA	AA	AA	AA	CC	AA	AA	AA	AA	AA	AA	AC	AA	AA	AA	AA	AA	AA	AA	AA	AA	CC	AA	AA	AA	AA	AA
wsnp_Ex_c1520_2906995	A/C	10	167.151	NA	NA	NA	NA	NA	NA	NA	NA	AA	CC	AA	CC	AA	AA	AA	CC	AA	AC	NN	CC	AA	CC	NN	AA	AA	AA	CC	CC	CC	AC	AA	AA	CC	AA	AA	NN	AA	AA	CC	AA	CC	AA	AA	AA	AA	AA
wsnp_Ex_c5487_9686018	A/C	10	167.151	NA	NA	NA	NA	NA	NA	NA	NA	CC	AA	CC	AA	CC	CC	CC	AA	CC	NN	CC	AA	CC	AA	CC	CC	CC	CC	AA	AA	AA	AA	CC	CC	AA	CC	CC	CC	CC	CC	AA	CC	AA	CC	CC	CC	CC	CC
wsnp_Ku_rep_c102527_89481571	A/C	10	168.403	NA	NA	NA	NA	NA	NA	NA	NA	AA	AA	AA	CC	AA	AA	AA	CC	AA	NN	AA	AA	AA	AA	AA	CC	AA	AA	AA	AA	AA	AA	AA	AA	AA	AA	AA	AA	AA	AA	AA	AA	AA	CC	AA	AA	AA	AA
wsnp_BE443973A_Ta_2_1	A/C	10	171.869	NA	NA	NA	NA	NA	NA	NA	NA	CC	CC	AA	CC	CC	CC	CC	CC	CC	CC	AA	CC	CC	CC	CC	CC	CC	CC	CC	CC	AA	AC	CC	CC	CC	CC	AA	NN	AA	CC	CC	CC	CC	AA	AA	CC	CC	AA
wsnp_BE444811A_Ta_2_1	A/C	10	171.869	NA	NA	NA	NA	NA	NA	NA	NA	AA	AA	CC	AA	AA	AA	AA	AA	AA	AA	CC	AA	AA	AA	AA	AA	AA	AA	AA	AA	CC	AC	AA	AA	AA	AA	CC	NN	CC	AA	AA	AA	AA	CC	CC	AA	AA	CC
wsnp_BE444858A_Ta_2_1	A/C	10	171.869	NA	NA	NA	NA	NA	NA	NA	NA	AA	AA	CC	AA	AA	NN	AA	AA	AA	AA	CC	AA	AA	AA	AA	AA	AA	AA	AA	AA	CC	AC	AA	AA	AA	AA	CC	NN	CC	AA	AA	AA	AA	CC	CC	AA	AA	CC
wsnp_BE446344A_Ta_2_1	A/C	10	171.869	NA	NA	NA	NA	NA	NA	NA	NA	CC	CC	AA	CC	CC	CC	CC	CC	CC	CC	NN	CC	CC	CC	CC	CC	CC	CC	CC	CC	AA	CC	CC	CC	CC	CC	AA	NN	AA	CC	CC	CC	CC	AA	AA	CC	CC	AA
wsnp_BE591861A_Ta_2_5	A/C	10	171.869	NA	NA	NA	NA	NA	NA	NA	NA	CC	CC	AA	CC	CC	NN	CC	CC	CC	CC	NN	CC	CC	CC	CC	CC	CC	CC	CC	CC	AA	AC	CC	CC	CC	CC	AA	AC	AA	CC	CC	CC	CC	AA	AA	CC	CC	AA
wsnp_BE637507A_Ta_2_1	A/C	10	171.869	NA	NA	NA	NA	NA	NA	NA	NA	CC	CC	AA	CC	CC	CC	CC	CC	CC	CC	AA	CC	CC	CC	CC	CC	CC	CC	CC	CC	AA	CC	CC	CC	CC	CC	AA	NN	AA	CC	CC	CC	CC	AA	AA	CC	CC	AA
wsnp_Ex_c10479_17138283	A/C	10	171.869	NA	NA	NA	NA	NA	NA	NA	NA	CC	CC	AA	CC	CC	CC	CC	CC	CC	CC	AA	CC	CC	CC	CC	CC	CC	CC	CC	CC	AA	NN	CC	CC	CC	CC	AA	NN	AA	CC	CC	CC	CC	AA	AA	CC	CC	AA
wsnp_Ex_c12481_19890975	A/C	10	171.869	NA	NA	NA	NA	NA	NA	NA	NA	CC	CC	AA	CC	CC	CC	CC	CC	CC	CC	NN	CC	CC	CC	CC	CC	CC	CC	CC	CC	AA	CC	CC	CC	CC	CC	AA	AC	AA	CC	CC	CC	CC	AA	AA	CC	CC	AA
wsnp_Ex_c37383_45143321	A/C	10	171.869	NA	NA	NA	NA	NA	NA	NA	NA	CC	CC	AA	CC	CC	CC	CC	CC	CC	CC	NN	CC	CC	CC	CC	CC	CC	CC	CC	CC	AA	NN	CC	CC	CC	CC	AA	AC	AA	CC	CC	CC	CC	AA	AA	CC	CC	AA
wsnp_Ex_c55245_57821389	A/C	10	173.174	NA	NA	NA	NA	NA	NA	NA	NA	CC	AA	CC	AA	CC	CC	CC	AA	CC	NN	CC	AA	CC	AA	CC	CC	CC	CC	AA	AA	AA	NN	CC	CC	AA	CC	CC	CC	CC	CC	AA	CC	AA	CC	CC	CC	CC	CC
wsnp_Ex_c6320_11003498	A/C	10	173.612	NA	NA	NA	NA	NA	NA	NA	NA	CC	AA	CC	AA	CC	CC	CC	AA	CC	NN	CC	AA	CC	AA	CC	CC	CC	CC	AA	AA	AA	NN	CC	CC	AA	CC	CC	CC	CC	CC	AA	CC	AA	CC	CC	CC	CC	CC
wsnp_Ex_c55245_57821568	A/C	10	174.058	NA	NA	NA	NA	NA	NA	NA	NA	AA	CC	AA	CC	AA	AA	AA	CC	AA	AC	NN	CC	AA	CC	AA	AA	AA	AA	CC	CC	CC	NN	AA	AA	CC	AA	AA	NN	AA	AA	CC	AA	CC	AA	AA	AA	AA	AA
wsnp_Ex_c5487_9685671	A/C	10	174.496	NA	NA	NA	NA	NA	NA	NA	NA	CC	CC	CC	AA	CC	CC	CC	CC	CC	AC	CC	AA	CC	CC	CC	CC	CC	CC	CC	CC	CC	NN	CC	CC	CC	CC	CC	CC	CC	CC	CC	CC	CC	CC	CC	CC	CC	CC
wsnp_Ex_c5690_9994305	A/C	10	175.827	NA	NA	NA	NA	NA	NA	NA	NA	AA	CC	AA	CC	AA	AA	AA	CC	AA	NN	AA	CC	AA	CC	AA	CC	AA	AA	CC	CC	CC	NN	AA	AA	CC	AA	AA	AA	AA	AA	CC	AA	CC	CC	AA	AA	AA	AA
wsnp_Ex_c5690_9994334	A/C	10	175.827	NA	NA	NA	NA	NA	NA	NA	NA	CC	CC	CC	AA	CC	CC	CC	AA	CC	NN	CC	AA	CC	CC	CC	AA	CC	CC	CC	CC	CC	NN	CC	CC	CC	CC	CC	CC	CC	CC	CC	CC	AA	AA	CC	CC	CC	CC
wsnp_Ex_rep_c67145_65628860	A/C	10	176.912	NA	NA	NA	NA	NA	NA	NA	NA	AA	AA	AA	CC	AA	CC	AA	AA	AA	NN	AA	CC	AA	AA	AA	AA	AA	AA	AA	AA	AA	CC	AA	AA	AA	AA	AA	AA	AA	AA	AA	AA	AA	AA	AA	AA	AA	AA
wsnp_BM138178A_Ta_2_1	A/C	10	177.429	NA	NA	NA	NA	NA	NA	NA	NA	CC	AA	CC	CC	CC	CC	CC	CC	CC	CC	CC	CC	CC	AA	CC	CC	CC	CC	AA	AA	AA	CC	CC	CC	AA	CC	CC	CC	CC	CC	AA	CC	AA	CC	CC	CC	CC	CC
wsnp_Ex_c20386_29451037	A/C	10	178.681	NA	NA	NA	NA	NA	NA	NA	NA	CC	CC	CC	AA	CC	CC	CC	AA	CC	NN	CC	CC	CC	CC	CC	AA	CC	CC	CC	CC	CC	NN	CC	CC	CC	CC	CC	CC	CC	CC	CC	CC	AA	AA	AA	CC	CC	CC
wsnp_Ex_c54453_57331510	A/C	10	178.681	NA	NA	NA	NA	NA	NA	NA	NA	AA	AA	AA	CC	AA	AA	AA	CC	AA	NN	AA	AA	AA	AA	AA	CC	AA	AA	AA	AA	AA	AA	AA	AA	AA	AA	AA	AA	AA	AA	AA	AA	CC	CC	CC	AA	AA	AA
wsnp_CAP8_c1013_646748	A/C	10	182.008	NA	NA	NA	NA	NA	NA	NA	NA	AA	AA	AA	AA	AA	AA	AA	AA	AA	AA	AA	AA	AA	AA	AA	CC	AA	AA	AA	AA	AA	AA	AA	AA	AA	AA	AA	AA	AA	AA	AA	AA	AA	CC	AA	AA	AA	AA
wsnp_Ex_c4752_8482625	A/C	10	185.028	NA	NA	NA	NA	NA	NA	NA	NA	AA	AA	CC	AA	CC	CC	AA	AA	AA	AA	AA	AA	AA	AA	AA	AA	NN	AA	AA	CC	AA	AA	AA	AA	AA	AA	CC	NN	CC	AA	AA	NN	AA	AA	CC	AA	AA	CC
wsnp_Ex_c28429_37553452	A/C	10	190.054	NA	NA	NA	NA	NA	NA	NA	NA	CC	CC	CC	CC	CC	CC	CC	CC	CC	CC	NN	CC	CC	CC	CC	CC	CC	CC	CC	CC	CC	AA	CC	CC	CC	CC	CC	CC	CC	CC	CC	CC	CC	CC	CC	CC	CC	CC
wsnp_BE405275A_Ta_1_1	A/C	10	192.365	NA	NA	NA	NA	NA	NA	NA	NA	CC	CC	AA	CC	AA	AA	CC	CC	CC	CC	CC	AA	CC	CC	NN	CC	AC	CC	CC	AA	CC	CC	CC	CC	CC	CC	AA	NN	AA	CC	CC	CC	AA	CC	AA	CC	CC	CC
wsnp_RFL_Contig2771_2524880	A/C	10	192.365	NA	NA	NA	NA	NA	NA	NA	NA	CC	CC	AA	CC	AA	AA	CC	CC	CC	CC	CC	AA	CC	CC	CC	CC	NN	CC	CC	AA	CC	CC	CC	CC	CC	CC	AA	AA	AA	CC	CC	CC	AA	CC	AA	CC	CC	CC
wsnp_Ra_c14920_23225219	A/C	10	194.142	NA	NA	NA	NA	NA	NA	NA	NA	AA	AA	CC	AA	CC	CC	AA	AA	AA	CC	AA	CC	AA	AA	AA	AA	NN	AA	AA	CC	AA	CC	AA	AA	AA	AA	CC	NN	CC	AA	AA	AA	AA	AA	CC	AA	AA	AA
wsnp_Ex_rep_c68680_67535670	A/C	10	208.711	NA	NA	NA	NA	NA	NA	NA	NA	AA	CC	CC	CC	AA	NN	AA	CC	CC	AA	CC	CC	AA	CC	CC	AA	AA	AA	CC	CC	CC	AA	CC	AA	CC	CC	CC	AC	AA	AA	CC	AA	AA	CC	CC	NN	CC	CC
wsnp_JD_c64_103934	A/C	10	208.877	NA	NA	NA	NA	NA	NA	NA	NA	AA	CC	AA	CC	AA	AA	AA	CC	AA	AA	AA	CC	AA	CC	CC	AA	AA	AA	CC	CC	CC	AA	CC	AA	CC	AA	AA	AC	AA	AA	CC	AA	AA	CC	AA	AA	CC	AA
wsnp_Ex_c13354_21047873	A/C	10	211.127	NA	NA	NA	NA	NA	NA	NA	NA	AA	AA	CC	AA	AA	CC	AA	AA	CC	AA	AA	AA	AA	AA	AA	AA	CC	AA	AA	CC	AA	AA	AA	AA	AA	NN	AA	AA	AA	AA	AA	AA	AA	AA	CC	AA	AA	CC
wsnp_Ku_c12399_20037334	A/C	11	0	NA	NA	NA	NA	NA	NA	NA	NA	CC	CC	CC	CC	CC	AC	CC	CC	CC	CC	AA	AA	CC	CC	CC	AA	CC	CC	CC	CC	AA	AA	CC	CC	CC	CC	CC	AA	CC	CC	CC	CC	CC	CC	CC	CC	CC	CC
wsnp_Ra_c2078_4037878	A/C	11	1.19763	NA	NA	NA	NA	NA	NA	NA	NA	AA	CC	CC	AA	CC	AC	AA	CC	AA	AA	AA	AA	CC	CC	CC	CC	CC	CC	CC	CC	CC	CC	CC	AA	CC	CC	CC	CC	CC	CC	CC	CC	CC	CC	CC	CC	CC	CC
wsnp_BF483640B_Ta_2_2	A/C	11	10.9215	NA	NA	NA	NA	NA	NA	NA	NA	CC	CC	CC	CC	CC	CC	CC	CC	CC	CC	AA	CC	CC	CC	CC	NN	CC	CC	CC	CC	CC	CC	CC	CC	CC	CC	CC	CC	CC	CC	CC	CC	CC	CC	CC	CC	CC	CC
wsnp_Ex_rep_c73742_71687509	A/C	11	10.9215	NA	NA	NA	NA	NA	NA	NA	NA	AA	AA	AA	AA	AA	AA	AA	AA	AA	AA	CC	AA	AA	AA	AA	AC	AA	AA	AA	AA	AA	AA	AA	AA	AA	AA	AA	AA	AA	AA	AA	AA	AA	AA	AA	AA	AA	AA
wsnp_Ex_c10347_16946522	A/C	11	14.7999	NA	NA	NA	NA	NA	NA	NA	NA	CC	CC	CC	CC	CC	CC	CC	CC	CC	CC	AA	CC	AA	CC	CC	CC	CC	CC	AA	CC	CC	CC	AA	CC	AA	CC	CC	NN	CC	CC	AA	CC	CC	AA	CC	CC	CC	CC
wsnp_Ex_c18318_27140346	A/C	11	14.7999	NA	NA	NA	NA	NA	NA	NA	NA	AA	AA	AA	AA	AA	NN	AA	CC	AA	AA	AA	CC	AA	AA	AA	NN	AA	AA	AA	AA	AA	CC	AA	AA	AA	AA	AA	AA	AA	AA	AA	AA	AA	AA	AA	AA	AA	AA
wsnp_Ku_c7180_12403155	A/C	11	14.7999	NA	NA	NA	NA	NA	NA	NA	NA	AA	AA	AA	AA	AA	AA	AA	AA	AA	AA	CC	AA	CC	AA	AA	AA	AA	AA	CC	AA	AA	AA	CC	AA	CC	AA	AA	CC	AA	AA	CC	AA	AA	CC	AA	AA	AA	AA
wsnp_Ra_c9755_16200944	A/C	11	14.7999	NA	NA	NA	NA	NA	NA	NA	NA	AA	AA	AA	AA	AA	NN	AA	CC	AA	AA	AA	CC	AA	AA	AA	AC	AA	AA	AA	AA	AA	CC	AA	AA	AA	AA	AA	AA	AA	AA	AA	AA	AA	AA	AA	AA	AA	AA
wsnp_Ku_c7153_12360198	A/C	11	15.7596	NA	NA	NA	NA	NA	NA	NA	NA	CC	CC	CC	CC	CC	CC	CC	CC	CC	CC	CC	CC	CC	CC	CC	CC	CC	NN	CC	CC	CC	CC	AA	CC	CC	CC	CC	NN	CC	CC	CC	CC	AA	AA	CC	CC	CC	CC
wsnp_Ex_c37502_45236634	A/C	11	16.7431	NA	NA	NA	NA	NA	NA	NA	NA	CC	CC	CC	CC	CC	NN	CC	AA	CC	CC	CC	AA	CC	CC	CC	CC	CC	CC	CC	CC	CC	CC	CC	CC	CC	CC	CC	CC	CC	CC	CC	CC	CC	CC	CC	CC	CC	CC
wsnp_Ex_c6739_11646407	A/C	11	20.6374	NA	NA	NA	NA	NA	NA	NA	NA	AA	AA	AA	AA	AA	NN	AA	AA	AA	AA	CC	AA	AA	AA	AA	AA	AA	AA	AA	AA	AA	CC	AA	AA	AA	AA	AA	AA	AA	AA	NN	AA	AA	AA	AA	AA	AA	AA
wsnp_Ex_c30695_39579408	A/C	11	22.3426	NA	NA	NA	NA	NA	NA	NA	NA	CC	CC	CC	CC	CC	NN	CC	AA	CC	CC	AC	AA	AA	CC	CC	CC	CC	AC	AA	CC	CC	CC	AA	CC	AA	CC	CC	NN	CC	CC	AA	CC	AA	AA	CC	CC	CC	CC
wsnp_CAP7_c1723_854530	A/C	11	24.8013	NA	NA	NA	NA	NA	NA	NA	NA	AA	AA	AA	AA	AA	CC	AA	CC	AA	AA	AA	CC	CC	AA	AA	AC	AA	AA	CC	AA	CC	CC	CC	AA	CC	AA	AA	CC	AA	AA	CC	AA	AA	CC	AA	AA	AA	AA
wsnp_Ex_c7362_12622736	A/C	11	25.6024	NA	NA	NA	NA	NA	NA	NA	NA	CC	CC	CC	CC	CC	NN	CC	CC	CC	CC	AA	AA	CC	CC	CC	CC	CC	CC	CC	CC	CC	CC	CC	CC	CC	CC	CC	CC	CC	CC	CC	CC	AA	CC	CC	CC	CC	CC
wsnp_Ku_c6242_10965132	A/C	11	25.999	NA	NA	NA	NA	NA	NA	NA	NA	CC	CC	CC	CC	CC	NN	CC	CC	CC	CC	CC	AA	CC	CC	CC	CC	CC	CC	CC	CC	CC	CC	CC	CC	CC	CC	CC	CC	CC	CC	CC	CC	CC	CC	CC	CC	CC	CC
wsnp_Ra_c9823_16313377	A/C	11	26.3955	NA	NA	NA	NA	NA	NA	NA	NA	CC	CC	CC	CC	CC	AC	CC	CC	CC	CC	CC	AA	CC	CC	CC	CC	CC	CC	CC	CC	CC	CC	CC	CC	CC	CC	CC	CC	CC	CC	CC	CC	CC	CC	CC	CC	CC	CC
wsnp_Ku_c8075_13785546	A/C	11	27.1966	NA	NA	NA	NA	NA	NA	NA	NA	AA	AA	AA	AA	AA	NN	AA	AA	AA	AA	NN	AA	AA	AA	AA	AA	AA	AA	AA	AA	AA	CC	AA	AA	AA	AA	AA	AA	AA	AA	AA	AA	AA	AA	AA	AA	AA	AA
wsnp_BF482960B_Ta_1_4	A/C	11	37.8564	NA	NA	NA	NA	NA	NA	NA	NA	CC	CC	CC	CC	CC	CC	CC	CC	CC	CC	CC	AA	CC	CC	CC	CC	CC	CC	CC	CC	CC	CC	CC	CC	CC	CC	CC	AA	CC	CC	CC	CC	CC	AA	CC	CC	CC	CC
wsnp_BE422566B_Ta_1_1	A/C	11	43.2973	NA	NA	NA	NA	NA	NA	NA	NA	AA	AA	AA	CC	AA	AA	AA	AA	AA	CC	AA	AA	AA	AA	AA	AA	AA	AA	AA	AA	AA	AA	AA	AA	AA	AA	AA	AA	AA	AA	AA	AA	AA	AA	AA	AA	AA	AA
wsnp_BE422566B_Ta_1_2	A/C	11	43.2973	NA	NA	NA	NA	NA	NA	NA	NA	AA	AA	AA	CC	AA	AA	AA	AA	AA	CC	AA	AA	AA	AA	AA	AA	AA	AA	AA	AA	AA	AA	AA	AA	AA	AA	AA	AA	AA	AA	AA	AA	AA	AA	AA	AA	AA	AA
wsnp_RFL_Contig1847_1000121	A/C	11	43.2973	NA	NA	NA	NA	NA	NA	NA	NA	AA	AA	AA	CC	AA	AA	AA	AA	AA	CC	AA	AA	AA	AA	AA	AA	AA	AA	AA	AA	AA	AA	AA	AA	AA	AA	AA	AA	AA	AA	AA	AA	AA	AA	AA	AA	AA	AA
wsnp_BE499456B_Ta_1_1	A/C	11	43.7414	NA	NA	NA	NA	NA	NA	NA	NA	CC	CC	CC	AA	CC	CC	CC	CC	CC	AA	CC	CC	CC	CC	CC	CC	CC	CC	CC	CC	CC	CC	CC	CC	CC	CC	CC	CC	CC	CC	CC	CC	CC	CC	CC	CC	CC	CC
wsnp_RFL_Contig4151_4728831	A/C	11	56.9075	NA	NA	NA	NA	NA	NA	NA	NA	CC	CC	CC	CC	CC	CC	CC	CC	CC	CC	AA	CC	CC	CC	CC	AA	CC	CC	CC	AA	CC	CC	CC	CC	CC	CC	CC	CC	CC	CC	CC	CC	AA	CC	CC	CC	CC	CC
wsnp_BE405519B_Ta_1_1	A/C	11	59.7469	NA	NA	NA	NA	NA	NA	NA	NA	AA	AA	AA	AA	AA	AA	AA	AA	AA	AA	AA	CC	AA	AA	AA	AA	AA	AA	AA	AA	AA	AA	AA	AA	AA	AA	AA	CC	AA	AA	AA	AA	AA	AA	AA	AA	AA	AA
wsnp_Ra_c15715_24192817	A/C	11	59.7469	NA	NA	NA	NA	NA	NA	NA	NA	CC	CC	CC	CC	CC	CC	CC	CC	CC	CC	CC	AA	CC	CC	CC	CC	CC	CC	CC	CC	CC	CC	CC	CC	CC	CC	CC	AA	CC	CC	CC	CC	CC	CC	CC	CC	CC	CC
wsnp_Ex_rep_c70265_69211592	A/C	11	60.2386	NA	NA	NA	NA	NA	NA	NA	NA	CC	CC	CC	CC	CC	CC	CC	CC	CC	CC	CC	AA	CC	CC	CC	CC	CC	CC	CC	CC	CC	CC	CC	CC	CC	CC	CC	AA	CC	CC	CC	CC	CC	CC	CC	CC	CC	CC
wsnp_Ra_c1992_3876325	A/C	11	60.7383	NA	NA	NA	NA	NA	NA	NA	NA	AA	AA	AA	CC	AA	CC	AA	CC	AA	CC	AA	AA	AA	AA	AA	AA	AA	AA	CC	AA	CC	CC	CC	AA	AC	AA	AA	AA	AA	AA	AA	AA	AA	CC	AA	AA	CC	AA
wsnp_Ex_c49319_53953814	A/C	11	60.9921	NA	NA	NA	NA	NA	NA	NA	NA	CC	CC	CC	AA	CC	AA	CC	AA	CC	AA	CC	AA	CC	CC	CC	CC	CC	CC	AA	CC	AA	AA	AA	CC	AA	CC	CC	AA	CC	CC	CC	CC	CC	AA	CC	CC	AA	CC
wsnp_Ex_c3119_5763762	A/C	11	61.7932	NA	NA	NA	NA	NA	NA	NA	NA	CC	AA	AA	CC	AA	CC	CC	CC	AA	CC	CC	AA	AA	AA	CC	CC	AA	CC	CC	CC	CC	CC	CC	CC	NN	AA	AA	AA	AA	AA	AA	AA	CC	CC	AA	AA	CC	AA
wsnp_Ex_c25373_34639805	A/C	11	62.7846	NA	NA	NA	NA	NA	NA	NA	NA	AA	CC	CC	CC	CC	CC	AA	CC	CC	CC	AA	CC	CC	CC	AA	AA	CC	AA	CC	AA	CC	CC	CC	AA	CC	CC	CC	CC	CC	CC	CC	CC	AA	CC	CC	CC	CC	CC
[truncated: 1,827 more rows]
[truncated: 948 more columns]
