# Supplementary material for: Genome-Wide Associations for Water-Soluble Carbohydrate Concentration and Relative Maturity in Wheat Using SNP and DArT Marker Arrays
Source: G3 (Bethesda). 2017 Jun 27;7(8):2821–30. doi: 10.1534/g3.117.039842 (PMC5555485; doi:10.1534/g3.117.039842)
Supplement: Supplementary file 5 [file 2821FileS5.xlsx]

## Sheet: 140512_dart geno hapmap format 
rs	alleles	chrom	pos	strand	assembly	center	protLSID	assayLSID	assayLSID.1	panel	Qccode	113388_5	114892_109	118849_303	120854_183	133513_133	205321_1	207934_221	287525_32	334609_1	53995_155	64990_210	65211_176	65968_22	7624_7	7795_6	7896_254	8109_206	82998_253	8626_465	8890_1549	90670_91	9329_13	95757_7	ATTILA	ATTILA*2/PBW65	AUS33466	AUS33467	AUS33488	AUS33493	AUS33531	AUS33535	AUS33563	AUS33567	AUS33585	AUS33631	AUS33662	AUS33697	AUS33722
wPt.734078	A/C	1	1.54842	NA	NA	NA	NA	NA	NA	NA	NA	AA	AA	AA	AA	CC	AA	CC	CC	AA	AA	CC	AA	AA	AA	AA	AA	AA	AA	CC	AA	AA	AA	AA	AA	AA	AA	CC	AA	AA	AA	AA	AA	AA	AA	AA	AA	AA	AA
wPt.4811	A/C	1	2.40479	NA	NA	NA	NA	NA	NA	NA	NA	NN	NN	NN	NN	NN	NN	NN	NN	NN	NN	NN	NN	NN	NN	NN	NN	NN	NN	NN	NN	NN	NN	NN	NN	NN	NN	NN	NN	NN	NN	NN	NN	NN	NN	NN	NN	NN	NN
wPt.6280	A/C	1	2.54429	NA	NA	NA	NA	NA	NA	NA	NA	AA	AA	NN	AA	AA	AA	AA	AA	AA	AA	AA	AA	CC	AA	AA	AA	AA	AA	AA	AA	AA	AA	AA	AA	AA	AA	AA	AA	AA	AA	AA	CC	AA	AA	AA	AA	AA	CC
wPt.2527	A/C	1	2.56926	NA	NA	NA	NA	NA	NA	NA	NA	CC	CC	CC	AA	CC	AA	CC	CC	AA	CC	AA	AA	CC	AA	AA	CC	CC	CC	CC	CC	AA	CC	AA	CC	CC	CC	AA	CC	AA	AA	CC	CC	AA	AA	AA	AA	CC	CC
wPt.3198	A/C	1	2.72937	NA	NA	NA	NA	NA	NA	NA	NA	CC	CC	AA	CC	CC	AA	CC	CC	NN	CC	AA	AA	CC	AA	AA	CC	CC	CC	CC	CC	AA	CC	AA	CC	CC	AA	AA	AA	CC	AA	AA	CC	AA	AA	AA	AA	CC	CC
wPt.1924	A/C	1	3.15429	NA	NA	NA	NA	NA	NA	NA	NA	CC	CC	CC	CC	CC	AA	CC	CC	AA	AA	AA	AA	AA	AA	AA	NN	CC	CC	CC	CC	AA	CC	AA	CC	CC	CC	AA	CC	CC	AA	CC	NN	AA	AA	AA	AA	CC	CC
wPt.1782	A/C	1	3.77429	NA	NA	NA	NA	NA	NA	NA	NA	NN	NN	NN	NN	NN	NN	NN	NN	NN	NN	NN	NN	NN	NN	NN	NN	NN	NN	NN	NN	NN	NN	NN	NN	NN	NN	NN	NN	NN	NN	NN	NN	NN	NN	NN	NN	NN	NN
wPt.2075	A/C	1	5.75666	NA	NA	NA	NA	NA	NA	NA	NA	AA	CC	NN	CC	CC	AA	AA	AA	AA	CC	AA	AA	CC	AA	AA	CC	AA	CC	AA	CC	AA	AA	AA	AA	AA	AA	CC	AA	CC	CC	AA	AA	AA	CC	CC	AA	AA	CC
wPt.667056	A/C	1	7.10383	NA	NA	NA	NA	NA	NA	NA	NA	NN	NN	NN	NN	NN	NN	NN	NN	NN	NN	NN	NN	NN	NN	NN	NN	NN	NN	NN	NN	NN	NN	NN	NN	NN	NN	NN	NN	NN	NN	NN	NN	NN	NN	NN	NN	NN	NN
wPt.3347	A/C	1	7.1523	NA	NA	NA	NA	NA	NA	NA	NA	AA	CC	AA	CC	AA	AA	CC	CC	AA	CC	AA	AA	CC	AA	AA	CC	AA	CC	CC	CC	AA	AA	AA	CC	CC	CC	AA	AA	CC	AA	AA	CC	CC	AA	AA	AA	CC	AA
wPt.730136	A/C	1	7.59957	NA	NA	NA	NA	NA	NA	NA	NA	AA	CC	AA	CC	AA	AA	CC	CC	AA	CC	AA	AA	CC	AA	AA	CC	AA	CC	CC	CC	AA	AA	AA	CC	CC	CC	AA	AA	CC	AA	AA	CC	CC	AA	AA	AA	CC	CC
wPt.731846	A/C	1	9.1551	NA	NA	NA	NA	NA	NA	NA	NA	CC	CC	NN	CC	CC	AA	CC	CC	AA	AA	AA	AA	CC	NN	AA	CC	CC	CC	CC	CC	AA	CC	AA	CC	CC	CC	AA	CC	CC	AA	CC	CC	AA	NN	AA	AA	CC	CC
wPt.6358	A/C	1	9.8127	NA	NA	NA	NA	NA	NA	NA	NA	CC	AA	CC	AA	AA	AA	AA	AA	AA	AA	AA	AA	AA	NN	AA	AA	CC	AA	AA	AA	AA	AA	AA	AA	CC	AA	AA	CC	AA	AA	AA	AA	AA	AA	AA	AA	AA	AA
wPt.665174	A/C	1	11.4104	NA	NA	NA	NA	NA	NA	NA	NA	CC	AA	AA	AA	CC	CC	AA	AA	CC	AA	CC	CC	AA	AA	CC	AA	CC	AA	AA	AA	CC	CC	CC	AA	AA	AA	CC	AA	AA	CC	AA	AA	CC	CC	CC	CC	AA	CC
wPt.667155	A/C	1	13.4876	NA	NA	NA	NA	NA	NA	NA	NA	AA	AA	CC	AA	CC	AA	CC	CC	AA	AA	AA	AA	AA	AA	AA	AA	CC	AA	CC	AA	AA	AA	AA	AA	AA	AA	CC	CC	CC	NN	CC	AA	AA	AA	AA	CC	AA	AA
wPt.671698	A/C	1	13.5148	NA	NA	NA	NA	NA	NA	NA	NA	CC	AA	CC	AA	CC	CC	AA	CC	CC	AA	CC	CC	AA	CC	CC	AA	CC	AA	CC	AA	CC	CC	CC	AA	AA	AA	CC	CC	AA	CC	CC	AA	CC	CC	CC	CC	AA	AA
wPt.7014	A/C	1	14.5534	NA	NA	NA	NA	NA	NA	NA	NA	AA	AA	AA	AA	CC	AA	AA	CC	AA	AA	AA	AA	AA	AA	AA	AA	AA	AA	CC	AA	AA	AA	AA	AA	AA	AA	AA	NN	AA	AA	CC	AA	AA	AA	AA	AA	AA	AA
tPt.5413	A/C	1	14.8324	NA	NA	NA	NA	NA	NA	NA	NA	NN	NN	NN	NN	NN	NN	NN	NN	NN	NN	NN	NN	NN	NN	NN	NN	NN	NN	NN	NN	NN	NN	NN	NN	NN	NN	NN	NN	NN	NN	NN	NN	NN	NN	NN	NN	NN	NN
wPt.3560	A/C	1	15.4546	NA	NA	NA	NA	NA	NA	NA	NA	CC	CC	CC	CC	AA	CC	CC	AA	AA	CC	CC	CC	CC	CC	CC	CC	CC	CC	AA	CC	CC	CC	CC	CC	CC	CC	CC	AA	CC	CC	AA	CC	CC	CC	CC	CC	CC	CC
wPt.731843	A/C	1	16.6902	NA	NA	NA	NA	NA	NA	NA	NA	NN	NN	NN	NN	NN	NN	NN	NN	NN	NN	NN	NN	NN	NN	NN	NN	NN	NN	NN	NN	NN	NN	NN	NN	NN	NN	NN	NN	NN	NN	NN	NN	NN	NN	NN	NN	NN	NN
wPt.664586	A/C	1	17.5437	NA	NA	NA	NA	NA	NA	NA	NA	CC	CC	AA	AA	CC	CC	AA	CC	CC	AA	CC	AA	AA	CC	CC	AA	CC	AA	CC	AA	CC	CC	CC	AA	AA	AA	CC	AA	AA	NN	AA	AA	AA	CC	CC	CC	AA	CC
wPt.667458	A/C	1	18.3976	NA	NA	NA	NA	NA	NA	NA	NA	CC	CC	AA	AA	CC	CC	AA	CC	NN	AA	CC	CC	AA	CC	CC	AA	CC	AA	CC	AA	CC	CC	CC	AA	AA	AA	CC	AA	AA	AA	AA	AA	AA	CC	CC	NN	AA	AA
wPt.2150	A/C	1	18.4746	NA	NA	NA	NA	NA	NA	NA	NA	CC	CC	CC	CC	CC	CC	CC	AA	NN	CC	CC	CC	CC	CC	CC	CC	CC	CC	AA	CC	CC	CC	CC	CC	CC	CC	CC	CC	CC	CC	CC	CC	CC	CC	CC	CC	CC	CC
wPt.3870	A/C	1	19.6743	NA	NA	NA	NA	NA	NA	NA	NA	CC	AA	AA	AA	CC	CC	AA	AA	CC	AA	CC	CC	AA	NN	CC	AA	CC	AA	AA	NN	CC	CC	CC	AA	AA	AA	CC	AA	AA	CC	AA	AA	CC	CC	CC	CC	AA	CC
wPt.4177	A/C	1	19.8279	NA	NA	NA	NA	NA	NA	NA	NA	CC	CC	AA	CC	CC	CC	CC	CC	CC	CC	CC	CC	CC	CC	CC	CC	CC	CC	CC	NN	CC	CC	CC	CC	CC	CC	CC	NN	CC	CC	NN	CC	AA	CC	CC	CC	CC	CC
wPt.665228	A/C	1	22.2182	NA	NA	NA	NA	NA	NA	NA	NA	AA	AA	AA	AA	AA	AA	CC	AA	CC	AA	CC	AA	AA	AA	AA	AA	AA	AA	AA	AA	AA	AA	AA	AA	CC	AA	CC	AA	AA	AA	AA	AA	AA	AA	AA	AA	AA	AA
wPt.731994	A/C	1	22.3933	NA	NA	NA	NA	NA	NA	NA	NA	AA	CC	NN	CC	AA	CC	CC	AA	NN	CC	CC	CC	CC	CC	CC	CC	CC	CC	AA	CC	CC	CC	CC	CC	CC	CC	CC	AA	CC	CC	AA	CC	CC	CC	CC	CC	CC	AA
wPt.4666	A/C	1	23.8243	NA	NA	NA	NA	NA	NA	NA	NA	CC	CC	AA	AA	CC	CC	AA	CC	CC	AA	CC	CC	AA	CC	CC	AA	CC	AA	CC	AA	CC	CC	CC	AA	AA	AA	CC	AA	AA	NN	AA	AA	AA	CC	CC	CC	AA	CC
wPt.667558	A/C	1	25.7697	NA	NA	NA	NA	NA	NA	NA	NA	AA	AA	AA	AA	AA	AA	AA	AA	AA	AA	AA	AA	AA	AA	AA	AA	AA	AA	AA	AA	AA	AA	AA	AA	AA	NN	AA	CC	AA	AA	AA	AA	AA	AA	AA	AA	AA	AA
wPt.667260	A/C	1	25.8174	NA	NA	NA	NA	NA	NA	NA	NA	AA	AA	AA	AA	CC	AA	AA	CC	AA	AA	AA	AA	AA	AA	AA	AA	AA	AA	CC	AA	AA	AA	AA	AA	AA	AA	AA	CC	AA	AA	CC	AA	AA	AA	AA	AA	AA	CC
wPt.666723	A/C	1	26.2136	NA	NA	NA	NA	NA	NA	NA	NA	AA	AA	AA	AA	CC	AA	CC	CC	AA	AA	AA	CC	AA	AA	AA	AA	AA	AA	AA	AA	AA	AA	AA	AA	AA	CC	CC	CC	AA	CC	CC	CC	CC	AA	AA	AA	AA	AA
wPt.667763	A/C	1	27.2332	NA	NA	NA	NA	NA	NA	NA	NA	CC	CC	CC	CC	AA	CC	CC	AA	CC	CC	CC	CC	CC	CC	CC	CC	CC	CC	AA	CC	CC	CC	CC	CC	CC	CC	CC	AA	CC	CC	AA	CC	CC	CC	CC	CC	CC	CC
wPt.7726	A/C	1	32.238	NA	NA	NA	NA	NA	NA	NA	NA	AA	AA	AA	AA	CC	NN	AA	AA	AA	AA	CC	AA	AA	CC	AA	AA	AA	AA	AA	AA	AA	AA	CC	NN	AA	NN	AA	CC	NN	AA	CC	AA	AA	AA	AA	AA	AA	AA
wPt.667172	A/C	1	35.9035	NA	NA	NA	NA	NA	NA	NA	NA	AA	AA	AA	AA	CC	AA	AA	CC	AA	AA	AA	AA	AA	AA	AA	AA	AA	AA	CC	AA	AA	AA	AA	AA	AA	AA	AA	CC	CC	AA	CC	AA	AA	AA	AA	AA	AA	AA
wPt.3698	A/C	1	44.1143	NA	NA	NA	NA	NA	NA	NA	NA	CC	CC	CC	CC	CC	CC	CC	CC	CC	CC	CC	CC	CC	CC	CC	CC	CC	AA	CC	CC	CC	CC	CC	CC	CC	CC	CC	AA	CC	AA	CC	AA	AA	CC	CC	CC	CC	CC
wPt.731617	A/C	1	44.4177	NA	NA	NA	NA	NA	NA	NA	NA	CC	AA	AA	CC	CC	CC	AA	NN	CC	AA	CC	AA	AA	CC	CC	AA	CC	AA	AA	CC	CC	CC	CC	CC	CC	CC	CC	AA	CC	CC	CC	CC	CC	CC	CC	CC	CC	CC
wPt.1720	A/C	1	47.8943	NA	NA	NA	NA	NA	NA	NA	NA	NN	NN	NN	NN	NN	NN	NN	NN	NN	NN	NN	NN	NN	NN	NN	NN	NN	NN	NN	NN	NN	NN	NN	NN	NN	NN	NN	NN	NN	NN	NN	NN	NN	NN	NN	NN	NN	NN
wPt.8172	A/C	1	53.4743	NA	NA	NA	NA	NA	NA	NA	NA	CC	CC	CC	AA	AA	AA	CC	CC	AA	CC	CC	CC	CC	AA	AA	CC	CC	CC	CC	AA	AA	AA	AA	CC	CC	CC	CC	AA	CC	CC	CC	CC	CC	CC	CC	AA	AA	AA
tPt.5298	A/C	1	56.3412	NA	NA	NA	NA	NA	NA	NA	NA	AA	AA	AA	AA	AA	AA	AA	AA	AA	AA	CC	AA	AA	AA	AA	AA	AA	AA	AA	AA	AA	AA	NN	CC	CC	AA	AA	CC	AA	AA	AA	AA	AA	AA	AA	AA	AA	AA
wPt.9429	A/C	1	59.3222	NA	NA	NA	NA	NA	NA	NA	NA	CC	CC	AA	CC	CC	CC	CC	CC	CC	CC	CC	CC	CC	CC	CC	CC	CC	CC	CC	CC	CC	CC	CC	CC	CC	AA	AA	CC	CC	NN	CC	CC	CC	NN	AA	CC	CC	CC
wPt.4765	A/C	1	63.5743	NA	NA	NA	NA	NA	NA	NA	NA	AA	AA	AA	AA	AA	AA	AA	AA	AA	CC	AA	AA	CC	AA	AA	CC	AA	AA	AA	AA	AA	AA	AA	AA	AA	CC	CC	AA	CC	CC	CC	CC	AA	CC	CC	AA	AA	AA
wPt.3107	A/C	1	63.6839	NA	NA	NA	NA	NA	NA	NA	NA	CC	CC	CC	CC	AA	AA	AA	CC	AA	AA	CC	AA	CC	CC	AA	CC	AA	CC	AA	CC	CC	AA	AA	AA	CC	CC	NN	CC	CC	CC	CC	AA	AA	CC	CC	AA	AA	AA
wPt.667634	A/C	1	64.8294	NA	NA	NA	NA	NA	NA	NA	NA	AA	AA	AA	AA	AA	AA	AA	AA	AA	CC	AA	AA	CC	AA	AA	CC	AA	AA	AA	AA	AA	AA	AA	AA	AA	CC	CC	AA	CC	CC	CC	CC	AA	CC	CC	AA	AA	AA
wPt.6074	A/C	1	64.9454	NA	NA	NA	NA	NA	NA	NA	NA	AA	AA	AA	AA	AA	AA	AA	AA	AA	NN	AA	NN	CC	AA	AA	CC	AA	AA	AA	AA	AA	AA	AA	AA	AA	AA	CC	AA	CC	CC	AA	CC	AA	AA	AA	AA	AA	CC
wPt.9592	A/C	1	68.2502	NA	NA	NA	NA	NA	NA	NA	NA	NN	NN	NN	NN	NN	NN	NN	NN	NN	NN	NN	NN	NN	NN	NN	NN	NN	NN	NN	NN	NN	NN	NN	NN	NN	NN	NN	NN	NN	NN	NN	NN	NN	NN	NN	NN	NN	NN
wPt.6654	A/C	1	68.7473	NA	NA	NA	NA	NA	NA	NA	NA	AA	AA	CC	AA	AA	AA	AA	AA	AA	AA	AA	AA	AA	AA	AA	AA	AA	AA	AA	AA	AA	AA	AA	AA	AA	CC	CC	AA	AA	NN	CC	AA	AA	CC	CC	AA	AA	AA
wPt.1906	A/C	1	69.1966	NA	NA	NA	NA	NA	NA	NA	NA	CC	CC	CC	AA	AA	AA	CC	CC	AA	CC	CC	CC	CC	AA	AA	CC	AA	CC	CC	CC	AA	AA	AA	CC	CC	AA	CC	CC	CC	AA	CC	AA	AA	CC	CC	AA	AA	AA
wPt.665784	A/C	1	69.1966	NA	NA	NA	NA	NA	NA	NA	NA	NN	NN	NN	NN	NN	NN	NN	NN	NN	NN	NN	NN	NN	NN	NN	NN	NN	NN	NN	NN	NN	NN	NN	NN	NN	NN	NN	NN	NN	NN	NN	NN	NN	NN	NN	NN	NN	NN
wPt.665590	A/C	1	69.7304	NA	NA	NA	NA	NA	NA	NA	NA	AA	AA	AA	AA	CC	CC	AA	AA	CC	AA	AA	AA	AA	AA	CC	AA	CC	AA	AA	CC	CC	CC	CC	AA	NN	AA	AA	AA	CC	AA	CC	AA	CC	AA	AA	CC	CC	CC
wPt.730408	A/C	1	74.5304	NA	NA	NA	NA	NA	NA	NA	NA	CC	CC	CC	CC	CC	AA	CC	CC	CC	CC	CC	CC	CC	CC	CC	CC	CC	AA	CC	CC	CC	CC	CC	CC	CC	CC	CC	AA	CC	AA	CC	AA	AA	CC	CC	CC	CC	CC
wPt.665725	A/C	1	76.6348	NA	NA	NA	NA	NA	NA	NA	NA	CC	CC	AA	AA	AA	AA	AA	AA	AA	AA	CC	AA	AA	AA	AA	AA	AA	CC	AA	NN	CC	AA	AA	CC	CC	AA	AA	CC	AA	AA	CC	CC	CC	AA	AA	AA	AA	AA
wPt.732970	A/C	1	83.9276	NA	NA	NA	NA	NA	NA	NA	NA	AA	AA	AA	AA	CC	CC	AA	AA	AA	AA	AA	AA	AA	AA	CC	AA	CC	AA	AA	CC	AA	CC	AA	AA	AA	AA	AA	AA	AA	AA	AA	AA	CC	AA	AA	CC	CC	CC
wPt.664666	A/C	1	85.2385	NA	NA	NA	NA	NA	NA	NA	NA	CC	CC	CC	CC	AA	AA	CC	CC	CC	CC	AA	CC	CC	CC	AA	CC	AA	CC	CC	AA	AA	AA	CC	CC	CC	AA	CC	AA	AA	AA	AA	AA	AA	CC	CC	AA	CC	AA
wPt.668087	A/C	1	88.1081	NA	NA	NA	NA	NA	NA	NA	NA	NN	NN	NN	NN	NN	NN	NN	NN	NN	NN	NN	NN	NN	NN	NN	NN	NN	NN	NN	NN	NN	NN	NN	NN	NN	NN	NN	NN	NN	NN	NN	NN	NN	NN	NN	NN	NN	NN
wPt.667252	A/C	1	110.199	NA	NA	NA	NA	NA	NA	NA	NA	CC	AA	AA	AA	CC	CC	CC	CC	AA	CC	CC	AA	CC	AA	CC	CC	AA	AA	NN	CC	AA	CC	CC	CC	CC	AA	CC	AA	NN	CC	AA	CC	CC	AA	AA	AA	CC	CC
wPt.667153	A/C	1	111.252	NA	NA	NA	NA	NA	NA	NA	NA	CC	CC	CC	CC	CC	CC	CC	CC	CC	NN	CC	AA	CC	CC	CC	CC	CC	CC	CC	CC	CC	CC	CC	CC	CC	AA	CC	AA	CC	CC	CC	CC	CC	CC	CC	CC	CC	CC
wPt.4408	A/C	1	113.374	NA	NA	NA	NA	NA	NA	NA	NA	CC	AA	AA	AA	CC	CC	CC	CC	AA	CC	CC	AA	CC	AA	CC	CC	AA	AA	CC	CC	AA	CC	CC	CC	CC	AA	CC	AA	NN	CC	AA	CC	CC	AA	AA	AA	CC	CC
tPt.1012	A/C	1	115.398	NA	NA	NA	NA	NA	NA	NA	NA	CC	AA	AA	AA	CC	AA	CC	AA	AA	CC	CC	AA	CC	AA	AA	CC	AA	AA	AA	CC	AA	AA	AA	CC	AA	CC	CC	CC	CC	AA	AA	AA	AA	AA	AA	AA	AA	AA
wPt.2847	A/C	1	117.164	NA	NA	NA	NA	NA	NA	NA	NA	CC	AA	AA	AA	CC	CC	CC	CC	AA	AA	CC	AA	CC	AA	CC	CC	AA	AA	AA	CC	AA	CC	CC	CC	NN	AA	CC	AA	CC	CC	AA	CC	CC	AA	AA	AA	CC	CC
wPt.669499	A/C	1	118.749	NA	NA	NA	NA	NA	NA	NA	NA	CC	AA	CC	AA	CC	CC	CC	NN	CC	NN	CC	AA	CC	CC	AA	CC	CC	AA	CC	CC	AA	AA	CC	CC	CC	AA	CC	AA	CC	CC	CC	CC	CC	NN	CC	AA	CC	AA
wPt.4897	A/C	1	118.867	NA	NA	NA	NA	NA	NA	NA	NA	NN	NN	NN	NN	NN	NN	NN	NN	NN	NN	NN	NN	NN	NN	NN	NN	NN	NN	NN	NN	NN	NN	NN	NN	NN	NN	NN	NN	NN	NN	NN	NN	NN	NN	NN	NN	NN	NN
wPt.5316	A/C	1	120.159	NA	NA	NA	NA	NA	NA	NA	NA	AA	AA	CC	CC	AA	CC	AA	NN	NN	AA	AA	CC	AA	AA	CC	AA	CC	CC	CC	AA	CC	AA	CC	AA	CC	CC	AA	AA	AA	AA	AA	AA	CC	CC	CC	CC	CC	CC
wPt.1792	A/C	1	125.404	NA	NA	NA	NA	NA	NA	NA	NA	NN	NN	NN	NN	NN	NN	NN	NN	NN	NN	NN	NN	NN	NN	NN	NN	NN	NN	NN	NN	NN	NN	NN	NN	NN	NN	NN	NN	NN	NN	NN	NN	NN	NN	NN	NN	NN	NN
wPt.5367	A/C	1	126.674	NA	NA	NA	NA	NA	NA	NA	NA	AA	CC	CC	CC	AA	CC	AA	CC	CC	AA	AA	CC	AA	CC	CC	AA	CC	CC	CC	AA	CC	AA	CC	AA	CC	AA	AA	AA	AA	AA	AA	CC	CC	CC	CC	CC	CC	CC
wPt.664570	A/C	1	130.394	NA	NA	NA	NA	NA	NA	NA	NA	CC	AA	CC	CC	CC	CC	CC	CC	CC	CC	CC	CC	CC	CC	CC	CC	CC	CC	CC	AA	CC	CC	CC	AA	AA	CC	CC	CC	CC	CC	CC	CC	CC	AA	AA	CC	CC	CC
wPt.731090	A/C	1	132.057	NA	NA	NA	NA	NA	NA	NA	NA	CC	CC	NN	CC	CC	CC	AA	CC	CC	CC	AA	CC	CC	CC	CC	CC	CC	CC	CC	CC	CC	CC	CC	CC	CC	NN	CC	AA	AA	CC	CC	CC	CC	CC	CC	CC	CC	CC
tPt.6091	A/C	1	134.161	NA	NA	NA	NA	NA	NA	NA	NA	CC	CC	NN	AA	AA	AA	CC	AA	CC	AA	CC	AA	AA	AA	AA	AA	AA	AA	AA	CC	AA	AA	AA	NN	AA	AA	AA	CC	CC	NN	CC	AA	CC	CC	CC	AA	AA	AA
wPt.1786	A/C	1	135.287	NA	NA	NA	NA	NA	NA	NA	NA	CC	CC	AA	AA	AA	AA	CC	AA	CC	AA	CC	AA	AA	AA	AA	AA	AA	AA	AA	CC	AA	AA	AA	AA	AA	AA	AA	CC	CC	AA	CC	AA	CC	CC	CC	AA	AA	AA
wPt.664593	A/C	1	135.521	NA	NA	NA	NA	NA	NA	NA	NA	CC	CC	AA	AA	AA	AA	CC	AA	CC	AA	CC	AA	AA	AA	AA	AA	AA	AA	AA	CC	AA	AA	AA	AA	AA	AA	AA	CC	CC	AA	CC	AA	CC	CC	CC	AA	AA	AA
tPt.1419	A/C	1	135.624	NA	NA	NA	NA	NA	NA	NA	NA	AA	CC	AA	CC	CC	AA	AA	AA	AA	AA	AA	AA	CC	CC	CC	CC	CC	CC	AA	AA	CC	CC	AA	CC	CC	AA	CC	AA	AA	AA	CC	CC	AA	AA	AA	CC	CC	CC
wPt.732616	A/C	1	135.988	NA	NA	NA	NA	NA	NA	NA	NA	CC	AA	AA	AA	AA	CC	CC	CC	AA	AA	CC	AA	AA	AA	AA	AA	AA	AA	CC	CC	AA	AA	CC	AA	AA	CC	AA	CC	CC	AA	AA	AA	CC	CC	CC	AA	AA	AA
wPt.668205	A/C	1	136.484	NA	NA	NA	NA	NA	NA	NA	NA	CC	CC	CC	AA	AA	CC	CC	CC	CC	CC	CC	AA	CC	AA	AA	CC	AA	AA	CC	CC	AA	AA	CC	AA	AA	AA	CC	AA	CC	CC	CC	AA	CC	CC	CC	AA	AA	AA
wPt.2751	A/C	2	2.8081	NA	NA	NA	NA	NA	NA	NA	NA	CC	CC	CC	CC	CC	CC	AA	AA	AA	AA	CC	CC	CC	AA	AA	CC	CC	CC	AA	CC	AA	AA	CC	AA	AA	AA	CC	CC	CC	CC	AA	AA	AA	CC	CC	AA	AA	AA
wPt.741297	A/C	2	4.80822	NA	NA	NA	NA	NA	NA	NA	NA	AA	AA	CC	CC	CC	CC	AA	CC	CC	CC	AA	CC	CC	CC	CC	CC	CC	CC	CC	CC	AA	AA	CC	CC	CC	AA	CC	CC	CC	AA	CC	AA	AA	CC	CC	CC	CC	AA
wPt.1560	A/C	2	5.31799	NA	NA	NA	NA	NA	NA	NA	NA	CC	CC	CC	NN	CC	CC	AA	CC	CC	CC	CC	AA	CC	CC	CC	CC	CC	CC	CC	CC	AA	CC	CC	CC	CC	AA	CC	CC	CC	CC	CC	CC	CC	CC	CC	CC	CC	CC
wPt.744437	A/C	2	7.29393	NA	NA	NA	NA	NA	NA	NA	NA	AA	CC	CC	CC	CC	AA	CC	CC	AA	CC	AA	CC	CC	CC	CC	CC	CC	CC	CC	CC	CC	AA	AA	CC	CC	AA	CC	AA	CC	AA	CC	AA	AA	CC	CC	CC	CC	CC
wPt.1238	A/C	2	7.36432	NA	NA	NA	NA	NA	NA	NA	NA	AA	CC	CC	NN	CC	AA	AA	AA	AA	AA	CC	AA	CC	AA	AA	CC	CC	CC	AA	NN	AA	NN	AA	AA	AA	AA	CC	CC	CC	CC	AA	CC	CC	CC	CC	AA	AA	AA
wPt.742230	A/C	2	8.53588	NA	NA	NA	NA	NA	NA	NA	NA	AA	CC	CC	CC	CC	AA	CC	CC	AA	CC	AA	CC	CC	CC	CC	CC	CC	CC	CC	CC	CC	CC	AA	CC	CC	CC	CC	AA	CC	CC	CC	CC	CC	CC	CC	CC	CC	CC
wPt.6370	A/C	2	9.16035	NA	NA	NA	NA	NA	NA	NA	NA	CC	CC	CC	CC	CC	CC	AA	CC	CC	NN	CC	AA	CC	AA	AA	CC	CC	CC	CC	CC	AA	CC	CC	CC	CC	AA	CC	CC	CC	CC	AA	CC	CC	CC	CC	AA	AA	CC
wPt.7094	A/C	2	10.952	NA	NA	NA	NA	NA	NA	NA	NA	CC	CC	CC	CC	CC	CC	AA	CC	CC	AA	CC	NN	CC	AA	AA	CC	CC	CC	CC	CC	AA	CC	CC	CC	CC	AA	CC	CC	CC	CC	AA	CC	CC	CC	CC	AA	AA	CC
wPt.7359	A/C	2	11.2844	NA	NA	NA	NA	NA	NA	NA	NA	AA	CC	CC	CC	CC	AA	AA	AA	AA	CC	AA	NN	CC	AA	AA	CC	CC	CC	AA	CC	AA	AA	AA	AA	AA	AA	CC	AA	CC	NN	AA	AA	AA	CC	CC	AA	AA	AA
wPt.6442	A/C	2	11.7956	NA	NA	NA	NA	NA	NA	NA	NA	AA	CC	CC	CC	CC	CC	AA	AA	CC	CC	AA	AA	CC	NN	AA	CC	CC	CC	AA	CC	AA	AA	CC	AA	AA	AA	CC	CC	CC	AA	AA	AA	AA	CC	CC	AA	AA	AA
wPt.3098	A/C	2	12.3837	NA	NA	NA	NA	NA	NA	NA	NA	AA	CC	CC	CC	CC	AA	CC	CC	AA	CC	AA	CC	CC	CC	CC	AA	CC	CC	CC	CC	CC	CC	AA	CC	CC	CC	CC	AA	CC	CC	CC	CC	CC	CC	CC	CC	CC	CC
wPt.3465	A/C	2	14.2559	NA	NA	NA	NA	NA	NA	NA	NA	AA	CC	CC	CC	CC	AA	CC	AA	AA	CC	CC	NN	CC	AA	AA	CC	CC	CC	AA	CC	AA	AA	AA	AA	AA	AA	CC	CC	CC	CC	AA	CC	CC	CC	CC	AA	AA	AA
wPt.9639	A/C	2	14.565	NA	NA	NA	NA	NA	NA	NA	NA	AA	NN	CC	CC	CC	AA	CC	CC	AA	CC	AA	CC	CC	CC	CC	CC	CC	CC	CC	CC	CC	AA	AA	CC	CC	AA	CC	AA	CC	AA	CC	AA	AA	NN	AA	CC	CC	AA
rPt.2040	A/C	2	17.3424	NA	NA	NA	NA	NA	NA	NA	NA	CC	CC	CC	CC	CC	AA	AA	AA	AA	NN	AA	NN	CC	AA	AA	CC	CC	CC	AA	NN	AA	AA	AA	AA	AA	AA	CC	AA	CC	CC	AA	AA	AA	CC	CC	AA	AA	NN
tPt.5675	A/C	2	17.734	NA	NA	NA	NA	NA	NA	NA	NA	CC	CC	CC	CC	CC	CC	CC	CC	CC	CC	AA	CC	CC	CC	CC	CC	CC	CC	CC	CC	CC	CC	CC	CC	CC	AA	CC	CC	CC	CC	CC	CC	CC	CC	CC	CC	CC	CC
wPt.4236	A/C	2	18.4526	NA	NA	NA	NA	NA	NA	NA	NA	NN	NN	NN	NN	NN	NN	NN	NN	NN	NN	NN	NN	NN	NN	NN	NN	NN	NN	NN	NN	NN	NN	NN	NN	NN	NN	NN	NN	NN	NN	NN	NN	NN	NN	NN	NN	NN	NN
wPt.1116	A/C	2	20.9117	NA	NA	NA	NA	NA	NA	NA	NA	CC	CC	CC	CC	CC	AA	AA	AA	AA	CC	AA	CC	CC	AA	AA	CC	CC	CC	AA	CC	AA	AA	AA	AA	NN	AA	CC	CC	CC	CC	AA	AA	AA	CC	CC	AA	AA	AA
wPt.1911	A/C	2	21.6496	NA	NA	NA	NA	NA	NA	NA	NA	AA	CC	CC	CC	CC	AA	AA	AA	AA	AA	AA	CC	CC	AA	AA	CC	CC	CC	AA	CC	AA	AA	AA	AA	AA	CC	CC	AA	CC	CC	AA	AA	CC	CC	CC	AA	AA	AA
wPt.8240	A/C	2	22.3804	NA	NA	NA	NA	NA	NA	NA	NA	CC	CC	CC	CC	CC	CC	CC	CC	CC	CC	CC	AA	CC	CC	CC	CC	CC	CC	CC	CC	CC	CC	CC	CC	CC	CC	CC	AA	CC	CC	CC	CC	CC	CC	CC	CC	CC	CC
wPt.2575	A/C	2	23.0943	NA	NA	NA	NA	NA	NA	NA	NA	CC	CC	CC	CC	CC	AA	AA	AA	AA	CC	CC	CC	CC	AA	AA	CC	CC	CC	AA	CC	AA	AA	AA	AA	AA	CC	CC	CC	CC	CC	AA	CC	CC	CC	CC	AA	AA	AA
wPt.5347	A/C	2	23.333	NA	NA	NA	NA	NA	NA	NA	NA	AA	CC	CC	CC	CC	AA	CC	AA	AA	CC	AA	CC	CC	CC	CC	CC	CC	CC	AA	CC	CC	CC	AA	CC	CC	AA	CC	AA	CC	CC	CC	CC	CC	CC	CC	CC	CC	AA
wPt.6592	A/C	2	23.7143	NA	NA	NA	NA	NA	NA	NA	NA	NN	NN	NN	NN	NN	NN	NN	NN	NN	NN	NN	NN	NN	NN	NN	NN	NN	NN	NN	NN	NN	NN	NN	NN	NN	NN	NN	NN	NN	NN	NN	NN	NN	NN	NN	NN	NN	NN
wPt.741274	A/C	2	24.3991	NA	NA	NA	NA	NA	NA	NA	NA	CC	CC	CC	CC	CC	AA	AA	AA	AA	NN	AA	CC	CC	AA	AA	CC	CC	CC	AA	CC	AA	AA	AA	AA	AA	AA	CC	AA	CC	CC	AA	AA	AA	CC	CC	AA	AA	CC
tPt.7183	A/C	2	27.4098	NA	NA	NA	NA	NA	NA	NA	NA	NN	NN	NN	NN	NN	NN	NN	NN	NN	NN	NN	NN	NN	NN	NN	NN	NN	NN	NN	NN	NN	NN	NN	NN	NN	NN	NN	NN	NN	NN	NN	NN	NN	NN	NN	NN	NN	NN
wPt.733882	A/C	2	28.4993	NA	NA	NA	NA	NA	NA	NA	NA	AA	CC	CC	NN	CC	NN	AA	AA	AA	CC	AA	CC	CC	CC	AA	CC	CC	CC	AA	CC	AA	AA	AA	AA	AA	CC	CC	CC	CC	AA	AA	AA	AA	CC	CC	AA	AA	AA
wPt.1876	A/C	2	29.4943	NA	NA	NA	NA	NA	NA	NA	NA	NN	NN	NN	NN	NN	NN	NN	NN	NN	NN	NN	NN	NN	NN	NN	NN	NN	NN	NN	NN	NN	NN	NN	NN	NN	NN	NN	NN	NN	NN	NN	NN	NN	NN	NN	NN	NN	NN
wPt.7242	A/C	2	29.5965	NA	NA	NA	NA	NA	NA	NA	NA	AA	CC	CC	CC	CC	CC	AA	AA	AA	CC	CC	CC	CC	CC	AA	CC	CC	CC	AA	CC	CC	NN	AA	AA	AA	CC	CC	CC	CC	CC	CC	CC	CC	CC	CC	AA	CC	AA
tPt.8929	A/C	2	30.6326	NA	NA	NA	NA	NA	NA	NA	NA	NN	NN	NN	NN	NN	NN	NN	NN	NN	NN	NN	NN	NN	NN	NN	NN	NN	NN	NN	NN	NN	NN	NN	NN	NN	NN	NN	NN	NN	NN	NN	NN	NN	NN	NN	NN	NN	NN
wPt.5899	A/C	2	30.9128	NA	NA	NA	NA	NA	NA	NA	NA	CC	CC	CC	CC	CC	CC	CC	CC	CC	CC	CC	CC	CC	CC	CC	CC	CC	CC	CC	CC	CC	CC	CC	CC	CC	CC	CC	CC	CC	CC	CC	CC	CC	CC	CC	CC	CC	NN
wPt.5562	A/C	2	30.969	NA	NA	NA	NA	NA	NA	NA	NA	AA	CC	CC	CC	CC	AA	AA	AA	AA	CC	CC	CC	CC	AA	AA	CC	CC	CC	AA	CC	CC	AA	AA	AA	AA	CC	CC	CC	CC	CC	AA	CC	CC	CC	CC	AA	NN	AA
wPt.1726	A/C	2	31.106	NA	NA	NA	NA	NA	NA	NA	NA	AA	CC	CC	CC	CC	AA	CC	AA	CC	CC	CC	CC	CC	AA	AA	CC	CC	CC	AA	CC	CC	AA	AA	AA	AA	AA	CC	CC	CC	CC	AA	CC	CC	CC	CC	AA	AA	AA
wPt.1637	A/C	2	31.6474	NA	NA	NA	NA	NA	NA	NA	NA	NN	NN	NN	NN	NN	NN	NN	NN	NN	NN	NN	NN	NN	NN	NN	NN	NN	NN	NN	NN	NN	NN	NN	NN	NN	NN	NN	NN	NN	NN	NN	NN	NN	NN	NN	NN	NN	NN
wPt.740897	A/C	2	34.1393	NA	NA	NA	NA	NA	NA	NA	NA	AA	CC	CC	CC	CC	AA	CC	AA	CC	CC	CC	CC	CC	AA	AA	CC	CC	CC	AA	CC	CC	NN	AA	AA	AA	AA	CC	CC	CC	CC	AA	CC	CC	CC	CC	AA	AA	AA
wPt.1684	A/C	2	34.6805	NA	NA	NA	NA	NA	NA	NA	NA	AA	CC	CC	CC	CC	AA	AA	AA	AA	CC	AA	NN	CC	CC	AA	CC	CC	CC	AA	CC	CC	AA	AA	AA	AA	AA	CC	AA	CC	CC	AA	CC	CC	CC	CC	AA	AA	AA
wPt.741749	A/C	2	34.7858	NA	NA	NA	NA	NA	NA	NA	NA	AA	CC	CC	CC	CC	AA	AA	AA	AA	NN	AA	NN	CC	AA	AA	CC	CC	CC	AA	CC	AA	AA	AA	AA	AA	AA	CC	AA	CC	CC	AA	AA	AA	CC	CC	AA	AA	AA
wPt.6012	A/C	2	34.7963	NA	NA	NA	NA	NA	NA	NA	NA	CC	CC	CC	CC	CC	NN	CC	CC	AA	CC	CC	AA	CC	CC	CC	CC	CC	CC	CC	CC	CC	CC	CC	CC	CC	AA	CC	AA	CC	CC	CC	AA	CC	CC	CC	CC	CC	CC
wPt.3266	A/C	2	35.6821	NA	NA	NA	NA	NA	NA	NA	NA	CC	CC	AA	NN	AA	CC	AA	CC	CC	AA	CC	AA	AA	CC	CC	AA	NN	AA	CC	AA	CC	CC	CC	CC	CC	CC	CC	AA	AA	CC	CC	AA	CC	AA	AA	CC	CC	CC
wPt.2694	A/C	2	36.5943	NA	NA	NA	NA	NA	NA	NA	NA	NN	NN	NN	NN	NN	NN	NN	NN	NN	NN	NN	NN	NN	NN	NN	NN	NN	NN	NN	NN	NN	NN	NN	NN	NN	NN	NN	NN	NN	NN	NN	NN	NN	NN	NN	NN	NN	NN
wPt.9973	A/C	2	38.5983	NA	NA	NA	NA	NA	NA	NA	NA	CC	AA	AA	AA	AA	CC	AA	CC	CC	AA	CC	AA	AA	CC	CC	AA	NN	NN	CC	AA	CC	CC	CC	CC	CC	CC	NN	AA	AA	NN	CC	AA	CC	NN	AA	CC	CC	CC
wPt.8779	A/C	2	39.4144	NA	NA	NA	NA	NA	NA	NA	NA	AA	AA	AA	AA	CC	CC	AA	CC	CC	AA	CC	AA	CC	AA	CC	CC	AA	AA	CC	CC	CC	AA	CC	CC	CC	CC	CC	AA	CC	AA	AA	AA	AA	CC	CC	AA	AA	AA
wPt.668027	A/C	2	40.2555	NA	NA	NA	NA	NA	NA	NA	NA	AA	AA	AA	AA	AA	AA	AA	AA	AA	AA	AA	AA	AA	AA	AA	NN	AA	AA	AA	AA	AA	AA	AA	AA	AA	AA	AA	CC	AA	AA	CC	AA	AA	AA	CC	AA	AA	AA
wPt.2786	A/C	2	40.4938	NA	NA	NA	NA	NA	NA	NA	NA	CC	CC	CC	CC	CC	CC	CC	CC	CC	NN	CC	CC	CC	AA	AA	CC	CC	CC	CC	CC	CC	AA	CC	CC	CC	CC	CC	CC	CC	CC	AA	CC	CC	CC	CC	AA	AA	AA
wPt.8168	A/C	2	41.0943	NA	NA	NA	NA	NA	NA	NA	NA	AA	AA	AA	AA	AA	AA	AA	NN	AA	AA	AA	AA	AA	AA	AA	AA	AA	AA	AA	AA	CC	AA	AA	AA	AA	AA	AA	CC	AA	AA	AA	CC	CC	AA	AA	AA	AA	AA
wPt.1573	A/C	2	42.3543	NA	NA	NA	NA	NA	NA	NA	NA	AA	AA	AA	AA	AA	AA	AA	AA	CC	AA	AA	AA	AA	CC	CC	AA	CC	AA	AA	CC	AA	CC	AA	CC	CC	AA	AA	NN	CC	AA	CC	AA	AA	CC	CC	CC	AA	AA
wPt.7273	A/C	2	44.3617	NA	NA	NA	NA	NA	NA	NA	NA	AA	AA	AA	AA	AA	AA	AA	AA	AA	AA	AA	AA	AA	AA	AA	AA	AA	AA	AA	AA	CC	AA	AA	AA	AA	AA	AA	AA	AA	AA	AA	CC	AA	AA	AA	AA	AA	AA
wPt.3566	A/C	2	44.9543	NA	NA	NA	NA	NA	NA	NA	NA	AA	AA	AA	AA	AA	AA	AA	NN	AA	AA	AA	AA	AA	AA	CC	AA	CC	AA	AA	CC	AA	CC	AA	CC	CC	AA	AA	AA	AA	AA	CC	AA	AA	AA	AA	CC	CC	AA
wPt.3451	A/C	2	45.5559	NA	NA	NA	NA	NA	NA	NA	NA	CC	CC	CC	CC	CC	CC	CC	CC	AA	CC	AA	CC	CC	CC	CC	CC	CC	CC	CC	AA	AA	CC	CC	AA	AA	CC	CC	CC	CC	CC	CC	AA	CC	CC	CC	CC	CC	CC
wPt.3579	A/C	2	48.8859	NA	NA	NA	NA	NA	NA	NA	NA	NN	NN	NN	NN	NN	NN	NN	NN	NN	NN	NN	NN	NN	NN	NN	NN	NN	NN	NN	NN	NN	NN	NN	NN	NN	NN	NN	NN	NN	NN	NN	NN	NN	NN	NN	NN	NN	NN
wPt.2315	A/C	2	57.2343	NA	NA	NA	NA	NA	NA	NA	NA	AA	AA	CC	CC	AA	AA	AA	AA	AA	AA	CC	CC	AA	AA	AA	AA	CC	AA	AA	CC	AA	AA	AA	CC	CC	CC	AA	CC	AA	AA	CC	CC	AA	AA	AA	AA	AA	CC
wPt.1247	A/C	2	66.4043	NA	NA	NA	NA	NA	NA	NA	NA	AA	AA	AA	AA	AA	AA	AA	AA	AA	AA	AA	AA	AA	AA	AA	AA	AA	AA	AA	AA	AA	CC	AA	AA	AA	AA	AA	AA	AA	AA	AA	AA	AA	AA	AA	AA	AA	AA
wPt.9857	A/C	2	67.1572	NA	NA	NA	NA	NA	NA	NA	NA	AA	CC	CC	CC	AA	AA	CC	CC	AA	AA	CC	AA	AA	AA	AA	AA	CC	AA	CC	CC	AA	AA	AA	CC	CC	AA	AA	AA	AA	NN	AA	CC	AA	AA	AA	AA	AA	AA
wPt.9032	A/C	2	72.9659	NA	NA	NA	NA	NA	NA	NA	NA	CC	AA	AA	AA	CC	CC	AA	AA	CC	CC	AA	AA	CC	CC	AA	CC	AA	AA	AA	AA	CC	CC	CC	AA	AA	AA	AA	AA	AA	AA	CC	AA	AA	CC	CC	CC	CC	AA
wPt.7160	A/C	2	73.4664	NA	NA	NA	NA	NA	NA	NA	NA	AA	AA	AA	AA	AA	AA	AA	AA	AA	AA	AA	AA	AA	AA	CC	AA	AA	AA	AA	AA	AA	AA	AA	AA	AA	AA	AA	AA	AA	AA	AA	AA	CC	AA	AA	AA	AA	AA
wPt.6975	A/C	2	73.8605	NA	NA	NA	NA	NA	NA	NA	NA	CC	CC	AA	AA	CC	CC	CC	AA	NN	CC	CC	AA	CC	CC	AA	CC	CC	AA	AA	AA	CC	CC	CC	CC	CC	AA	AA	CC	AA	AA	CC	CC	AA	CC	CC	CC	CC	CC
wPt.1403	A/C	2	75.7004	NA	NA	NA	NA	NA	NA	NA	NA	CC	CC	AA	CC	CC	CC	CC	CC	CC	CC	CC	AA	CC	CC	AA	CC	CC	AA	CC	AA	CC	CC	CC	AA	AA	AA	CC	CC	AA	CC	CC	CC	AA	CC	CC	CC	CC	CC
tPt.7980	A/C	2	75.8243	NA	NA	NA	NA	NA	NA	NA	NA	CC	AA	AA	AA	CC	CC	CC	CC	AA	CC	AA	AA	CC	CC	CC	CC	CC	CC	CC	CC	CC	CC	CC	CC	CC	AA	AA	AA	AA	AA	CC	AA	CC	CC	CC	CC	AA	CC
wPt.2257	A/C	2	76.4643	NA	NA	NA	NA	NA	NA	NA	NA	CC	AA	AA	CC	CC	CC	CC	CC	CC	CC	CC	CC	CC	CC	CC	CC	CC	CC	CC	CC	CC	CC	CC	CC	CC	AA	AA	AA	AA	AA	CC	AA	CC	CC	CC	CC	CC	CC
wPt.9809	A/C	2	78.0552	NA	NA	NA	NA	NA	NA	NA	NA	AA	CC	CC	AA	CC	AA	AA	AA	AA	CC	AA	AA	CC	AA	AA	CC	AA	CC	AA	CC	CC	AA	CC	CC	CC	AA	NN	CC	AA	CC	CC	NN	CC	AA	AA	AA	AA	AA
wPt.5034	A/C	2	83.8243	NA	NA	NA	NA	NA	NA	NA	NA	CC	AA	CC	AA	CC	AA	AA	AA	CC	CC	AA	CC	CC	CC	AA	CC	CC	CC	AA	CC	CC	AA	CC	AA	AA	CC	CC	CC	CC	AA	AA	AA	CC	AA	AA	AA	AA	AA
wPt.2526	A/C	2	88.2843	NA	NA	NA	NA	NA	NA	NA	NA	AA	CC	CC	AA	AA	AA	AA	CC	AA	AA	AA	CC	AA	AA	CC	AA	CC	CC	CC	AA	CC	CC	AA	CC	AA	AA	CC	AA	AA	CC	CC	CC	AA	AA	AA	CC	CC	CC
wPt.3950	A/C	2	96.7061	NA	NA	NA	NA	NA	NA	NA	NA	CC	CC	CC	AA	CC	CC	CC	AA	CC	CC	CC	AA	CC	CC	CC	CC	AA	CC	CC	CC	AA	AA	CC	CC	CC	CC	NN	AA	AA	CC	NN	CC	CC	CC	NN	CC	NN	NN
wPt.734314	A/C	2	98.9411	NA	NA	NA	NA	NA	NA	NA	NA	CC	CC	CC	AA	CC	CC	CC	AA	CC	CC	CC	AA	CC	CC	CC	CC	AA	CC	AA	CC	AA	NN	CC	CC	CC	CC	AA	AA	AA	AA	AA	CC	CC	AA	AA	CC	AA	AA
wPt.9612	A/C	2	101.671	NA	NA	NA	NA	NA	NA	NA	NA	AA	CC	AA	AA	AA	AA	AA	AA	AA	AA	AA	AA	AA	AA	AA	AA	AA	AA	AA	AA	AA	AA	AA	AA	AA	AA	AA	CC	AA	AA	CC	NN	CC	AA	AA	AA	AA	AA
wPt.1770	A/C	2	106.515	NA	NA	NA	NA	NA	NA	NA	NA	AA	AA	AA	AA	AA	AA	AA	CC	AA	AA	AA	AA	AA	AA	AA	AA	AA	AA	CC	AA	AA	AA	AA	AA	AA	CC	AA	CC	CC	AA	AA	AA	CC	CC	CC	AA	AA	AA
wPt.1070	A/C	2	111.824	NA	NA	NA	NA	NA	NA	NA	NA	AA	AA	AA	NN	AA	AA	AA	CC	AA	AA	AA	CC	AA	AA	AA	AA	CC	AA	CC	AA	CC	CC	AA	AA	AA	AA	CC	CC	CC	CC	CC	CC	CC	CC	CC	AA	NN	CC
wPt.4647	A/C	3	10.7391	NA	NA	NA	NA	NA	NA	NA	NA	CC	CC	CC	CC	CC	CC	CC	CC	CC	CC	CC	CC	CC	CC	AA	CC	AA	CC	CC	CC	AA	CC	CC	CC	CC	AA	CC	AA	AA	CC	CC	CC	CC	AA	AA	CC	CC	CC
wPt.730758	A/C	3	13.4972	NA	NA	NA	NA	NA	NA	NA	NA	AA	AA	AA	CC	AA	AA	AA	AA	AA	AA	AA	AA	CC	AA	CC	CC	CC	AA	AA	AA	CC	AA	AA	AA	AA	CC	AA	CC	CC	CC	CC	CC	CC	CC	CC	NN	AA	AA
wPt.665480	A/C	3	17.9255	NA	NA	NA	NA	NA	NA	NA	NA	AA	AA	AA	AA	AA	AA	CC	CC	AA	AA	AA	AA	AA	CC	AA	AA	CC	AA	AA	AA	CC	AA	AA	AA	AA	CC	AA	CC	CC	AA	CC	AA	AA	CC	CC	AA	AA	AA
wPt.6979	A/C	3	19.49	NA	NA	NA	NA	NA	NA	NA	NA	NN	NN	NN	NN	NN	NN	NN	NN	NN	NN	NN	NN	NN	NN	NN	NN	NN	NN	NN	NN	NN	NN	NN	NN	NN	NN	NN	NN	NN	NN	NN	NN	NN	NN	NN	NN	NN	NN
wPt.671592	A/C	3	32.9298	NA	NA	NA	NA	NA	NA	NA	NA	NN	NN	NN	NN	NN	NN	NN	NN	NN	NN	NN	NN	NN	NN	NN	NN	NN	NN	NN	NN	NN	NN	NN	NN	NN	NN	NN	NN	NN	NN	NN	NN	NN	NN	NN	NN	NN	NN
wPt.3738	A/C	3	36.0284	NA	NA	NA	NA	NA	NA	NA	NA	AA	CC	AA	CC	AA	AA	CC	AA	AA	AA	AA	AA	AA	CC	CC	AA	CC	AA	AA	CC	AA	AA	AA	CC	AA	AA	CC	AA	AA	AA	AA	AA	AA	CC	AA	CC	AA	NN
wPt.2206	A/C	3	45.63	NA	NA	NA	NA	NA	NA	NA	NA	CC	CC	CC	CC	CC	CC	CC	CC	CC	CC	CC	CC	CC	CC	CC	CC	CC	CC	CC	CC	CC	CC	CC	CC	CC	AA	CC	CC	AA	CC	AA	CC	CC	AA	AA	CC	CC	CC
wPt.666174	A/C	3	49.7616	NA	NA	NA	NA	NA	NA	NA	NA	AA	CC	AA	AA	AA	AA	AA	AA	AA	AA	AA	CC	AA	AA	AA	AA	AA	CC	AA	AA	CC	AA	AA	AA	AA	CC	AA	AA	CC	AA	CC	AA	AA	CC	CC	CC	AA	AA
wPt.741323	A/C	3	49.9313	NA	NA	NA	NA	NA	NA	NA	NA	CC	AA	CC	CC	CC	CC	CC	CC	CC	CC	CC	CC	CC	CC	CC	CC	CC	CC	CC	CC	CC	CC	CC	CC	CC	CC	CC	CC	CC	CC	CC	CC	CC	CC	CC	AA	CC	CC
wPt.1387	A/C	3	50.4373	NA	NA	NA	NA	NA	NA	NA	NA	CC	CC	CC	AA	AA	AA	AA	CC	CC	CC	AA	AA	CC	CC	CC	CC	AA	AA	CC	AA	AA	AA	AA	AA	CC	NN	NN	AA	AA	CC	CC	AA	CC	AA	AA	CC	AA	AA
wPt.671990	A/C	3	50.9895	NA	NA	NA	NA	NA	NA	NA	NA	CC	CC	CC	CC	CC	CC	CC	CC	CC	CC	CC	AA	CC	CC	CC	CC	CC	CC	CC	CC	CC	CC	CC	CC	CC	AA	CC	CC	AA	CC	AA	NN	CC	AA	AA	CC	CC	CC
wPt.731267	A/C	3	51.36	NA	NA	NA	NA	NA	NA	NA	NA	CC	AA	CC	CC	CC	CC	CC	AA	CC	CC	CC	CC	CC	CC	CC	CC	NN	CC	AA	CC	CC	CC	CC	CC	CC	CC	CC	AA	CC	CC	AA	AA	CC	AA	CC	NN	CC	CC
wPt.664824	A/C	3	51.5964	NA	NA	NA	NA	NA	NA	NA	NA	CC	CC	CC	CC	CC	CC	CC	CC	CC	CC	CC	NN	CC	CC	CC	CC	CC	CC	CC	CC	CC	CC	CC	CC	CC	AA	CC	CC	AA	CC	AA	CC	CC	AA	AA	CC	CC	CC
wPt.731920	A/C	3	55.7156	NA	NA	NA	NA	NA	NA	NA	NA	AA	AA	AA	AA	AA	AA	AA	AA	AA	AA	CC	AA	AA	AA	AA	AA	AA	AA	AA	AA	AA	AA	AA	AA	AA	AA	AA	AA	AA	AA	AA	AA	AA	AA	AA	AA	AA	AA
rPt.4471	A/C	3	59.0002	NA	NA	NA	NA	NA	NA	NA	NA	CC	AA	AA	AA	AA	CC	CC	CC	AA	AA	AA	AA	AA	CC	CC	AA	AA	AA	CC	AA	CC	CC	CC	AA	CC	CC	AA	CC	AA	AA	CC	CC	CC	AA	AA	CC	CC	CC
wPt.665814	A/C	3	65.3902	NA	NA	NA	NA	NA	NA	NA	NA	CC	CC	CC	CC	CC	CC	AA	CC	CC	CC	CC	CC	CC	AA	AA	CC	CC	CC	CC	CC	CC	CC	CC	CC	CC	CC	CC	CC	CC	CC	CC	CC	CC	CC	CC	AA	CC	CC
wPt.9380	A/C	3	66.14	NA	NA	NA	NA	NA	NA	NA	NA	AA	CC	AA	AA	AA	AA	AA	AA	AA	AA	CC	AA	AA	AA	AA	AA	AA	AA	AA	CC	AA	AA	AA	CC	CC	AA	AA	AA	CC	AA	CC	AA	AA	CC	CC	CC	AA	AA
wPt.5503	A/C	3	66.3766	NA	NA	NA	NA	NA	NA	NA	NA	CC	CC	CC	AA	CC	NN	CC	CC	AA	CC	AA	NN	CC	CC	CC	CC	CC	CC	CC	AA	CC	CC	CC	AA	CC	CC	CC	CC	AA	CC	AA	CC	CC	AA	AA	CC	CC	CC
wPt.4671	A/C	3	66.9764	NA	NA	NA	NA	NA	NA	NA	NA	AA	AA	AA	AA	AA	AA	AA	AA	AA	AA	CC	AA	AA	AA	AA	AA	AA	AA	AA	CC	AA	AA	AA	AA	AA	AA	AA	AA	CC	AA	CC	AA	AA	CC	CC	AA	AA	CC
wPt.734229	A/C	3	67.0419	NA	NA	NA	NA	NA	NA	NA	NA	CC	CC	CC	AA	CC	CC	CC	CC	CC	CC	AA	NN	CC	CC	CC	CC	CC	CC	CC	AA	CC	CC	CC	AA	AA	CC	CC	CC	AA	CC	AA	CC	CC	AA	AA	CC	CC	CC
wPt.671653	A/C	3	67.2487	NA	NA	NA	NA	NA	NA	NA	NA	CC	CC	AA	CC	CC	CC	NN	AA	CC	CC	CC	AA	CC	AA	AA	CC	AA	AA	AA	AA	CC	CC	NN	AA	AA	AA	AA	AA	AA	AA	AA	AA	CC	AA	AA	CC	CC	AA
wPt.8854	A/C	3	79.12	NA	NA	NA	NA	NA	NA	NA	NA	CC	CC	AA	CC	CC	CC	CC	CC	CC	CC	CC	CC	CC	CC	AA	CC	CC	CC	CC	CC	CC	CC	CC	AA	AA	CC	CC	CC	CC	CC	AA	CC	CC	AA	CC	CC	CC	CC
wPt.666719	A/C	3	83.0816	NA	NA	NA	NA	NA	NA	NA	NA	CC	AA	AA	CC	AA	CC	CC	AA	NN	AA	AA	AA	AA	AA	AA	AA	AA	AA	AA	AA	CC	AA	CC	AA	AA	CC	AA	CC	AA	AA	CC	CC	AA	AA	AA	CC	AA	AA
wPt.3743	A/C	3	83.2698	NA	NA	NA	NA	NA	NA	NA	NA	CC	AA	AA	CC	AA	CC	CC	AA	CC	AA	AA	AA	AA	AA	AA	AA	AA	AA	AA	AA	CC	AA	CC	AA	AA	CC	AA	CC	NN	AA	CC	CC	AA	AA	AA	CC	AA	AA
wPt.667287	A/C	3	84.6875	NA	NA	NA	NA	NA	NA	NA	NA	CC	AA	AA	CC	AA	CC	CC	AA	AA	AA	AA	NN	AA	AA	AA	AA	AA	AA	AA	AA	CC	AA	CC	AA	AA	CC	AA	CC	AA	AA	CC	CC	AA	AA	AA	CC	AA	AA
wPt.733835	A/C	3	86.4719	NA	NA	NA	NA	NA	NA	NA	NA	CC	AA	AA	CC	AA	CC	CC	AA	CC	AA	AA	AA	AA	AA	AA	AA	AA	AA	AA	AA	CC	AA	CC	AA	AA	CC	AA	CC	AA	AA	CC	CC	AA	AA	AA	AA	AA	AA
wPt.734081	A/C	3	91.1483	NA	NA	NA	NA	NA	NA	NA	NA	CC	AA	AA	CC	AA	CC	CC	CC	CC	AA	AA	AA	AA	CC	AA	AA	NN	AA	CC	AA	AA	AA	CC	AA	AA	CC	AA	AA	AA	AA	AA	AA	AA	AA	AA	AA	AA	AA
wPt.732556	A/C	3	92.7904	NA	NA	NA	NA	NA	NA	NA	NA	AA	CC	NN	NN	CC	AA	AA	AA	AA	CC	CC	CC	CC	CC	CC	CC	CC	CC	AA	CC	CC	CC	AA	CC	CC	CC	CC	CC	CC	CC	CC	CC	CC	CC	CC	NN	CC	CC
wPt.6059	A/C	3	94.7669	NA	NA	NA	NA	NA	NA	NA	NA	CC	AA	AA	CC	AA	CC	CC	CC	CC	AA	AA	AA	AA	CC	AA	AA	AA	AA	CC	AA	AA	AA	CC	AA	AA	AA	AA	AA	AA	AA	AA	AA	AA	AA	AA	CC	AA	CC
wPt.5738	A/C	4	0	NA	NA	NA	NA	NA	NA	NA	NA	NN	NN	NN	NN	NN	NN	NN	NN	NN	NN	NN	NN	NN	NN	NN	NN	NN	NN	NN	NN	NN	NN	NN	NN	NN	NN	NN	NN	NN	NN	NN	NN	NN	NN	NN	NN	NN	NN
wPt.8132	A/C	4	4.01733	NA	NA	NA	NA	NA	NA	NA	NA	AA	AA	CC	CC	AA	CC	CC	CC	AA	CC	CC	CC	CC	CC	CC	CC	CC	CC	CC	CC	CC	AA	AA	CC	AA	AA	CC	AA	AA	AA	CC	AA	AA	AA	AA	AA	CC	AA
wPt.8242	A/C	4	6.86286	NA	NA	NA	NA	NA	NA	NA	NA	CC	CC	CC	CC	CC	CC	CC	CC	AA	AA	CC	CC	CC	CC	AA	CC	CC	CC	NN	CC	CC	CC	CC	CC	CC	AA	CC	CC	CC	CC	CC	CC	CC	AA	CC	CC	CC	CC
wPt.3565	A/C	4	8.3882	NA	NA	NA	NA	NA	NA	NA	NA	CC	CC	CC	CC	CC	CC	CC	CC	CC	CC	CC	CC	CC	CC	CC	CC	CC	CC	CC	CC	CC	CC	CC	CC	CC	AA	CC	CC	CC	CC	CC	CC	CC	NN	CC	CC	CC	CC
wPt.669721	A/C	4	8.5333	NA	NA	NA	NA	NA	NA	NA	NA	NN	NN	NN	NN	NN	NN	NN	NN	NN	NN	NN	NN	NN	NN	NN	NN	NN	NN	NN	NN	NN	NN	NN	NN	NN	NN	NN	NN	NN	NN	NN	NN	NN	NN	NN	NN	NN	NN
wPt.7175	A/C	4	10.2339	NA	NA	NA	NA	NA	NA	NA	NA	AA	AA	AA	AA	AA	AA	AA	AA	AA	AA	AA	AA	AA	CC	AA	AA	AA	AA	AA	AA	AA	AA	AA	AA	AA	CC	AA	AA	AA	AA	AA	AA	AA	NN	AA	AA	AA	AA
wPt.2222	A/C	4	10.8439	NA	NA	NA	NA	NA	NA	NA	NA	AA	AA	AA	AA	AA	AA	AA	NN	AA	AA	AA	AA	NN	AA	AA	NN	AA	AA	AA	AA	AA	NN	AA	AA	AA	CC	AA	NN	AA	AA	AA	NN	AA	AA	AA	NN	AA	NN
wPt.1368	A/C	4	13.7017	NA	NA	NA	NA	NA	NA	NA	NA	NN	NN	NN	NN	NN	NN	NN	NN	NN	NN	NN	NN	NN	NN	NN	NN	NN	NN	NN	NN	NN	NN	NN	NN	NN	NN	NN	NN	NN	NN	NN	NN	NN	NN	NN	NN	NN	NN
wPt.666658	A/C	4	14.9401	NA	NA	NA	NA	NA	NA	NA	NA	AA	CC	NN	AA	AA	CC	AA	AA	AA	AA	AA	AA	CC	AA	AA	AA	AA	CC	AA	CC	AA	AA	CC	NN	CC	AA	CC	AA	AA	AA	CC	AA	AA	AA	AA	AA	AA	AA
wPt.744900	A/C	4	15.3722	NA	NA	NA	NA	NA	NA	NA	NA	AA	AA	CC	AA	AA	AA	AA	AA	NN	AA	NN	AA	AA	NN	AA	AA	AA	AA	AA	AA	AA	AA	AA	AA	AA	CC	AA	AA	AA	NN	AA	CC	CC	CC	AA	AA	AA	CC
wPt.6431	A/C	4	16.3171	NA	NA	NA	NA	NA	NA	NA	NA	AA	AA	AA	AA	AA	AA	AA	AA	AA	AA	AA	AA	AA	AA	AA	AA	AA	AA	AA	AA	AA	AA	AA	AA	AA	CC	AA	AA	AA	AA	AA	AA	AA	AA	AA	AA	AA	AA
wPt.5839	A/C	4	18.2239	NA	NA	NA	NA	NA	NA	NA	NA	AA	AA	AA	AA	AA	AA	AA	AA	AA	CC	AA	NN	CC	CC	CC	CC	AA	AA	AA	AA	AA	AA	AA	AA	AA	CC	AA	AA	AA	AA	AA	AA	AA	CC	AA	CC	AA	CC
wPt.744943	A/C	4	18.7131	NA	NA	NA	NA	NA	NA	NA	NA	AA	AA	AA	AA	AA	AA	AA	AA	AA	AA	AA	AA	AA	AA	AA	AA	AA	AA	AA	AA	AA	AA	AA	AA	AA	CC	AA	AA	AA	AA	AA	AA	AA	AA	AA	AA	AA	AA
tPt.6183	A/C	4	18.8339	NA	NA	NA	NA	NA	NA	NA	NA	CC	CC	AA	AA	AA	CC	AA	CC	CC	CC	CC	AA	CC	NN	CC	CC	AA	AA	CC	AA	AA	AA	CC	AA	CC	AA	CC	CC	AA	AA	CC	AA	AA	CC	CC	AA	AA	AA
wPt.2309	A/C	4	19.1424	NA	NA	NA	NA	NA	NA	NA	NA	AA	AA	AA	AA	AA	AA	AA	AA	AA	AA	AA	AA	AA	AA	AA	AA	AA	AA	AA	AA	AA	AA	AA	AA	AA	CC	AA	AA	AA	AA	AA	AA	AA	AA	AA	NN	AA	AA
wPt.8004	A/C	4	19.5472	NA	NA	NA	NA	NA	NA	NA	NA	AA	CC	AA	CC	CC	AA	AA	AA	AA	AA	AA	AA	CC	AA	AA	AA	CC	CC	AA	CC	CC	CC	AA	CC	CC	AA	CC	CC	AA	CC	CC	CC	CC	AA	AA	AA	CC	CC
wPt.9432	A/C	4	19.9115	NA	NA	NA	NA	NA	NA	NA	NA	CC	CC	CC	AA	AA	AA	AA	AA	AA	AA	CC	AA	AA	AA	CC	AA	AA	AA	AA	AA	AA	AA	AA	AA	AA	AA	AA	AA	CC	AA	AA	AA	AA	CC	CC	AA	AA	AA
tPt.1041	A/C	4	20.0891	NA	NA	NA	NA	NA	NA	NA	NA	CC	AA	CC	AA	AA	AA	AA	AA	AA	AA	AA	AA	AA	CC	CC	AA	AA	AA	AA	AA	AA	AA	AA	AA	AA	AA	AA	AA	CC	AA	CC	CC	CC	AA	CC	CC	CC	AA
wPt.669245	A/C	4	20.5284	NA	NA	NA	NA	NA	NA	NA	NA	AA	AA	CC	AA	AA	AA	AA	AA	CC	AA	AA	AA	AA	CC	AA	AA	AA	AA	AA	AA	AA	AA	AA	AA	AA	CC	AA	AA	AA	AA	AA	CC	CC	AA	AA	AA	AA	AA
tPt.9405	A/C	4	28.8939	NA	NA	NA	NA	NA	NA	NA	NA	AA	CC	CC	CC	AA	CC	CC	CC	CC	AA	CC	AA	AA	AA	AA	AA	CC	AA	CC	CC	CC	CC	CC	CC	CC	AA	CC	CC	CC	CC	CC	CC	CC	CC	CC	CC	AA	CC
wPt.740658	A/C	4	31.6501	NA	NA	NA	NA	NA	NA	NA	NA	AA	CC	CC	CC	AA	CC	CC	CC	CC	AA	CC	AA	AA	AA	AA	AA	CC	AA	CC	NN	CC	CC	CC	CC	CC	AA	CC	CC	CC	CC	CC	CC	CC	CC	CC	CC	AA	CC
wPt.664128	A/C	4	34.3128	NA	NA	NA	NA	NA	NA	NA	NA	CC	CC	CC	CC	CC	CC	CC	CC	CC	CC	CC	CC	CC	CC	NN	CC	CC	CC	CC	CC	CC	CC	CC	CC	CC	CC	CC	CC	CC	CC	CC	CC	CC	CC	CC	CC	CC	CC
wPt.7721	A/C	4	36.3687	NA	NA	NA	NA	NA	NA	NA	NA	AA	NN	CC	CC	CC	AA	CC	CC	AA	CC	CC	AA	CC	CC	CC	CC	CC	CC	CC	CC	AA	CC	AA	CC	CC	CC	CC	AA	CC	CC	NN	AA	NN	CC	CC	CC	CC	CC
wPt.6711	A/C	4	43.1498	NA	NA	NA	NA	NA	NA	NA	NA	AA	AA	AA	AA	AA	AA	CC	CC	AA	AA	AA	AA	AA	AA	AA	AA	CC	AA	CC	AA	AA	AA	CC	AA	AA	CC	CC	AA	CC	CC	AA	AA	AA	CC	CC	AA	AA	AA
tPt.3109	A/C	4	45.957	NA	NA	NA	NA	NA	NA	NA	NA	NN	NN	NN	NN	NN	NN	NN	NN	NN	NN	NN	NN	NN	NN	NN	NN	NN	NN	NN	NN	NN	NN	NN	NN	NN	NN	NN	NN	NN	NN	NN	NN	NN	NN	NN	NN	NN	NN
wPt.743211	A/C	4	48.0624	NA	NA	NA	NA	NA	NA	NA	NA	AA	CC	CC	CC	AA	AA	CC	CC	AA	AA	CC	AA	AA	AA	AA	AA	CC	AA	CC	CC	CC	CC	AA	CC	CC	CC	AA	CC	CC	AA	CC	AA	AA	CC	CC	CC	AA	CC
wPt.1114	A/C	4	62.2805	NA	NA	NA	NA	NA	NA	NA	NA	CC	CC	CC	CC	CC	CC	AA	CC	NN	CC	AA	AA	CC	CC	CC	CC	AA	CC	CC	CC	CC	AA	CC	CC	CC	CC	CC	AA	AA	CC	AA	CC	CC	AA	AA	CC	AA	CC
wPt.1142	A/C	4	63.5564	NA	NA	NA	NA	NA	NA	NA	NA	AA	AA	AA	AA	AA	AA	AA	AA	AA	AA	AA	AA	AA	AA	AA	AA	AA	AA	AA	AA	AA	AA	AA	AA	AA	AA	AA	AA	AA	AA	AA	AA	AA	AA	AA	AA	AA	AA
wPt.4201	A/C	4	63.8076	NA	NA	NA	NA	NA	NA	NA	NA	CC	CC	CC	CC	CC	CC	AA	NN	AA	CC	AA	AA	CC	CC	CC	CC	AA	CC	CC	CC	CC	AA	CC	CC	CC	CC	CC	AA	CC	CC	AA	AA	CC	AA	AA	CC	AA	AA
wPt.669755	A/C	4	64.3323	NA	NA	NA	NA	NA	NA	NA	NA	AA	CC	CC	CC	CC	AA	CC	CC	AA	CC	AA	AA	CC	CC	CC	CC	AA	CC	CC	CC	AA	AA	AA	CC	CC	NN	CC	AA	AA	CC	AA	CC	CC	AA	AA	CC	AA	AA
wPt.7306	A/C	4	65.4992	NA	NA	NA	NA	NA	NA	NA	NA	CC	CC	CC	CC	CC	CC	AA	CC	AA	CC	AA	AA	CC	CC	CC	CC	AA	CC	CC	CC	CC	AA	CC	CC	CC	CC	CC	AA	CC	CC	AA	AA	CC	AA	AA	CC	AA	AA
tPt.8937	A/C	4	70.9178	NA	NA	NA	NA	NA	NA	NA	NA	AA	AA	AA	AA	AA	AA	AA	AA	AA	AA	CC	AA	AA	CC	AA	AA	AA	AA	AA	AA	AA	CC	AA	AA	AA	CC	AA	CC	AA	AA	CC	AA	AA	AA	AA	AA	AA	CC
wPt.9320	A/C	4	71.9139	NA	NA	NA	NA	NA	NA	NA	NA	AA	CC	CC	CC	AA	AA	AA	AA	AA	CC	CC	CC	CC	CC	CC	CC	AA	CC	AA	CC	AA	NN	AA	CC	CC	AA	CC	AA	CC	CC	AA	CC	CC	CC	CC	CC	CC	CC
wPt.2435	A/C	4	74.4639	NA	NA	NA	NA	NA	NA	NA	NA	AA	AA	CC	CC	CC	AA	AA	CC	AA	CC	AA	CC	CC	CC	CC	CC	AA	CC	CC	AA	AA	CC	AA	CC	CC	AA	CC	CC	CC	AA	CC	AA	AA	AA	AA	AA	CC	CC
wPt.5251	A/C	4	77.7339	NA	NA	NA	NA	NA	NA	NA	NA	AA	AA	AA	AA	AA	AA	AA	AA	NN	AA	AA	NN	AA	AA	AA	AA	AA	AA	AA	AA	AA	NN	AA	AA	AA	AA	AA	CC	AA	AA	CC	AA	AA	CC	CC	AA	CC	CC
wPt.3244	A/C	4	79.0284	NA	NA	NA	NA	NA	NA	NA	NA	AA	AA	NN	AA	AA	AA	AA	AA	AA	AA	CC	AA	AA	AA	AA	AA	CC	CC	AA	AA	CC	AA	AA	AA	AA	AA	AA	AA	AA	AA	AA	AA	AA	AA	AA	AA	AA	AA
rPt.9057	A/C	4	80.3829	NA	NA	NA	NA	NA	NA	NA	NA	CC	CC	NN	CC	CC	CC	CC	CC	CC	CC	CC	NN	CC	AA	CC	CC	CC	CC	CC	CC	CC	CC	CC	CC	CC	AA	CC	CC	AA	CC	CC	CC	CC	AA	AA	AA	CC	AA
wPt.7024	A/C	4	81.1971	NA	NA	NA	NA	NA	NA	NA	NA	AA	CC	CC	CC	CC	AA	CC	CC	AA	CC	CC	CC	CC	CC	CC	CC	CC	CC	CC	AA	AA	CC	AA	CC	CC	CC	CC	AA	CC	CC	AA	CC	CC	AA	AA	CC	CC	CC
wPt.7011	A/C	4	86.14	NA	NA	NA	NA	NA	NA	NA	NA	CC	CC	NN	CC	CC	AA	CC	CC	AA	CC	CC	AA	CC	CC	CC	CC	CC	CC	CC	AA	AA	CC	AA	CC	CC	AA	CC	CC	CC	CC	AA	CC	CC	CC	CC	CC	CC	CC
wPt.729934	A/C	4	87.0672	NA	NA	NA	NA	NA	NA	NA	NA	AA	AA	AA	AA	AA	AA	AA	AA	AA	NN	AA	AA	AA	AA	AA	AA	AA	AA	AA	CC	CC	AA	CC	AA	AA	CC	AA	AA	AA	AA	CC	AA	AA	AA	AA	AA	AA	NN
wPt.665972	A/C	4	89.0834	NA	NA	NA	NA	NA	NA	NA	NA	AA	AA	AA	CC	CC	CC	AA	CC	NN	CC	CC	AA	AA	NN	AA	AA	AA	AA	CC	AA	AA	CC	AA	CC	CC	CC	AA	CC	CC	AA	CC	CC	CC	CC	CC	AA	AA	CC
wPt.5865	A/C	4	93.582	NA	NA	NA	NA	NA	NA	NA	NA	CC	AA	CC	CC	CC	CC	CC	CC	CC	AA	CC	AA	CC	CC	CC	AA	CC	CC	CC	CC	CC	CC	CC	CC	CC	CC	CC	CC	CC	CC	AA	CC	CC	CC	CC	CC	CC	CC
wPt.1257	A/C	4	94.0243	NA	NA	NA	NA	NA	NA	NA	NA	NN	NN	NN	NN	NN	NN	NN	NN	NN	NN	NN	NN	NN	NN	NN	NN	NN	NN	NN	NN	NN	NN	NN	NN	NN	NN	NN	NN	NN	NN	NN	NN	NN	NN	NN	NN	NN	NN
wPt.1615	A/C	4	95.0911	NA	NA	NA	NA	NA	NA	NA	NA	AA	AA	AA	AA	AA	AA	AA	AA	NN	AA	AA	AA	AA	AA	AA	AA	AA	AA	AA	AA	CC	AA	CC	CC	AA	CC	AA	CC	CC	AA	CC	CC	AA	CC	CC	AA	AA	AA
wPt.669355	A/C	4	98.5333	NA	NA	NA	NA	NA	NA	NA	NA	AA	CC	CC	AA	CC	AA	CC	AA	CC	CC	AA	CC	CC	CC	CC	CC	AA	CC	AA	CC	CC	CC	CC	AA	AA	CC	CC	CC	CC	CC	CC	CC	CC	CC	CC	CC	AA	AA
wPt.6687	A/C	4	108.935	NA	NA	NA	NA	NA	NA	NA	NA	NN	NN	AA	CC	AA	AA	AA	CC	AA	AA	CC	AA	AA	CC	AA	AA	AA	AA	CC	AA	AA	AA	AA	CC	AA	AA	AA	AA	AA	AA	AA	AA	AA	AA	NN	AA	AA	AA
wPt.9277	A/C	4	109.434	NA	NA	NA	NA	NA	NA	NA	NA	CC	CC	AA	AA	AA	AA	CC	AA	AA	CC	CC	AA	CC	AA	AA	CC	AA	AA	AA	CC	AA	AA	CC	CC	CC	AA	CC	AA	AA	AA	AA	AA	AA	AA	AA	CC	AA	AA
wPt.6311	A/C	5	0	NA	NA	NA	NA	NA	NA	NA	NA	CC	NN	AA	AA	CC	AA	CC	CC	AA	AA	CC	AA	AA	AA	CC	AA	AA	CC	CC	CC	CC	CC	AA	CC	NN	CC	AA	CC	CC	CC	CC	CC	CC	NN	AA	AA	CC	CC
wPt.6271	A/C	5	0.210526	NA	NA	NA	NA	NA	NA	NA	NA	CC	AA	AA	AA	AA	AA	AA	AA	AA	AA	AA	AA	AA	AA	CC	AA	NN	AA	AA	AA	AA	AA	AA	AA	AA	AA	AA	AA	AA	AA	AA	AA	CC	AA	AA	AA	AA	AA
wPt.1919	A/C	5	4.21467	NA	NA	NA	NA	NA	NA	NA	NA	CC	AA	AA	AA	AA	AA	AA	AA	AA	AA	AA	AA	AA	NN	AA	AA	CC	AA	AA	AA	AA	AA	AA	AA	AA	AA	AA	AA	CC	AA	NN	NN	AA	CC	CC	AA	NN	AA
wPt.9274	A/C	5	4.84467	NA	NA	NA	NA	NA	NA	NA	NA	CC	AA	AA	CC	CC	AA	CC	CC	AA	AA	CC	NN	AA	AA	CC	AA	CC	CC	CC	AA	CC	CC	AA	CC	CC	AA	AA	AA	CC	AA	AA	AA	CC	CC	CC	CC	CC	CC
wPt.2602	A/C	5	5.26627	NA	NA	NA	NA	NA	NA	NA	NA	AA	CC	NN	CC	CC	CC	CC	CC	CC	CC	CC	AA	CC	NN	CC	CC	AA	CC	CC	CC	CC	CC	CC	CC	CC	CC	CC	CC	CC	CC	CC	CC	CC	CC	CC	CC	CC	AA
wPt.3390	A/C	5	5.64943	NA	NA	NA	NA	NA	NA	NA	NA	CC	AA	CC	AA	AA	CC	AA	AA	CC	CC	AA	CC	CC	CC	CC	CC	CC	AA	AA	CC	AA	AA	CC	AA	AA	CC	AA	AA	CC	AA	AA	AA	AA	NN	CC	AA	AA	AA
wPt.1024	A/C	5	6.03793	NA	NA	NA	NA	NA	NA	NA	NA	CC	CC	CC	AA	AA	CC	CC	AA	CC	CC	AA	CC	CC	CC	CC	CC	CC	CC	AA	CC	CC	AA	CC	AA	AA	CC	CC	CC	CC	CC	CC	CC	CC	CC	CC	AA	CC	AA
tPt.1663	A/C	5	6.19447	NA	NA	NA	NA	NA	NA	NA	NA	CC	AA	AA	AA	AA	AA	AA	AA	AA	AA	AA	AA	AA	AA	AA	AA	CC	AA	AA	AA	AA	AA	AA	AA	AA	AA	AA	AA	AA	AA	AA	AA	AA	AA	AA	AA	AA	NN
wPt.4026	A/C	5	6.8532	NA	NA	NA	NA	NA	NA	NA	NA	CC	AA	AA	CC	CC	AA	AA	CC	AA	AA	CC	AA	AA	NN	AA	AA	CC	AA	CC	AA	AA	CC	AA	CC	CC	AA	AA	AA	AA	AA	AA	AA	AA	AA	AA	CC	AA	CC
wPt.9230	A/C	5	8.01544	NA	NA	NA	NA	NA	NA	NA	NA	CC	AA	AA	CC	CC	AA	AA	CC	AA	AA	CC	AA	AA	AA	AA	AA	CC	AA	CC	AA	AA	CC	AA	CC	CC	AA	AA	AA	CC	AA	AA	AA	AA	CC	CC	CC	AA	CC
wPt.5195	A/C	5	9.36329	NA	NA	NA	NA	NA	NA	NA	NA	CC	AA	AA	AA	AA	AA	AA	AA	AA	AA	AA	CC	AA	AA	AA	AA	CC	AA	AA	AA	AA	AA	AA	AA	AA	AA	AA	AA	CC	AA	AA	AA	AA	CC	CC	AA	AA	AA
wPt.8760	A/C	5	9.76494	NA	NA	NA	NA	NA	NA	NA	NA	NN	NN	NN	NN	NN	NN	NN	NN	NN	NN	NN	NN	NN	NN	NN	NN	NN	NN	NN	NN	NN	NN	NN	NN	NN	NN	NN	NN	NN	NN	NN	NN	NN	NN	NN	NN	NN	NN
wPt.667472	A/C	5	9.99197	NA	NA	NA	NA	NA	NA	NA	NA	CC	AA	AA	AA	AA	AA	AA	AA	AA	AA	AA	AA	AA	AA	AA	AA	CC	AA	AA	AA	AA	AA	AA	AA	AA	AA	AA	AA	CC	AA	AA	AA	AA	CC	CC	AA	AA	AA
tPt.4602	A/C	5	10.6051	NA	NA	NA	NA	NA	NA	NA	NA	NN	NN	NN	NN	NN	NN	NN	NN	NN	NN	NN	NN	NN	NN	NN	NN	NN	NN	NN	NN	NN	NN	NN	NN	NN	NN	NN	NN	NN	NN	NN	NN	NN	NN	NN	NN	NN	NN
wPt.744022	A/C	5	10.8774	NA	NA	NA	NA	NA	NA	NA	NA	CC	CC	CC	AA	AA	CC	CC	AA	CC	CC	AA	CC	CC	CC	CC	CC	CC	CC	AA	CC	CC	AA	CC	AA	AA	CC	CC	CC	CC	CC	CC	CC	CC	CC	CC	AA	CC	AA
wPt.744643	A/C	5	14.5875	NA	NA	NA	NA	NA	NA	NA	NA	CC	CC	CC	CC	CC	CC	AA	CC	CC	CC	AA	CC	CC	CC	CC	CC	CC	AA	CC	AA	AA	CC	CC	CC	CC	AA	CC	CC	CC	CC	CC	CC	CC	CC	CC	CC	CC	CC
wPt.3949	A/C	5	14.59	NA	NA	NA	NA	NA	NA	NA	NA	CC	AA	AA	AA	CC	AA	AA	CC	AA	AA	CC	AA	AA	AA	CC	AA	AA	AA	CC	AA	AA	CC	AA	CC	CC	AA	AA	AA	CC	AA	AA	AA	CC	CC	CC	AA	CC	CC
wPt.6706	A/C	5	14.6012	NA	NA	NA	NA	NA	NA	NA	NA	NN	NN	NN	NN	NN	NN	NN	NN	NN	NN	NN	NN	NN	NN	NN	NN	NN	NN	NN	NN	NN	NN	NN	NN	NN	NN	NN	NN	NN	NN	NN	NN	NN	NN	NN	NN	NN	NN
wPt.5188	A/C	5	14.9704	NA	NA	NA	NA	NA	NA	NA	NA	NN	NN	NN	NN	NN	NN	NN	NN	NN	NN	NN	NN	NN	NN	NN	NN	NN	NN	NN	NN	NN	NN	NN	NN	NN	NN	NN	NN	NN	NN	NN	NN	NN	NN	NN	NN	NN	NN
tPt.4246	A/C	5	21.0669	NA	NA	NA	NA	NA	NA	NA	NA	AA	AA	AA	AA	AA	AA	AA	AA	AA	AA	AA	AA	AA	AA	AA	AA	AA	AA	AA	AA	AA	AA	AA	AA	AA	CC	AA	AA	CC	AA	AA	AA	AA	CC	CC	AA	AA	AA
wPt.2106	A/C	5	24.7326	NA	NA	NA	NA	NA	NA	NA	NA	AA	CC	NN	CC	CC	CC	CC	CC	CC	CC	CC	AA	CC	CC	AA	CC	CC	CC	CC	CC	CC	CC	CC	CC	CC	CC	AA	CC	CC	AA	AA	CC	AA	CC	CC	CC	CC	AA
wPt.8398	A/C	5	29.2085	NA	NA	NA	NA	NA	NA	NA	NA	CC	AA	CC	AA	AA	CC	AA	CC	AA	CC	CC	CC	AA	NN	CC	CC	AA	AA	CC	AA	AA	AA	CC	AA	AA	CC	AA	AA	CC	AA	AA	AA	AA	CC	CC	CC	AA	AA
tPt.4627	A/C	5	29.3269	NA	NA	NA	NA	NA	NA	NA	NA	AA	AA	AA	CC	AA	AA	AA	AA	AA	AA	AA	AA	AA	NN	AA	AA	CC	CC	AA	CC	CC	AA	AA	CC	CC	CC	CC	AA	AA	CC	CC	AA	AA	AA	AA	AA	AA	AA
wPt.733214	A/C	5	31.7551	NA	NA	NA	NA	NA	NA	NA	NA	CC	CC	CC	CC	CC	CC	CC	CC	CC	CC	AA	CC	CC	CC	CC	CC	CC	CC	CC	CC	CC	CC	CC	CC	CC	CC	CC	CC	CC	CC	CC	CC	CC	CC	CC	CC	CC	CC
wPt.4527	A/C	5	33.7698	NA	NA	NA	NA	NA	NA	NA	NA	AA	AA	AA	CC	AA	CC	AA	AA	AA	AA	AA	AA	AA	CC	AA	AA	CC	AA	AA	AA	AA	AA	CC	AA	AA	AA	AA	CC	CC	AA	AA	AA	AA	AA	AA	AA	AA	CC
wPt.7883	A/C	5	34.1148	NA	NA	NA	NA	NA	NA	NA	NA	CC	AA	AA	AA	AA	AA	AA	AA	AA	AA	AA	AA	AA	AA	CC	AA	AA	AA	AA	AA	AA	AA	AA	AA	AA	AA	AA	AA	AA	AA	AA	AA	AA	AA	CC	AA	AA	AA
wPt.5374	A/C	5	37.871	NA	NA	NA	NA	NA	NA	NA	NA	CC	CC	CC	CC	CC	CC	CC	CC	AA	CC	AA	CC	AA	CC	CC	CC	CC	CC	CC	CC	CC	AA	CC	CC	CC	CC	CC	AA	CC	CC	CC	CC	CC	AA	AA	CC	AA	CC
wPt.8326	A/C	5	39.3812	NA	NA	NA	NA	NA	NA	NA	NA	NN	NN	NN	NN	NN	NN	NN	NN	NN	NN	NN	NN	NN	NN	NN	NN	NN	NN	NN	NN	NN	NN	NN	NN	NN	NN	NN	NN	NN	NN	NN	NN	NN	NN	NN	NN	NN	NN
wPt.4134	A/C	5	44.3432	NA	NA	NA	NA	NA	NA	NA	NA	NN	NN	NN	NN	NN	NN	NN	NN	NN	NN	NN	NN	NN	NN	NN	NN	NN	NN	NN	NN	NN	NN	NN	NN	NN	NN	NN	NN	NN	NN	NN	NN	NN	NN	NN	NN	NN	NN
wPt.1489	A/C	5	46.5894	NA	NA	NA	NA	NA	NA	NA	NA	AA	AA	CC	AA	CC	AA	CC	AA	AA	CC	CC	AA	CC	AA	CC	CC	AA	AA	AA	CC	CC	CC	AA	CC	CC	AA	CC	AA	CC	CC	CC	CC	CC	CC	CC	AA	CC	CC
wPt.4664	A/C	5	47.0763	NA	NA	NA	NA	NA	NA	NA	NA	AA	AA	AA	AA	AA	AA	AA	AA	AA	AA	AA	AA	CC	AA	AA	AA	AA	AA	AA	AA	CC	CC	AA	AA	AA	AA	AA	AA	CC	AA	AA	AA	AA	AA	AA	AA	CC	AA
wPt.8404	A/C	5	47.7381	NA	NA	NA	NA	NA	NA	NA	NA	AA	AA	AA	CC	AA	AA	AA	AA	AA	AA	AA	AA	AA	AA	AA	AA	CC	AA	AA	AA	AA	AA	AA	AA	AA	CC	AA	AA	AA	AA	AA	AA	CC	AA	AA	AA	AA	AA
wPt.4997	A/C	5	50.8926	NA	NA	NA	NA	NA	NA	NA	NA	CC	CC	CC	CC	CC	CC	AA	CC	CC	AA	AA	CC	AA	AA	AA	CC	CC	CC	CC	AA	CC	AA	CC	AA	AA	CC	AA	CC	CC	AA	AA	CC	CC	AA	AA	CC	AA	AA
wPt.3561	A/C	5	51.4291	NA	NA	NA	NA	NA	NA	NA	NA	AA	AA	AA	AA	AA	AA	CC	AA	AA	AA	CC	AA	CC	AA	CC	AA	AA	AA	AA	CC	AA	CC	AA	CC	CC	AA	CC	AA	AA	AA	CC	AA	AA	CC	NN	AA	CC	NN
wPt.7619	A/C	5	51.6347	NA	NA	NA	NA	NA	NA	NA	NA	AA	AA	CC	AA	CC	AA	CC	AA	AA	CC	CC	AA	CC	AA	CC	CC	AA	AA	AA	CC	CC	CC	AA	CC	CC	AA	CC	AA	CC	CC	CC	CC	CC	CC	CC	AA	CC	CC
wPt.4301	A/C	5	52.3047	NA	NA	NA	NA	NA	NA	NA	NA	AA	CC	AA	AA	AA	AA	AA	AA	AA	AA	CC	AA	AA	AA	AA	AA	AA	AA	AA	AA	AA	AA	AA	AA	AA	AA	AA	CC	AA	AA	AA	AA	AA	AA	AA	AA	AA	AA
wPt.743630	A/C	5	53.3948	NA	NA	NA	NA	NA	NA	NA	NA	AA	AA	CC	AA	CC	AA	CC	AA	NN	CC	CC	AA	CC	AA	CC	CC	AA	AA	AA	CC	CC	CC	AA	CC	CC	AA	CC	AA	CC	CC	CC	CC	CC	CC	CC	AA	CC	CC
wPt.3983	A/C	5	53.6147	NA	NA	NA	NA	NA	NA	NA	NA	CC	CC	CC	CC	CC	CC	AA	CC	CC	AA	AA	CC	AA	AA	AA	CC	CC	CC	CC	AA	CC	AA	CC	AA	AA	NN	AA	CC	CC	AA	AA	CC	CC	AA	AA	CC	AA	AA
wPt.2600	A/C	5	58.6347	NA	NA	NA	NA	NA	NA	NA	NA	AA	AA	AA	AA	AA	AA	CC	AA	AA	AA	CC	AA	AA	AA	CC	AA	AA	AA	AA	AA	CC	AA	AA	AA	AA	AA	AA	NN	CC	AA	AA	AA	AA	CC	CC	CC	AA	CC
wPt.7715	A/C	5	59.7069	NA	NA	NA	NA	NA	NA	NA	NA	AA	AA	AA	AA	AA	AA	AA	AA	AA	AA	NN	AA	AA	AA	AA	AA	AA	AA	AA	AA	CC	AA	AA	AA	AA	AA	AA	AA	CC	AA	AA	AA	AA	CC	CC	AA	AA	AA
wPt.5556	A/C	5	60.6261	NA	NA	NA	NA	NA	NA	NA	NA	CC	AA	CC	CC	CC	CC	AA	AA	CC	NN	AA	CC	CC	CC	AA	CC	CC	AA	AA	CC	AA	CC	CC	CC	CC	CC	CC	AA	AA	NN	AA	CC	CC	AA	AA	AA	CC	AA
wPt.666389	A/C	5	63.2256	NA	NA	NA	NA	NA	NA	NA	NA	NN	NN	NN	NN	NN	NN	NN	NN	NN	NN	NN	NN	NN	NN	NN	NN	NN	NN	NN	NN	NN	NN	NN	NN	NN	NN	NN	NN	NN	NN	NN	NN	NN	NN	NN	NN	NN	NN
wPt.4125	A/C	5	63.2339	NA	NA	NA	NA	NA	NA	NA	NA	CC	AA	CC	CC	CC	CC	AA	AA	CC	NN	AA	CC	CC	CC	AA	CC	CC	AA	AA	CC	AA	CC	CC	CC	CC	CC	CC	AA	AA	AA	AA	CC	CC	AA	AA	AA	CC	AA
wPt.1064	A/C	5	66.3847	NA	NA	NA	NA	NA	NA	NA	NA	AA	CC	AA	AA	CC	AA	AA	AA	AA	AA	AA	AA	AA	AA	AA	AA	CC	CC	AA	AA	AA	CC	AA	AA	AA	AA	AA	AA	AA	AA	CC	CC	CC	AA	AA	CC	CC	AA
wPt.9978	A/C	5	67.7382	NA	NA	NA	NA	NA	NA	NA	NA	NN	NN	NN	NN	NN	NN	NN	NN	NN	NN	NN	NN	NN	NN	NN	NN	NN	NN	NN	NN	NN	NN	NN	NN	NN	NN	NN	NN	NN	NN	NN	NN	NN	NN	NN	NN	NN	NN
wPt.6477	A/C	5	69.9947	NA	NA	NA	NA	NA	NA	NA	NA	CC	AA	CC	CC	CC	CC	CC	CC	CC	CC	CC	NN	CC	CC	CC	CC	AA	AA	CC	CC	CC	CC	CC	CC	CC	CC	CC	AA	CC	CC	CC	CC	CC	CC	CC	AA	CC	NN
wPt.1920	A/C	5	72.1647	NA	NA	NA	NA	NA	NA	NA	NA	NN	NN	NN	NN	NN	NN	NN	NN	NN	NN	NN	NN	NN	NN	NN	NN	NN	NN	NN	NN	NN	NN	NN	NN	NN	NN	NN	NN	NN	NN	NN	NN	NN	NN	NN	NN	NN	NN
wPt.6174	A/C	5	72.8247	NA	NA	NA	NA	NA	NA	NA	NA	CC	AA	CC	AA	CC	CC	AA	NN	CC	CC	AA	CC	CC	AA	AA	CC	AA	AA	CC	CC	CC	CC	CC	CC	CC	CC	NN	AA	AA	AA	AA	CC	CC	CC	CC	AA	CC	CC
wPt.5287	A/C	5	74.648	NA	NA	NA	NA	NA	NA	NA	NA	AA	AA	AA	AA	AA	AA	AA	AA	AA	AA	AA	AA	AA	AA	AA	AA	AA	AA	AA	AA	AA	AA	AA	AA	AA	AA	AA	AA	AA	AA	AA	AA	AA	AA	AA	AA	AA	AA
wPt.669681	A/C	5	74.8497	NA	NA	NA	NA	NA	NA	NA	NA	AA	CC	CC	CC	AA	AA	CC	AA	AA	CC	CC	AA	CC	CC	CC	CC	CC	CC	AA	CC	AA	AA	AA	CC	CC	AA	AA	CC	AA	AA	CC	CC	AA	AA	AA	CC	CC	AA
wPt.2430	A/C	5	74.9342	NA	NA	NA	NA	NA	NA	NA	NA	CC	AA	AA	CC	AA	CC	AA	CC	AA	AA	CC	AA	AA	CC	CC	AA	AA	AA	CC	CC	CC	AA	CC	CC	CC	AA	CC	AA	CC	NN	AA	AA	AA	AA	AA	AA	AA	AA
wPt.1140	A/C	5	75.5614	NA	NA	NA	NA	NA	NA	NA	NA	CC	CC	CC	CC	CC	CC	CC	CC	CC	CC	CC	AA	CC	CC	CC	CC	CC	CC	CC	CC	CC	CC	CC	CC	CC	AA	CC	AA	CC	CC	CC	CC	CC	AA	AA	CC	CC	AA
wPt.7937	A/C	5	76.1143	NA	NA	NA	NA	NA	NA	NA	NA	AA	AA	AA	AA	AA	AA	AA	AA	AA	AA	AA	AA	AA	AA	AA	AA	AA	AA	AA	AA	AA	AA	AA	AA	AA	AA	AA	AA	AA	AA	AA	AA	AA	AA	AA	AA	AA	AA
wPt.9350	A/C	5	76.6084	NA	NA	NA	NA	NA	NA	NA	NA	AA	CC	AA	AA	AA	AA	CC	AA	AA	AA	AA	AA	AA	CC	CC	AA	AA	CC	NN	AA	AA	AA	AA	AA	AA	CC	AA	AA	CC	AA	CC	AA	CC	CC	CC	CC	AA	CC
wPt.4889	A/C	5	76.9069	NA	NA	NA	NA	NA	NA	NA	NA	AA	AA	AA	AA	AA	AA	AA	AA	AA	AA	AA	AA	AA	AA	AA	AA	AA	AA	AA	AA	AA	AA	AA	AA	AA	AA	AA	AA	AA	AA	AA	AA	AA	AA	AA	AA	AA	AA
wPt.800425	A/C	5	77.1664	NA	NA	NA	NA	NA	NA	NA	NA	CC	CC	CC	CC	CC	CC	CC	CC	CC	CC	CC	NN	CC	CC	CC	CC	CC	CC	AA	CC	CC	CC	CC	CC	CC	CC	CC	CC	AA	CC	CC	CC	CC	CC	CC	CC	CC	CC
wPt.3132	A/C	5	77.7308	NA	NA	NA	NA	NA	NA	NA	NA	AA	AA	AA	AA	CC	AA	AA	AA	AA	AA	AA	AA	AA	AA	AA	AA	CC	AA	AA	AA	AA	CC	AA	AA	AA	CC	AA	AA	CC	AA	AA	AA	AA	CC	CC	AA	CC	AA
wPt.2249	A/C	5	79.0682	NA	NA	NA	NA	NA	NA	NA	NA	AA	AA	AA	AA	AA	AA	AA	AA	AA	AA	AA	AA	AA	NN	AA	AA	AA	AA	AA	AA	AA	AA	AA	AA	AA	AA	AA	AA	AA	AA	AA	AA	AA	AA	AA	AA	AA	AA
wPt.1650	A/C	5	79.8388	NA	NA	NA	NA	NA	NA	NA	NA	AA	AA	AA	AA	AA	AA	AA	AA	AA	AA	AA	AA	AA	CC	AA	AA	AA	NN	AA	AA	AA	AA	AA	AA	AA	AA	AA	AA	AA	AA	AA	AA	AA	AA	AA	AA	AA	AA
wPt.1882	A/C	5	80.5965	NA	NA	NA	NA	NA	NA	NA	NA	AA	AA	AA	AA	AA	AA	AA	AA	AA	AA	AA	AA	AA	AA	AA	AA	AA	AA	AA	AA	AA	AA	AA	AA	AA	AA	AA	AA	AA	AA	AA	AA	AA	AA	AA	AA	AA	NN
wPt.665977	A/C	5	81.0184	NA	NA	NA	NA	NA	NA	NA	NA	AA	AA	CC	CC	CC	CC	CC	CC	CC	AA	CC	AA	AA	AA	AA	AA	CC	NN	CC	CC	CC	CC	CC	CC	CC	AA	CC	CC	AA	CC	AA	CC	CC	NN	NN	NN	CC	AA
wPt.2082	A/C	5	81.3489	NA	NA	NA	NA	NA	NA	NA	NA	AA	AA	AA	AA	AA	AA	AA	AA	AA	AA	AA	AA	AA	NN	AA	AA	AA	AA	AA	AA	AA	AA	AA	AA	AA	AA	AA	AA	AA	AA	AA	AA	AA	AA	AA	AA	AA	AA
wPt.4199	A/C	5	81.5847	NA	NA	NA	NA	NA	NA	NA	NA	AA	AA	CC	AA	AA	AA	AA	AA	AA	AA	AA	AA	AA	CC	AA	AA	AA	AA	AA	AA	AA	AA	AA	AA	AA	CC	AA	CC	AA	AA	AA	AA	AA	CC	CC	AA	AA	AA
wPt.2854	A/C	5	82.0641	NA	NA	NA	NA	NA	NA	NA	NA	AA	AA	AA	AA	CC	AA	AA	AA	NN	AA	AA	AA	AA	AA	AA	AA	CC	AA	AA	AA	AA	CC	CC	AA	AA	AA	AA	AA	AA	AA	AA	AA	AA	AA	AA	AA	CC	AA
wPt.5440	A/C	5	82.0752	NA	NA	NA	NA	NA	NA	NA	NA	AA	AA	AA	AA	AA	AA	AA	AA	AA	AA	AA	AA	AA	CC	AA	AA	AA	AA	AA	AA	AA	AA	AA	AA	AA	AA	AA	AA	AA	AA	AA	AA	AA	AA	AA	AA	AA	AA
wPt.2120	A/C	5	82.0854	NA	NA	NA	NA	NA	NA	NA	NA	CC	CC	CC	CC	CC	CC	CC	CC	CC	CC	CC	CC	CC	CC	CC	CC	CC	CC	CC	CC	CC	NN	CC	CC	CC	CC	CC	CC	CC	CC	CC	CC	CC	CC	CC	CC	CC	CC
wPt.3109	A/C	5	85.8835	NA	NA	NA	NA	NA	NA	NA	NA	CC	AA	AA	AA	AA	AA	AA	NN	AA	AA	AA	AA	AA	CC	CC	AA	AA	AA	AA	AA	AA	AA	CC	AA	AA	AA	AA	AA	AA	AA	CC	AA	AA	AA	AA	AA	AA	CC
wPt.5242	A/C	5	87.8447	NA	NA	NA	NA	NA	NA	NA	NA	CC	CC	AA	AA	AA	AA	AA	AA	CC	AA	AA	AA	AA	AA	AA	AA	AA	CC	AA	AA	AA	AA	AA	AA	AA	AA	AA	AA	CC	NN	AA	AA	AA	AA	CC	CC	AA	CC
wPt.745051	A/C	5	87.9813	NA	NA	NA	NA	NA	NA	NA	NA	CC	CC	CC	AA	AA	AA	CC	AA	CC	CC	AA	AA	AA	CC	CC	CC	AA	CC	AA	AA	AA	AA	AA	AA	AA	CC	AA	AA	AA	AA	CC	AA	AA	AA	AA	CC	AA	NN
wPt.4133	A/C	5	88.5521	NA	NA	NA	NA	NA	NA	NA	NA	CC	NN	CC	CC	CC	CC	AA	CC	AA	CC	CC	CC	CC	CC	CC	CC	CC	CC	CC	CC	CC	CC	NN	CC	CC	CC	CC	CC	CC	CC	CC	CC	CC	CC	CC	CC	CC	CC
wPt.2131	A/C	5	89.1814	NA	NA	NA	NA	NA	NA	NA	NA	AA	AA	AA	AA	AA	AA	AA	AA	AA	AA	AA	AA	AA	AA	AA	AA	AA	AA	AA	AA	AA	AA	AA	AA	AA	AA	AA	AA	AA	AA	AA	AA	AA	AA	AA	AA	AA	AA
wPt.1646	A/C	5	89.3563	NA	NA	NA	NA	NA	NA	NA	NA	AA	AA	CC	CC	CC	CC	NN	CC	CC	CC	CC	CC	CC	CC	CC	CC	AA	AA	CC	CC	CC	CC	CC	CC	CC	CC	CC	CC	CC	CC	CC	CC	CC	CC	CC	AA	CC	AA
wPt.3755	A/C	5	90.2947	NA	NA	NA	NA	NA	NA	NA	NA	CC	CC	CC	AA	AA	AA	CC	AA	CC	NN	AA	AA	AA	CC	CC	CC	AA	CC	AA	AA	AA	AA	AA	AA	AA	CC	AA	AA	AA	AA	CC	AA	AA	AA	AA	CC	AA	CC
wPt.3383	A/C	5	93.124	NA	NA	NA	NA	NA	NA	NA	NA	CC	CC	CC	CC	CC	CC	CC	CC	CC	CC	CC	CC	CC	CC	CC	CC	CC	CC	CC	CC	CC	CC	CC	CC	CC	CC	CC	CC	CC	CC	CC	CC	CC	CC	CC	CC	CC	CC
wPt.742206	A/C	5	93.6061	NA	NA	NA	NA	NA	NA	NA	NA	AA	AA	AA	AA	AA	AA	AA	AA	AA	AA	AA	AA	AA	AA	AA	AA	AA	AA	AA	AA	AA	AA	AA	AA	AA	AA	AA	AA	AA	AA	AA	AA	AA	AA	AA	AA	AA	AA
wPt.5989	A/C	5	97.2367	NA	NA	NA	NA	NA	NA	NA	NA	CC	AA	CC	CC	CC	CC	CC	CC	CC	CC	CC	AA	CC	CC	CC	AA	CC	CC	CC	CC	CC	CC	CC	CC	CC	CC	AA	CC	NN	AA	CC	CC	AA	CC	CC	CC	CC	CC
tPt.5438	A/C	5	97.6022	NA	NA	NA	NA	NA	NA	NA	NA	CC	CC	CC	CC	CC	CC	AA	AA	CC	CC	CC	CC	CC	CC	CC	CC	CC	AA	AA	AA	CC	CC	CC	AA	CC	AA	CC	CC	CC	CC	CC	CC	CC	CC	CC	AA	CC	CC
wPt.3898	A/C	5	100.353	NA	NA	NA	NA	NA	NA	NA	NA	NN	NN	NN	NN	NN	NN	NN	NN	NN	NN	NN	NN	NN	NN	NN	NN	NN	NN	NN	NN	NN	NN	NN	NN	NN	NN	NN	NN	NN	NN	NN	NN	NN	NN	NN	NN	NN	NN
wPt.9336	A/C	5	100.725	NA	NA	NA	NA	NA	NA	NA	NA	AA	CC	AA	AA	AA	CC	AA	CC	CC	CC	AA	CC	AA	CC	CC	CC	CC	CC	CC	CC	AA	AA	AA	CC	CC	CC	CC	AA	CC	CC	CC	AA	CC	CC	CC	CC	AA	AA
wPt.667945	A/C	5	101.568	NA	NA	NA	NA	NA	NA	NA	NA	AA	AA	CC	CC	CC	AA	CC	CC	NN	AA	AA	AA	AA	CC	CC	AA	CC	CC	CC	CC	CC	CC	AA	CC	CC	AA	AA	NN	AA	AA	CC	CC	AA	AA	AA	CC	CC	CC
wPt.7350	A/C	5	101.645	NA	NA	NA	NA	NA	NA	NA	NA	AA	CC	AA	AA	AA	CC	AA	CC	CC	CC	AA	NN	NN	CC	CC	CC	CC	CC	CC	CC	AA	AA	AA	CC	CC	CC	CC	AA	CC	CC	CC	AA	CC	CC	CC	CC	AA	AA
wPt.4210	A/C	5	101.695	NA	NA	NA	NA	NA	NA	NA	NA	CC	CC	CC	CC	CC	AA	CC	CC	CC	AA	CC	AA	CC	AA	AA	AA	AA	CC	CC	CC	CC	CC	AA	CC	CC	CC	AA	CC	CC	AA	AA	CC	AA	CC	CC	CC	CC	AA
wPt.666931	A/C	5	102.058	NA	NA	NA	NA	NA	NA	NA	NA	NN	NN	NN	NN	NN	NN	NN	NN	NN	NN	NN	NN	NN	NN	NN	NN	NN	NN	NN	NN	NN	NN	NN	NN	NN	NN	NN	NN	NN	NN	NN	NN	NN	NN	NN	NN	NN	NN
wPt.744808	A/C	5	104.103	NA	NA	NA	NA	NA	NA	NA	NA	AA	AA	CC	CC	AA	CC	AA	AA	AA	AA	CC	AA	AA	CC	CC	AA	CC	AA	AA	AA	CC	AA	AA	AA	AA	AA	CC	CC	AA	AA	CC	CC	AA	AA	AA	AA	CC	CC
tPt.4248	A/C	5	105.988	NA	NA	NA	NA	NA	NA	NA	NA	CC	AA	CC	CC	CC	AA	CC	CC	NN	AA	CC	AA	CC	AA	AA	AA	AA	CC	CC	CC	CC	CC	AA	CC	AA	AA	AA	CC	AA	AA	AA	CC	AA	CC	CC	CC	CC	AA
wPt.665550	A/C	5	106.458	NA	NA	NA	NA	NA	NA	NA	NA	CC	CC	AA	CC	CC	CC	CC	CC	CC	CC	CC	CC	CC	CC	CC	CC	CC	CC	CC	CC	CC	AA	CC	CC	CC	CC	CC	CC	CC	CC	CC	CC	CC	CC	CC	CC	CC	CC
wPt.1394	A/C	5	107.014	NA	NA	NA	NA	NA	NA	NA	NA	CC	CC	CC	CC	CC	AA	CC	CC	CC	CC	CC	CC	CC	AA	CC	CC	AA	CC	CC	CC	CC	CC	CC	CC	CC	CC	AA	CC	CC	AA	AA	CC	CC	CC	CC	CC	CC	CC
wPt.8776	A/C	5	107.765	NA	NA	NA	NA	NA	NA	NA	NA	CC	CC	CC	CC	AA	AA	CC	CC	CC	CC	CC	CC	AA	AA	CC	CC	AA	CC	CC	CC	CC	AA	AA	CC	CC	AA	AA	CC	AA	NN	AA	CC	CC	AA	AA	CC	CC	AA
wPt.741382	A/C	5	107.859	NA	NA	NA	NA	NA	NA	NA	NA	AA	AA	AA	AA	CC	AA	AA	AA	AA	AA	AA	AA	CC	AA	CC	AA	AA	AA	AA	AA	AA	CC	AA	AA	CC	AA	AA	AA	CC	AA	AA	AA	AA	AA	AA	AA	AA	AA
tPt.9767	A/C	5	109.552	NA	NA	NA	NA	NA	NA	NA	NA	CC	CC	CC	CC	CC	CC	CC	CC	CC	CC	CC	CC	CC	CC	AA	CC	CC	CC	CC	CC	CC	CC	CC	CC	AA	CC	CC	CC	CC	CC	CC	CC	CC	CC	CC	CC	CC	CC
wPt.2266	A/C	5	115.796	NA	NA	NA	NA	NA	NA	NA	NA	CC	AA	CC	AA	AA	CC	AA	AA	CC	AA	CC	AA	AA	AA	CC	AA	NN	AA	AA	AA	AA	AA	NN	AA	CC	AA	AA	CC	AA	AA	AA	AA	AA	CC	CC	AA	AA	AA
wPt.6643	A/C	5	117.945	NA	NA	NA	NA	NA	NA	NA	NA	AA	AA	AA	CC	AA	AA	CC	AA	AA	AA	AA	AA	AA	AA	AA	AA	AA	AA	AA	AA	CC	AA	AA	AA	AA	CC	AA	AA	CC	AA	AA	AA	AA	CC	CC	AA	AA	AA
wPt.732040	A/C	5	118.635	NA	NA	NA	NA	NA	NA	NA	NA	AA	AA	AA	AA	CC	AA	AA	AA	AA	AA	CC	AA	CC	AA	CC	AA	AA	AA	AA	AA	AA	CC	AA	AA	AA	AA	AA	CC	AA	AA	AA	CC	AA	AA	AA	AA	AA	CC
wPt.7360	A/C	5	119.553	NA	NA	NA	NA	NA	NA	NA	NA	NN	NN	NN	NN	NN	NN	NN	NN	NN	NN	NN	NN	NN	NN	NN	NN	NN	NN	NN	NN	NN	NN	NN	NN	NN	NN	NN	NN	NN	NN	NN	NN	NN	NN	NN	NN	NN	NN
wPt.7829	A/C	5	119.765	NA	NA	NA	NA	NA	NA	NA	NA	NN	NN	NN	NN	NN	NN	NN	NN	NN	NN	NN	NN	NN	NN	NN	NN	NN	NN	NN	NN	NN	NN	NN	NN	NN	NN	NN	NN	NN	NN	NN	NN	NN	NN	NN	NN	NN	NN
wPt.2135	A/C	5	122.423	NA	NA	NA	NA	NA	NA	NA	NA	AA	AA	CC	CC	AA	CC	CC	CC	CC	CC	CC	AA	CC	AA	CC	CC	AA	CC	AA	AA	CC	AA	AA	AA	AA	AA	AA	CC	AA	AA	CC	CC	CC	AA	AA	AA	CC	AA
wPt.732666	A/C	5	123.343	NA	NA	NA	NA	NA	NA	NA	NA	CC	CC	CC	CC	CC	CC	CC	CC	CC	CC	CC	CC	CC	CC	CC	CC	CC	CC	CC	CC	CC	CC	CC	CC	CC	CC	CC	CC	CC	CC	CC	CC	CC	CC	CC	CC	CC	CC
wPt.4368	A/C	5	125.415	NA	NA	NA	NA	NA	NA	NA	NA	AA	CC	CC	CC	CC	CC	AA	CC	AA	CC	CC	NN	CC	CC	CC	CC	AA	CC	CC	CC	CC	CC	AA	CC	AA	CC	AA	AA	CC	AA	AA	CC	CC	CC	CC	CC	CC	CC
tPt.6105	A/C	5	126.755	NA	NA	NA	NA	NA	NA	NA	NA	AA	CC	AA	CC	CC	CC	AA	CC	AA	CC	CC	AA	CC	CC	CC	CC	AA	CC	CC	CC	AA	CC	AA	CC	AA	AA	AA	AA	AA	AA	NN	AA	CC	AA	AA	CC	CC	CC
wPt.741530	A/C	5	126.91	NA	NA	NA	NA	NA	NA	NA	NA	CC	CC	CC	CC	CC	CC	CC	AA	CC	CC	CC	CC	CC	AA	CC	CC	CC	CC	CC	CC	CC	CC	CC	CC	CC	AA	AA	CC	CC	AA	CC	CC	CC	AA	AA	CC	CC	CC
wPt.733641	A/C	5	129.926	NA	NA	NA	NA	NA	NA	NA	NA	CC	CC	CC	CC	CC	CC	CC	CC	CC	CC	AA	CC	CC	CC	CC	CC	CC	CC	CC	CC	AA	CC	CC	CC	CC	AA	CC	CC	CC	CC	CC	CC	CC	AA	AA	CC	CC	CC
wPt.3812	A/C	6	15.98	NA	NA	NA	NA	NA	NA	NA	NA	AA	AA	AA	AA	AA	AA	AA	AA	AA	AA	AA	AA	AA	AA	AA	AA	AA	CC	AA	AA	CC	AA	AA	AA	AA	CC	CC	CC	CC	CC	CC	CC	CC	CC	AA	AA	CC	AA
wPt.797974	A/C	6	41.1402	NA	NA	NA	NA	NA	NA	NA	NA	AA	AA	AA	AA	AA	AA	AA	AA	AA	AA	CC	AA	AA	AA	AA	AA	AA	AA	AA	AA	AA	AA	AA	AA	AA	CC	AA	AA	AA	AA	AA	AA	AA	AA	AA	AA	AA	AA
wPt.731062	A/C	6	41.9402	NA	NA	NA	NA	NA	NA	NA	NA	AA	AA	AA	AA	AA	AA	AA	AA	AA	AA	CC	AA	AA	AA	AA	AA	AA	AA	AA	AA	AA	AA	AA	AA	AA	CC	AA	AA	AA	AA	AA	AA	AA	AA	AA	AA	AA	AA
wPt.9780	A/C	6	43.7415	NA	NA	NA	NA	NA	NA	NA	NA	CC	CC	CC	CC	CC	CC	CC	CC	NN	NN	CC	AA	CC	NN	CC	CC	CC	CC	CC	CC	CC	CC	NN	CC	NN	NN	NN	NN	NN	NN	NN	NN	NN	CC	NN	NN	NN	NN
wPt.6419	A/C	6	48.68	NA	NA	NA	NA	NA	NA	NA	NA	AA	AA	AA	AA	AA	AA	AA	AA	AA	AA	AA	AA	AA	AA	AA	AA	AA	AA	AA	AA	AA	AA	AA	AA	AA	NN	AA	CC	CC	AA	CC	CC	CC	CC	CC	AA	AA	AA
wPt.665644	A/C	6	48.9765	NA	NA	NA	NA	NA	NA	NA	NA	AA	CC	CC	AA	AA	AA	AA	CC	AA	CC	AA	CC	CC	AA	AA	CC	CC	AA	AA	AA	AA	AA	AA	AA	AA	AA	CC	AA	AA	AA	AA	AA	AA	AA	AA	AA	AA	AA
wPt.667843	A/C	6	58.06	NA	NA	NA	NA	NA	NA	NA	NA	AA	AA	AA	AA	AA	AA	AA	AA	AA	AA	AA	AA	AA	AA	AA	AA	AA	AA	AA	AA	AA	AA	AA	AA	AA	AA	AA	AA	CC	AA	AA	AA	AA	CC	CC	AA	AA	AA
wPt.666857	A/C	6	61.3883	NA	NA	NA	NA	NA	NA	NA	NA	AA	AA	AA	AA	AA	AA	AA	AA	AA	AA	AA	AA	AA	AA	AA	AA	AA	AA	AA	AA	AA	AA	AA	AA	AA	AA	AA	AA	CC	AA	AA	AA	AA	CC	CC	AA	AA	AA
wPt.6531	A/C	6	67.3242	NA	NA	NA	NA	NA	NA	NA	NA	CC	CC	AA	CC	CC	AA	AA	CC	CC	CC	CC	AA	CC	AA	AA	CC	AA	NN	CC	CC	AA	AA	CC	CC	CC	CC	CC	CC	AA	AA	AA	AA	AA	AA	AA	CC	CC	AA
wPt.6850	A/C	6	70.1799	NA	NA	NA	NA	NA	NA	NA	NA	CC	CC	AA	AA	AA	AA	AA	AA	AA	NN	CC	NN	AA	AA	AA	CC	AA	AA	AA	AA	AA	AA	AA	AA	AA	AA	AA	AA	CC	AA	AA	AA	AA	CC	CC	AA	AA	AA
wPt.664520	A/C	6	70.9294	NA	NA	NA	NA	NA	NA	NA	NA	NN	NN	NN	NN	NN	NN	NN	NN	NN	NN	NN	NN	NN	NN	NN	NN	NN	NN	NN	NN	NN	NN	NN	NN	NN	NN	NN	NN	NN	NN	NN	NN	NN	NN	NN	NN	NN	NN
wPt.733741	A/C	6	71.3064	NA	NA	NA	NA	NA	NA	NA	NA	AA	AA	AA	AA	AA	AA	AA	AA	AA	NN	AA	AA	AA	AA	AA	AA	AA	AA	AA	AA	AA	AA	AA	AA	NN	AA	AA	CC	AA	AA	AA	CC	AA	AA	AA	AA	AA	AA
wPt.733674	A/C	6	72.9781	NA	NA	NA	NA	NA	NA	NA	NA	CC	CC	AA	AA	AA	AA	AA	AA	AA	CC	AA	AA	AA	AA	AA	CC	AA	AA	AA	AA	AA	AA	AA	AA	AA	AA	AA	AA	AA	AA	AA	AA	AA	AA	AA	AA	AA	AA
wPt.1554	A/C	6	73.0089	NA	NA	NA	NA	NA	NA	NA	NA	CC	CC	AA	AA	AA	AA	AA	AA	AA	NN	CC	AA	AA	AA	AA	CC	AA	AA	AA	AA	AA	AA	AA	AA	AA	AA	AA	AA	CC	AA	AA	AA	AA	CC	CC	AA	AA	AA
wPt.730744	A/C	6	73.0089	NA	NA	NA	NA	NA	NA	NA	NA	CC	CC	AA	AA	AA	AA	AA	AA	CC	CC	CC	CC	AA	AA	AA	CC	AA	AA	AA	AA	AA	AA	AA	AA	AA	NN	AA	AA	CC	AA	AA	AA	AA	CC	CC	AA	AA	AA
wPt.4144	A/C	6	75.3028	NA	NA	NA	NA	NA	NA	NA	NA	AA	CC	CC	AA	AA	AA	AA	CC	AA	CC	AA	AA	CC	AA	AA	CC	CC	AA	AA	AA	AA	AA	AA	AA	AA	AA	CC	AA	AA	NN	AA	AA	AA	AA	AA	AA	AA	AA
wPt.733932	A/C	6	75.5688	NA	NA	NA	NA	NA	NA	NA	NA	CC	CC	AA	AA	AA	AA	AA	AA	AA	CC	AA	CC	AA	AA	AA	CC	AA	AA	AA	AA	AA	AA	AA	AA	AA	CC	AA	AA	AA	AA	AA	AA	AA	CC	AA	AA	AA	CC
wPt.729860	A/C	6	77.7657	NA	NA	NA	NA	NA	NA	NA	NA	CC	CC	AA	AA	AA	AA	AA	AA	NN	CC	AA	CC	AA	AA	AA	CC	AA	AA	AA	AA	AA	AA	AA	AA	NN	AA	AA	AA	AA	AA	AA	AA	AA	AA	NN	AA	AA	AA
wPt.2652	A/C	6	77.79	NA	NA	NA	NA	NA	NA	NA	NA	AA	AA	AA	AA	AA	AA	AA	AA	NN	AA	AA	AA	AA	CC	AA	AA	AA	AA	AA	AA	AA	AA	AA	AA	AA	AA	AA	AA	AA	AA	AA	AA	CC	AA	AA	CC	AA	AA
wPt.4242	A/C	6	78.41	NA	NA	NA	NA	NA	NA	NA	NA	CC	CC	AA	CC	CC	CC	CC	CC	CC	AA	AA	CC	CC	CC	AA	CC	AA	CC	CC	AA	CC	CC	CC	CC	NN	AA	CC	AA	CC	NN	AA	CC	AA	CC	CC	CC	CC	AA
wPt.734230	A/C	6	79.6046	NA	NA	NA	NA	NA	NA	NA	NA	CC	CC	AA	AA	AA	AA	AA	NN	AA	CC	CC	CC	AA	AA	AA	CC	AA	AA	AA	AA	AA	AA	AA	AA	AA	AA	AA	AA	CC	AA	AA	AA	AA	CC	CC	AA	AA	NN
wPt.2781	A/C	6	79.986	NA	NA	NA	NA	NA	NA	NA	NA	AA	AA	NN	CC	CC	CC	CC	CC	CC	AA	CC	AA	AA	AA	AA	AA	CC	CC	CC	CC	CC	NN	CC	CC	CC	CC	CC	CC	CC	CC	CC	CC	CC	CC	CC	CC	CC	CC
wPt.668017	A/C	6	80.1541	NA	NA	NA	NA	NA	NA	NA	NA	AA	AA	AA	AA	AA	AA	AA	AA	AA	AA	AA	AA	AA	AA	AA	AA	AA	AA	AA	AA	AA	AA	AA	AA	AA	AA	AA	CC	AA	AA	CC	CC	AA	AA	AA	AA	AA	AA
wPt.6847	A/C	6	80.3083	NA	NA	NA	NA	NA	NA	NA	NA	AA	AA	CC	CC	CC	CC	CC	CC	CC	AA	AA	AA	CC	CC	CC	AA	CC	CC	CC	CC	CC	CC	CC	CC	CC	CC	CC	CC	AA	CC	CC	CC	CC	AA	AA	CC	CC	CC
wPt.4413	A/C	6	81.14	NA	NA	NA	NA	NA	NA	NA	NA	AA	CC	AA	CC	CC	CC	AA	CC	CC	CC	CC	AA	CC	AA	AA	AA	CC	AA	CC	CC	AA	CC	CC	CC	CC	CC	CC	AA	CC	AA	AA	CC	CC	CC	CC	AA	CC	CC
wPt.668120	A/C	6	82.2066	NA	NA	NA	NA	NA	NA	NA	NA	CC	CC	AA	AA	AA	AA	AA	AA	AA	AA	CC	AA	AA	AA	AA	CC	AA	AA	AA	AA	AA	AA	AA	AA	AA	AA	AA	AA	CC	AA	AA	AA	AA	CC	CC	AA	AA	AA
wPt.664745	A/C	6	83.5518	NA	NA	NA	NA	NA	NA	NA	NA	CC	CC	AA	AA	AA	AA	AA	AA	CC	AA	AA	CC	AA	CC	AA	CC	AA	AA	AA	AA	AA	AA	AA	AA	AA	AA	AA	AA	AA	AA	AA	AA	AA	AA	AA	AA	AA	AA
wPt.667406	A/C	6	84.1834	NA	NA	NA	NA	NA	NA	NA	NA	CC	CC	AA	AA	AA	AA	AA	AA	AA	NN	AA	AA	AA	AA	AA	CC	AA	AA	AA	AA	AA	AA	AA	AA	AA	AA	AA	AA	AA	AA	AA	AA	AA	AA	AA	AA	AA	AA
wPt.733227	A/C	6	84.5399	NA	NA	NA	NA	NA	NA	NA	NA	CC	CC	CC	CC	CC	CC	CC	CC	CC	CC	CC	CC	CC	CC	CC	CC	AA	CC	CC	CC	CC	CC	CC	CC	CC	AA	CC	CC	CC	CC	AA	CC	CC	CC	CC	CC	CC	CC
wPt.665317	A/C	6	85.0188	NA	NA	NA	NA	NA	NA	NA	NA	AA	AA	CC	CC	CC	CC	CC	CC	CC	AA	AA	AA	CC	CC	CC	AA	CC	CC	CC	CC	CC	CC	CC	CC	CC	CC	CC	CC	AA	CC	CC	CC	CC	AA	AA	CC	CC	CC
wPt.665868	A/C	6	86.3312	NA	NA	NA	NA	NA	NA	NA	NA	CC	CC	AA	CC	CC	CC	CC	NN	CC	AA	AA	CC	CC	CC	AA	CC	AA	CC	CC	AA	CC	CC	CC	CC	AA	AA	CC	AA	CC	AA	AA	CC	AA	CC	CC	CC	CC	AA
wPt.666332	A/C	6	86.5058	NA	NA	NA	NA	NA	NA	NA	NA	AA	AA	CC	CC	CC	CC	CC	CC	CC	AA	CC	AA	CC	CC	CC	AA	CC	CC	CC	CC	CC	CC	CC	CC	CC	CC	CC	CC	CC	CC	CC	CC	CC	CC	CC	CC	CC	CC
wPt.664805	A/C	6	88.6607	NA	NA	NA	NA	NA	NA	NA	NA	CC	CC	AA	AA	AA	AA	NN	AA	CC	CC	CC	CC	AA	AA	AA	CC	AA	AA	AA	AA	AA	AA	AA	AA	NN	AA	AA	AA	CC	AA	AA	AA	AA	CC	CC	AA	AA	AA
wPt.730613	A/C	6	89.0282	NA	NA	NA	NA	NA	NA	NA	NA	CC	CC	CC	CC	CC	NN	CC	CC	CC	NN	CC	NN	CC	CC	CC	CC	CC	NN	CC	CC	CC	CC	CC	CC	CC	CC	CC	AA	CC	CC	CC	AA	CC	CC	CC	CC	CC	AA
wPt.666464	A/C	6	90.5352	NA	NA	NA	NA	NA	NA	NA	NA	CC	CC	AA	AA	AA	AA	AA	AA	AA	CC	CC	CC	AA	AA	AA	CC	AA	AA	AA	AA	AA	AA	AA	AA	AA	AA	AA	CC	CC	NN	AA	CC	AA	CC	CC	AA	AA	AA
wPt.3728	A/C	6	90.54	NA	NA	NA	NA	NA	NA	NA	NA	CC	CC	CC	CC	CC	CC	CC	CC	NN	CC	CC	CC	CC	CC	AA	CC	CC	CC	CC	CC	CC	CC	CC	CC	CC	CC	CC	AA	CC	CC	CC	AA	AA	CC	CC	CC	CC	CC
wPt.730541	A/C	6	94.3965	NA	NA	NA	NA	NA	NA	NA	NA	CC	CC	CC	CC	CC	CC	CC	CC	CC	CC	CC	CC	CC	CC	CC	CC	CC	CC	CC	CC	CC	CC	CC	CC	CC	CC	CC	CC	CC	CC	CC	CC	CC	CC	CC	CC	CC	CC
wPt.669517	A/C	6	95.6973	NA	NA	NA	NA	NA	NA	NA	NA	CC	CC	CC	AA	CC	CC	AA	CC	CC	CC	CC	CC	CC	CC	CC	CC	CC	AA	AA	AA	CC	AA	CC	CC	CC	AA	CC	CC	AA	CC	CC	CC	CC	AA	CC	AA	CC	AA
wPt.733725	A/C	6	95.8429	NA	NA	NA	NA	NA	NA	NA	NA	CC	CC	CC	CC	CC	NN	CC	CC	CC	CC	CC	AA	CC	CC	CC	CC	CC	CC	CC	CC	CC	CC	CC	CC	AA	AA	CC	AA	CC	CC	AA	AA	CC	AA	AA	CC	CC	CC
wPt.665836	A/C	6	99.0901	NA	NA	NA	NA	NA	NA	NA	NA	CC	CC	CC	CC	CC	NN	CC	CC	CC	AA	CC	AA	CC	CC	NN	CC	CC	CC	CC	CC	CC	CC	CC	AA	AA	AA	CC	AA	AA	CC	AA	AA	CC	AA	AA	CC	CC	CC
wPt.732923	A/C	6	99.5021	NA	NA	NA	NA	NA	NA	NA	NA	CC	CC	CC	CC	CC	CC	CC	CC	NN	CC	CC	NN	CC	CC	CC	CC	CC	CC	CC	CC	CC	CC	CC	CC	NN	AA	CC	AA	AA	CC	AA	AA	CC	AA	AA	CC	CC	CC
wPt.667765	A/C	6	100.394	NA	NA	NA	NA	NA	NA	NA	NA	CC	CC	CC	CC	CC	NN	CC	CC	CC	CC	CC	AA	CC	CC	CC	CC	CC	CC	CC	CC	CC	CC	CC	AA	AA	AA	CC	AA	AA	CC	AA	AA	CC	AA	AA	CC	CC	CC
wPt.730677	A/C	6	101.041	NA	NA	NA	NA	NA	NA	NA	NA	CC	CC	CC	CC	CC	CC	CC	CC	CC	CC	CC	AA	CC	CC	CC	CC	CC	CC	CC	CC	CC	CC	CC	AA	AA	AA	CC	AA	AA	CC	AA	AA	CC	AA	AA	CC	CC	CC
wPt.667054	A/C	6	101.209	NA	NA	NA	NA	NA	NA	NA	NA	AA	CC	CC	CC	CC	AA	CC	CC	CC	CC	CC	AA	CC	CC	CC	CC	NN	CC	AA	CC	CC	CC	CC	CC	AA	AA	CC	AA	AA	CC	AA	AA	CC	AA	AA	CC	AA	AA
wPt.731220	A/C	6	101.355	NA	NA	NA	NA	NA	NA	NA	NA	CC	CC	CC	CC	CC	CC	CC	CC	CC	CC	CC	AA	CC	CC	CC	CC	CC	CC	CC	CC	CC	CC	CC	AA	AA	AA	CC	AA	AA	CC	AA	AA	CC	AA	AA	CC	CC	CC
wPt.731336	A/C	6	102.642	NA	NA	NA	NA	NA	NA	NA	NA	CC	CC	CC	CC	CC	CC	CC	CC	CC	NN	CC	AA	CC	CC	CC	CC	CC	CC	CC	CC	CC	CC	CC	CC	AA	CC	CC	AA	CC	CC	AA	AA	CC	AA	AA	CC	CC	CC
wPt.665102	A/C	6	102.751	NA	NA	NA	NA	NA	NA	NA	NA	CC	CC	CC	CC	CC	CC	CC	CC	CC	CC	CC	NN	CC	CC	CC	CC	CC	CC	CC	CC	CC	CC	CC	AA	AA	AA	CC	AA	AA	CC	AA	AA	CC	AA	AA	CC	CC	CC
wPt.3757	A/C	6	103.519	NA	NA	NA	NA	NA	NA	NA	NA	NN	NN	NN	NN	NN	NN	NN	NN	NN	NN	NN	NN	NN	NN	NN	NN	NN	NN	NN	NN	NN	NN	NN	NN	NN	NN	NN	NN	NN	NN	NN	NN	NN	NN	NN	NN	NN	NN
wPt.1301	A/C	6	103.56	NA	NA	NA	NA	NA	NA	NA	NA	CC	CC	CC	CC	CC	CC	CC	CC	CC	NN	CC	AA	CC	CC	CC	CC	CC	CC	CC	CC	CC	CC	CC	AA	AA	AA	CC	AA	AA	CC	AA	AA	CC	AA	AA	CC	CC	CC
wPt.667485	A/C	6	103.578	NA	NA	NA	NA	NA	NA	NA	NA	CC	CC	AA	CC	CC	NN	CC	CC	NN	AA	CC	AA	CC	CC	NN	CC	CC	CC	CC	CC	CC	NN	CC	CC	AA	AA	CC	AA	AA	CC	AA	AA	CC	AA	AA	CC	CC	CC
wPt.730427	A/C	6	103.657	NA	NA	NA	NA	NA	NA	NA	NA	CC	CC	CC	CC	CC	CC	CC	CC	CC	AA	CC	AA	CC	CC	CC	CC	CC	CC	CC	CC	CC	CC	CC	AA	AA	AA	CC	AA	AA	CC	AA	AA	CC	AA	AA	CC	CC	CC
wPt.668239	A/C	6	103.843	NA	NA	NA	NA	NA	NA	NA	NA	NN	NN	NN	NN	NN	NN	NN	NN	NN	NN	NN	NN	NN	NN	NN	NN	NN	NN	NN	NN	NN	NN	NN	NN	NN	NN	NN	NN	NN	NN	NN	NN	NN	NN	NN	NN	NN	NN
wPt.8319	A/C	6	104.27	NA	NA	NA	NA	NA	NA	NA	NA	CC	CC	CC	CC	CC	CC	CC	CC	NN	CC	CC	AA	CC	CC	CC	CC	CC	CC	CC	NN	CC	CC	CC	AA	AA	AA	CC	AA	AA	CC	AA	AA	CC	AA	AA	CC	CC	CC
wPt.3692	A/C	6	114.052	NA	NA	NA	NA	NA	NA	NA	NA	CC	CC	AA	CC	AA	CC	CC	AA	CC	NN	AA	CC	AA	CC	CC	CC	CC	CC	AA	CC	CC	AA	CC	CC	CC	AA	CC	AA	CC	CC	CC	AA	CC	CC	CC	CC	CC	AA
wPt.743723	A/C	7	35.1123	NA	NA	NA	NA	NA	NA	NA	NA	CC	CC	CC	CC	CC	CC	CC	CC	CC	NN	AA	AA	CC	AA	CC	CC	CC	CC	CC	CC	CC	CC	CC	CC	CC	CC	CC	AA	AA	CC	NN	CC	CC	CC	CC	CC	CC	CC
wPt.664488	A/C	7	35.1201	NA	NA	NA	NA	NA	NA	NA	NA	CC	AA	AA	CC	CC	CC	CC	CC	AA	AA	AA	AA	AA	CC	AA	AA	CC	CC	CC	CC	AA	CC	CC	CC	CC	CC	AA	CC	AA	AA	CC	AA	AA	CC	CC	CC	CC	CC
wPt.2253	A/C	7	35.8589	NA	NA	NA	NA	NA	NA	NA	NA	CC	AA	AA	CC	CC	CC	CC	CC	AA	NN	AA	AA	AA	NN	AA	AA	CC	CC	CC	CC	AA	CC	CC	CC	CC	CC	AA	CC	AA	AA	CC	AA	AA	CC	CC	CC	CC	CC
wPt.729938	A/C	7	38.8145	NA	NA	NA	NA	NA	NA	NA	NA	AA	CC	AA	CC	CC	CC	CC	CC	CC	CC	CC	AA	CC	CC	AA	CC	AA	CC	CC	CC	CC	CC	CC	CC	AA	NN	CC	AA	CC	CC	CC	CC	CC	AA	AA	CC	CC	CC
wPt.9634	A/C	7	40.7178	NA	NA	NA	NA	NA	NA	NA	NA	AA	AA	AA	CC	CC	AA	CC	AA	CC	AA	AA	AA	AA	AA	AA	AA	CC	CC	AA	AA	AA	CC	AA	AA	AA	CC	AA	AA	AA	AA	AA	AA	AA	CC	CC	CC	CC	CC
wPt.6854	A/C	7	44.1166	NA	NA	NA	NA	NA	NA	NA	NA	AA	CC	CC	AA	CC	AA	AA	AA	AA	CC	AA	AA	CC	AA	CC	CC	AA	AA	AA	AA	CC	AA	AA	AA	AA	AA	CC	AA	AA	CC	AA	CC	CC	AA	AA	AA	AA	AA
wPt.9369	A/C	7	45.7578	NA	NA	NA	NA	NA	NA	NA	NA	AA	CC	CC	AA	CC	AA	AA	AA	AA	CC	AA	AA	CC	AA	CC	CC	AA	AA	AA	AA	CC	AA	AA	AA	AA	AA	CC	AA	AA	CC	AA	CC	CC	AA	AA	AA	AA	AA
wPt.671711	A/C	7	46.5712	NA	NA	NA	NA	NA	NA	NA	NA	AA	CC	AA	CC	CC	AA	CC	AA	AA	AA	AA	AA	CC	CC	AA	CC	AA	CC	AA	AA	CC	NN	AA	AA	AA	AA	CC	AA	AA	NN	AA	CC	CC	AA	AA	CC	CC	CC
wPt.7890	A/C	7	48.1697	NA	NA	NA	NA	NA	NA	NA	NA	CC	CC	CC	CC	CC	CC	CC	CC	CC	CC	AA	AA	CC	AA	CC	CC	CC	CC	CC	CC	CC	CC	CC	CC	CC	AA	CC	AA	AA	CC	AA	CC	CC	AA	AA	CC	CC	CC
wPt.10311	A/C	7	50.4803	NA	NA	NA	NA	NA	NA	NA	NA	NN	NN	NN	NN	NN	NN	NN	NN	NN	NN	NN	NN	NN	NN	NN	NN	NN	NN	NN	NN	NN	NN	NN	NN	NN	NN	NN	NN	NN	NN	NN	NN	NN	NN	NN	NN	NN	NN
wPt.9928	A/C	7	52.2365	NA	NA	NA	NA	NA	NA	NA	NA	CC	AA	AA	CC	CC	CC	CC	CC	NN	AA	CC	AA	AA	CC	AA	AA	CC	CC	CC	CC	AA	NN	CC	CC	CC	AA	AA	CC	CC	AA	CC	AA	AA	AA	AA	CC	CC	CC
wPt.2938	A/C	7	53.0122	NA	NA	NA	NA	NA	NA	NA	NA	CC	AA	AA	CC	AA	CC	AA	CC	NN	AA	AA	AA	AA	AA	AA	AA	CC	CC	CC	CC	AA	CC	CC	CC	CC	CC	AA	AA	AA	AA	AA	AA	AA	AA	AA	CC	CC	CC
wPt.1688	A/C	7	56.2586	NA	NA	NA	NA	NA	NA	NA	NA	AA	AA	AA	AA	CC	CC	AA	CC	CC	CC	CC	AA	CC	AA	CC	CC	AA	AA	CC	CC	CC	AA	CC	CC	CC	CC	CC	AA	CC	AA	AA	AA	AA	CC	CC	AA	AA	AA
wPt.1464	A/C	7	56.2818	NA	NA	NA	NA	NA	NA	NA	NA	CC	AA	AA	CC	CC	CC	CC	CC	CC	NN	CC	CC	AA	CC	AA	AA	CC	CC	CC	CC	AA	CC	CC	CC	CC	AA	AA	CC	CC	AA	CC	AA	AA	AA	AA	CC	CC	CC
wPt.7341	A/C	7	56.9711	NA	NA	NA	NA	NA	NA	NA	NA	NN	NN	NN	NN	NN	NN	NN	NN	NN	NN	NN	NN	NN	NN	NN	NN	NN	NN	NN	NN	NN	NN	NN	NN	NN	NN	NN	NN	NN	NN	NN	NN	NN	NN	NN	NN	NN	NN
wPt.7992	A/C	7	58.9518	NA	NA	NA	NA	NA	NA	NA	NA	AA	CC	CC	AA	CC	AA	AA	AA	AA	CC	AA	AA	CC	AA	CC	CC	AA	AA	AA	AA	CC	AA	AA	AA	AA	AA	CC	AA	AA	CC	AA	CC	CC	AA	AA	AA	AA	AA
tPt.6949	A/C	7	59.2414	NA	NA	NA	NA	NA	NA	NA	NA	AA	CC	AA	AA	CC	AA	AA	AA	AA	CC	CC	CC	CC	CC	CC	CC	AA	AA	AA	AA	CC	AA	AA	AA	AA	AA	CC	AA	CC	CC	CC	CC	CC	CC	CC	AA	AA	AA
wPt.1111	A/C	7	60.2518	NA	NA	NA	NA	NA	NA	NA	NA	CC	CC	AA	AA	CC	CC	AA	CC	CC	CC	CC	CC	CC	CC	CC	CC	AA	AA	CC	CC	CC	AA	CC	CC	CC	CC	CC	AA	CC	CC	CC	CC	CC	CC	CC	AA	AA	AA
wPt.7271	A/C	7	64.7698	NA	NA	NA	NA	NA	NA	NA	NA	AA	AA	AA	CC	AA	AA	CC	AA	NN	AA	AA	AA	AA	AA	AA	AA	CC	AA	AA	AA	AA	CC	AA	AA	AA	AA	AA	AA	CC	AA	AA	AA	AA	AA	AA	AA	AA	AA
tPt.1143	A/C	7	96.077	NA	NA	NA	NA	NA	NA	NA	NA	NN	NN	NN	NN	NN	NN	NN	NN	NN	NN	NN	NN	NN	NN	NN	NN	NN	NN	NN	NN	NN	NN	NN	NN	NN	NN	NN	NN	NN	NN	NN	NN	NN	NN	NN	NN	NN	NN
wPt.1681	A/C	7	98.8518	NA	NA	NA	NA	NA	NA	NA	NA	AA	CC	AA	AA	AA	CC	AA	AA	AA	AA	AA	AA	CC	CC	CC	CC	AA	AA	AA	AA	AA	AA	AA	AA	AA	AA	CC	CC	AA	AA	AA	CC	AA	NN	NN	CC	AA	AA
wPt.4859	A/C	7	117.141	NA	NA	NA	NA	NA	NA	NA	NA	AA	AA	AA	AA	AA	AA	AA	CC	AA	AA	AA	AA	AA	CC	AA	AA	AA	AA	AA	AA	AA	AA	AA	AA	AA	AA	AA	CC	AA	AA	CC	CC	CC	AA	AA	AA	AA	AA
wPt.9154	A/C	7	128.357	NA	NA	NA	NA	NA	NA	NA	NA	CC	AA	AA	CC	AA	AA	AA	NN	AA	AA	CC	AA	AA	AA	AA	AA	CC	AA	AA	AA	AA	AA	AA	AA	AA	CC	CC	CC	CC	CC	CC	CC	CC	CC	CC	AA	AA	CC
wPt.1119	A/C	7	128.892	NA	NA	NA	NA	NA	NA	NA	NA	CC	CC	CC	CC	CC	CC	CC	CC	CC	CC	CC	AA	CC	CC	CC	CC	CC	CC	CC	CC	CC	CC	CC	CC	CC	CC	CC	AA	CC	AA	AA	AA	AA	CC	CC	CC	CC	CC
wPt.744743	A/C	7	131.645	NA	NA	NA	NA	NA	NA	NA	NA	AA	AA	AA	AA	AA	AA	AA	AA	AA	AA	CC	NN	AA	CC	AA	AA	AA	AA	AA	AA	AA	AA	AA	AA	AA	AA	AA	AA	AA	AA	CC	CC	CC	AA	AA	AA	AA	AA
wPt.2740	A/C	7	132.741	NA	NA	NA	NA	NA	NA	NA	NA	AA	AA	AA	AA	AA	AA	AA	AA	AA	AA	CC	CC	AA	CC	AA	AA	AA	AA	AA	AA	AA	AA	AA	AA	AA	AA	NN	AA	AA	AA	CC	CC	CC	AA	AA	AA	AA	AA
wPt.1562	A/C	7	146.742	NA	NA	NA	NA	NA	NA	NA	NA	CC	AA	AA	CC	AA	AA	AA	AA	AA	AA	CC	AA	AA	AA	AA	AA	AA	AA	AA	AA	AA	AA	AA	AA	AA	CC	AA	CC	AA	AA	AA	AA	AA	AA	AA	AA	AA	AA
wPt.9049	A/C	7	155.272	NA	NA	NA	NA	NA	NA	NA	NA	NN	NN	NN	NN	NN	NN	NN	NN	NN	NN	NN	NN	NN	NN	NN	NN	NN	NN	NN	NN	NN	NN	NN	NN	NN	NN	NN	NN	NN	NN	NN	NN	NN	NN	NN	NN	NN	NN
wPt.4725	A/C	7	168.103	NA	NA	NA	NA	NA	NA	NA	NA	CC	AA	AA	AA	AA	AA	AA	AA	AA	AA	AA	AA	AA	AA	AA	AA	AA	AA	AA	AA	AA	AA	AA	AA	AA	AA	CC	NN	CC	CC	AA	CC	CC	CC	CC	AA	CC	AA
wPt.2698	A/C	7	168.972	NA	NA	NA	NA	NA	NA	NA	NA	NN	NN	NN	NN	NN	NN	NN	NN	NN	NN	NN	NN	NN	NN	NN	NN	NN	NN	NN	NN	NN	NN	NN	NN	NN	NN	NN	NN	NN	NN	NN	NN	NN	NN	NN	NN	NN	NN
wPt.730156	A/C	7	182.984	NA	NA	NA	NA	NA	NA	NA	NA	CC	AA	CC	CC	AA	CC	CC	CC	NN	AA	AA	CC	AA	NN	CC	AA	AA	CC	CC	CC	AA	AA	CC	CC	CC	CC	CC	AA	AA	CC	AA	CC	CC	CC	CC	CC	CC	AA
wPt.9761	A/C	7	185.832	NA	NA	NA	NA	NA	NA	NA	NA	CC	CC	CC	CC	CC	AA	AA	AA	CC	CC	CC	CC	CC	AA	AA	CC	CC	CC	AA	CC	CC	CC	CC	CC	CC	CC	CC	CC	AA	NN	CC	AA	AA	CC	CC	CC	AA	CC
wPt.8892	A/C	7	186.368	NA	NA	NA	NA	NA	NA	NA	NA	AA	CC	CC	CC	CC	CC	CC	CC	CC	CC	CC	CC	CC	CC	CC	CC	CC	CC	CC	CC	CC	CC	CC	CC	CC	CC	CC	CC	CC	CC	CC	CC	CC	CC	CC	CC	CC	CC
wPt.743015	A/C	7	188.362	NA	NA	NA	NA	NA	NA	NA	NA	CC	CC	CC	CC	CC	AA	AA	AA	CC	CC	CC	CC	CC	AA	AA	CC	CC	CC	AA	CC	CC	CC	CC	CC	CC	CC	CC	CC	AA	AA	CC	AA	AA	CC	CC	CC	AA	CC
tPt.9901	A/C	7	188.998	NA	NA	NA	NA	NA	NA	NA	NA	CC	CC	NN	CC	CC	AA	AA	CC	CC	NN	AA	AA	CC	AA	AA	CC	CC	CC	AA	NN	AA	CC	CC	CC	CC	CC	CC	CC	CC	AA	CC	AA	AA	AA	CC	CC	AA	CC
wPt.1036	A/C	7	190.232	NA	NA	NA	NA	NA	NA	NA	NA	NN	NN	NN	NN	NN	NN	NN	NN	NN	NN	NN	NN	NN	NN	NN	NN	NN	NN	NN	NN	NN	NN	NN	NN	NN	NN	NN	NN	NN	NN	NN	NN	NN	NN	NN	NN	NN	NN
wPt.1339	A/C	7	197.019	NA	NA	NA	NA	NA	NA	NA	NA	AA	CC	AA	AA	CC	CC	AA	AA	AA	CC	CC	AA	CC	CC	CC	CC	AA	AA	CC	AA	AA	AA	AA	AA	AA	AA	CC	AA	NN	CC	AA	CC	CC	AA	AA	AA	CC	AA
tPt.6376	A/C	7	201.782	NA	NA	NA	NA	NA	NA	NA	NA	NN	AA	AA	AA	AA	AA	AA	NN	AA	AA	AA	AA	AA	AA	AA	AA	AA	AA	AA	AA	AA	AA	AA	AA	NN	AA	AA	AA	CC	AA	AA	AA	AA	CC	CC	AA	AA	AA
wPt.3195	A/C	7	202.452	NA	NA	NA	NA	NA	NA	NA	NA	AA	CC	CC	CC	CC	CC	AA	AA	AA	CC	CC	AA	CC	NN	AA	CC	AA	CC	AA	CC	CC	AA	AA	CC	CC	CC	AA	AA	NN	AA	AA	AA	AA	AA	AA	CC	NN	CC
wPt.1888	A/C	7	204.982	NA	NA	NA	NA	NA	NA	NA	NA	AA	CC	CC	CC	CC	CC	AA	AA	AA	CC	AA	CC	CC	AA	AA	CC	CC	CC	AA	CC	AA	AA	AA	CC	CC	AA	CC	CC	AA	NN	AA	AA	AA	AA	AA	CC	AA	AA
wPt.6408	A/C	7	205.629	NA	NA	NA	NA	NA	NA	NA	NA	AA	CC	CC	CC	CC	CC	AA	AA	AA	NN	AA	AA	CC	AA	AA	CC	AA	CC	AA	CC	AA	AA	AA	CC	CC	AA	CC	AA	AA	AA	AA	AA	AA	AA	AA	CC	AA	AA
wPt.5476	A/C	7	206.892	NA	NA	NA	NA	NA	NA	NA	NA	AA	AA	AA	AA	AA	AA	AA	CC	AA	AA	CC	AA	AA	AA	CC	AA	AA	AA	CC	AA	CC	AA	AA	AA	AA	AA	AA	AA	AA	AA	CC	AA	AA	AA	AA	AA	AA	AA
wPt.9160	A/C	7	213.332	NA	NA	NA	NA	NA	NA	NA	NA	CC	CC	CC	CC	CC	CC	CC	AA	AA	AA	CC	AA	CC	CC	CC	CC	CC	CC	AA	CC	CC	CC	CC	CC	CC	CC	CC	CC	CC	CC	AA	CC	CC	CC	CC	CC	CC	CC
wPt.5522	A/C	8	11.39	NA	NA	NA	NA	NA	NA	NA	NA	AA	CC	CC	AA	AA	AA	AA	AA	AA	AA	AA	AA	AA	AA	AA	AA	CC	AA	AA	AA	AA	AA	AA	AA	AA	CC	AA	AA	AA	AA	AA	AA	AA	AA	AA	CC	AA	AA
wPt.1162	A/C	8	12.01	NA	NA	NA	NA	NA	NA	NA	NA	AA	CC	CC	CC	AA	NN	AA	NN	AA	NN	AA	AA	AA	CC	AA	AA	CC	AA	AA	AA	AA	AA	AA	AA	AA	AA	AA	CC	AA	AA	AA	AA	CC	AA	AA	CC	AA	AA
wPt.742172	A/C	8	13.0687	NA	NA	NA	NA	NA	NA	NA	NA	AA	CC	AA	CC	AA	AA	AA	AA	AA	AA	AA	AA	AA	AA	AA	AA	AA	AA	AA	AA	AA	AA	NN	AA	AA	CC	AA	AA	AA	AA	AA	AA	AA	NN	CC	AA	AA	AA
wPt.733477	A/C	8	13.7108	NA	NA	NA	NA	NA	NA	NA	NA	AA	CC	AA	CC	AA	AA	AA	AA	AA	AA	AA	AA	AA	AA	AA	AA	AA	AA	AA	AA	AA	AA	AA	AA	AA	CC	AA	AA	AA	AA	AA	AA	AA	AA	CC	AA	AA	AA
wPt.9496	A/C	8	14.13	NA	NA	NA	NA	NA	NA	NA	NA	CC	CC	AA	CC	CC	CC	CC	CC	CC	CC	CC	CC	CC	CC	CC	CC	AA	CC	CC	CC	CC	CC	CC	CC	CC	CC	CC	CC	CC	CC	CC	CC	CC	CC	CC	AA	CC	CC
wPt.734202	A/C	8	14.2358	NA	NA	NA	NA	NA	NA	NA	NA	AA	CC	AA	CC	AA	AA	AA	AA	AA	AA	AA	AA	AA	AA	AA	AA	AA	AA	AA	AA	AA	AA	AA	AA	AA	CC	AA	AA	AA	AA	AA	AA	AA	AA	NN	AA	AA	AA
wPt.6043	A/C	8	15.626	NA	NA	NA	NA	NA	NA	NA	NA	AA	AA	AA	CC	AA	AA	AA	AA	AA	AA	AA	AA	AA	AA	AA	AA	AA	AA	AA	AA	AA	AA	AA	AA	AA	AA	AA	AA	AA	AA	AA	AA	AA	AA	AA	AA	AA	AA
wPt.10291	A/C	8	16.191	NA	NA	NA	NA	NA	NA	NA	NA	CC	AA	NN	AA	AA	AA	AA	AA	AA	AA	AA	AA	AA	NN	CC	AA	CC	AA	AA	AA	AA	AA	AA	AA	CC	AA	AA	CC	AA	CC	AA	AA	AA	AA	AA	AA	AA	AA
wPt.3609	A/C	8	17.06	NA	NA	NA	NA	NA	NA	NA	NA	AA	CC	AA	AA	AA	AA	AA	AA	AA	AA	AA	AA	AA	AA	AA	AA	AA	AA	AA	CC	AA	AA	AA	CC	CC	AA	AA	CC	AA	AA	AA	AA	CC	AA	AA	AA	AA	AA
wPt.666738	A/C	8	19.0053	NA	NA	NA	NA	NA	NA	NA	NA	CC	AA	CC	AA	AA	AA	AA	AA	AA	AA	AA	CC	AA	NN	CC	AA	CC	AA	AA	AA	AA	AA	AA	AA	CC	AA	AA	CC	AA	AA	AA	AA	AA	AA	AA	AA	AA	AA
wPt.2557	A/C	8	20.0948	NA	NA	NA	NA	NA	NA	NA	NA	CC	CC	CC	CC	AA	CC	CC	CC	CC	AA	CC	CC	NN	AA	CC	AA	CC	CC	CC	CC	CC	CC	CC	CC	CC	CC	AA	CC	CC	AA	CC	CC	CC	CC	CC	AA	CC	CC
wPt.666139	A/C	8	20.3063	NA	NA	NA	NA	NA	NA	NA	NA	CC	CC	AA	CC	AA	CC	CC	CC	CC	AA	CC	CC	AA	AA	CC	AA	CC	AA	CC	AA	CC	CC	CC	AA	AA	AA	AA	CC	CC	AA	CC	AA	CC	CC	CC	AA	CC	AA
wPt.7961	A/C	8	22.491	NA	NA	NA	NA	NA	NA	NA	NA	CC	CC	CC	CC	CC	CC	CC	CC	CC	CC	CC	CC	CC	CC	NN	CC	CC	CC	CC	CC	CC	CC	CC	CC	CC	AA	CC	CC	CC	CC	CC	CC	CC	CC	CC	CC	CC	AA
wPt.11419	A/C	8	23.0688	NA	NA	NA	NA	NA	NA	NA	NA	CC	CC	AA	CC	CC	CC	CC	CC	CC	CC	CC	AA	AA	CC	CC	AA	AA	CC	CC	CC	CC	CC	CC	CC	CC	AA	CC	CC	CC	CC	CC	CC	CC	CC	CC	AA	CC	CC
wPt.671693	A/C	8	23.3178	NA	NA	NA	NA	NA	NA	NA	NA	NN	NN	NN	NN	NN	NN	NN	NN	NN	NN	NN	NN	NN	NN	NN	NN	NN	NN	NN	NN	NN	NN	NN	NN	NN	NN	NN	NN	NN	NN	NN	NN	NN	NN	NN	NN	NN	NN
tPt.9267	A/C	8	24.6316	NA	NA	NA	NA	NA	NA	NA	NA	AA	AA	AA	AA	AA	AA	AA	AA	AA	AA	AA	AA	AA	AA	AA	AA	AA	AA	AA	AA	AA	AA	AA	AA	AA	AA	AA	CC	AA	AA	AA	AA	CC	CC	CC	AA	AA	AA
wPt.2045	A/C	8	24.9011	NA	NA	NA	NA	NA	NA	NA	NA	CC	CC	CC	CC	CC	CC	CC	CC	NN	AA	CC	AA	CC	CC	CC	CC	CC	CC	CC	CC	CC	CC	CC	CC	NN	CC	CC	AA	CC	AA	CC	CC	AA	CC	CC	CC	CC	CC
wPt.741750	A/C	8	25.1018	NA	NA	NA	NA	NA	NA	NA	NA	NN	NN	NN	NN	NN	NN	NN	NN	NN	NN	NN	NN	NN	NN	NN	NN	NN	NN	NN	NN	NN	NN	NN	NN	NN	NN	NN	NN	NN	NN	NN	NN	NN	NN	NN	NN	NN	NN
wPt.798970	A/C	8	25.1323	NA	NA	NA	NA	NA	NA	NA	NA	AA	CC	AA	AA	AA	AA	AA	AA	AA	AA	AA	AA	AA	AA	AA	AA	AA	AA	AA	AA	AA	AA	AA	AA	AA	CC	AA	CC	CC	AA	AA	AA	CC	CC	CC	AA	AA	NN
wPt.2757	A/C	8	25.4193	NA	NA	NA	NA	NA	NA	NA	NA	CC	CC	AA	AA	AA	AA	AA	CC	CC	NN	AA	CC	AA	AA	AA	AA	AA	AA	CC	CC	AA	AA	CC	CC	CC	AA	AA	CC	CC	CC	CC	AA	CC	CC	CC	AA	CC	AA
wPt.3536	A/C	8	25.6633	NA	NA	NA	NA	NA	NA	NA	NA	NN	NN	NN	NN	NN	NN	NN	NN	NN	NN	NN	NN	NN	NN	NN	NN	NN	NN	NN	NN	NN	NN	NN	NN	NN	NN	NN	NN	NN	NN	NN	NN	NN	NN	NN	NN	NN	NN
wPt.10647	A/C	8	26.0366	NA	NA	NA	NA	NA	NA	NA	NA	AA	CC	AA	CC	AA	CC	CC	CC	AA	AA	AA	AA	CC	AA	CC	AA	CC	AA	AA	CC	CC	CC	AA	CC	CC	CC	AA	CC	CC	AA	AA	AA	CC	CC	NN	CC	AA	AA
wPt.741331	A/C	8	26.5084	NA	NA	NA	NA	NA	NA	NA	NA	CC	CC	CC	AA	CC	AA	AA	AA	CC	CC	CC	CC	AA	CC	AA	CC	AA	CC	CC	CC	CC	AA	CC	CC	CC	AA	CC	CC	CC	CC	CC	CC	CC	CC	CC	CC	CC	AA
wPt.800213	A/C	8	26.7109	NA	NA	NA	NA	NA	NA	NA	NA	AA	CC	AA	AA	AA	AA	AA	AA	AA	AA	AA	AA	AA	AA	AA	AA	AA	AA	AA	CC	AA	AA	AA	CC	CC	AA	AA	CC	AA	AA	AA	AA	CC	AA	AA	AA	AA	NN
wPt.9012	A/C	8	27.4334	NA	NA	NA	NA	NA	NA	NA	NA	NN	NN	NN	NN	NN	NN	NN	NN	NN	NN	NN	NN	NN	NN	NN	NN	NN	NN	NN	NN	NN	NN	NN	NN	NN	NN	NN	NN	NN	NN	NN	NN	NN	NN	NN	NN	NN	NN
wPt.743847	A/C	8	27.61	NA	NA	NA	NA	NA	NA	NA	NA	CC	AA	CC	AA	CC	AA	AA	CC	CC	CC	CC	CC	AA	AA	CC	CC	AA	CC	CC	CC	CC	AA	CC	CC	CC	CC	CC	AA	CC	AA	CC	CC	AA	CC	CC	CC	CC	CC
wPt.3231	A/C	8	29.26	NA	NA	NA	NA	NA	NA	NA	NA	AA	CC	AA	CC	AA	CC	CC	CC	AA	AA	CC	AA	CC	AA	CC	AA	CC	AA	AA	CC	CC	CC	AA	CC	CC	CC	AA	CC	CC	AA	AA	AA	CC	CC	CC	CC	AA	NN
wPt.1682	A/C	8	29.8142	NA	NA	NA	NA	NA	NA	NA	NA	CC	CC	CC	CC	CC	CC	CC	CC	CC	CC	CC	NN	NN	CC	CC	CC	CC	CC	CC	CC	CC	CC	CC	CC	CC	CC	CC	AA	CC	CC	CC	CC	CC	CC	CC	CC	CC	CC
wPt.10991	A/C	8	30.2166	NA	NA	NA	NA	NA	NA	NA	NA	CC	CC	CC	CC	CC	CC	CC	AA	CC	CC	CC	AA	CC	CC	AA	CC	CC	CC	CC	CC	CC	CC	CC	CC	CC	CC	CC	AA	AA	AA	CC	CC	AA	CC	CC	CC	CC	CC
wPt.10945	A/C	8	33.81	NA	NA	NA	NA	NA	NA	NA	NA	NN	NN	NN	NN	NN	NN	NN	NN	NN	NN	NN	NN	NN	NN	NN	NN	NN	NN	NN	NN	NN	NN	NN	NN	NN	NN	NN	NN	NN	NN	NN	NN	NN	NN	NN	NN	NN	NN
wPt.5432	A/C	8	37.1906	NA	NA	NA	NA	NA	NA	NA	NA	AA	AA	AA	CC	AA	AA	CC	AA	AA	AA	CC	AA	AA	CC	CC	AA	CC	CC	AA	CC	CC	CC	AA	CC	CC	CC	AA	AA	CC	AA	AA	AA	AA	CC	CC	CC	AA	CC
wPt.2298	A/C	8	39.0511	NA	NA	NA	NA	NA	NA	NA	NA	AA	AA	AA	CC	AA	AA	CC	AA	AA	AA	AA	AA	AA	AA	AA	AA	CC	CC	AA	AA	CC	AA	AA	CC	CC	AA	AA	AA	AA	AA	AA	AA	AA	AA	AA	CC	AA	CC
wPt.8238	A/C	8	44.23	NA	NA	NA	NA	NA	NA	NA	NA	AA	AA	CC	CC	AA	AA	CC	AA	AA	AA	AA	AA	AA	AA	AA	AA	CC	CC	AA	AA	AA	AA	AA	CC	CC	CC	AA	AA	AA	AA	AA	AA	AA	AA	AA	CC	AA	CC
wPt.744159	A/C	8	47.0142	NA	NA	NA	NA	NA	NA	NA	NA	AA	AA	NN	CC	CC	CC	CC	CC	AA	CC	CC	CC	CC	CC	CC	CC	CC	CC	CC	CC	CC	CC	CC	CC	CC	NN	CC	CC	AA	CC	CC	CC	CC	AA	AA	CC	CC	AA
wPt.6802	A/C	8	47.6887	NA	NA	NA	NA	NA	NA	NA	NA	AA	CC	CC	AA	CC	CC	AA	CC	CC	CC	CC	CC	CC	CC	AA	CC	AA	AA	CC	AA	AA	AA	CC	AA	AA	AA	CC	CC	AA	CC	CC	CC	CC	CC	CC	AA	CC	AA
wPt.6239	A/C	8	49.0059	NA	NA	NA	NA	NA	NA	NA	NA	CC	CC	CC	CC	CC	CC	CC	CC	CC	CC	CC	AA	CC	CC	AA	CC	CC	CC	CC	CC	CC	CC	CC	CC	CC	AA	AA	AA	NN	CC	AA	AA	AA	CC	CC	CC	CC	CC
wPt.664393	A/C	8	51.5035	NA	NA	NA	NA	NA	NA	NA	NA	AA	CC	AA	AA	AA	AA	AA	AA	AA	AA	AA	AA	AA	AA	AA	AA	AA	AA	AA	CC	AA	AA	AA	AA	AA	CC	AA	CC	AA	AA	AA	CC	CC	AA	AA	AA	AA	AA
wPt.7486	A/C	8	53.1576	NA	NA	NA	NA	NA	NA	NA	NA	AA	CC	CC	AA	AA	AA	AA	AA	AA	AA	AA	NN	AA	AA	NN	AA	AA	AA	AA	AA	AA	AA	AA	AA	AA	CC	AA	CC	AA	NN	AA	AA	AA	AA	AA	AA	AA	AA
wPt.10130	A/C	8	53.1599	NA	NA	NA	NA	NA	NA	NA	NA	AA	AA	AA	AA	AA	AA	AA	AA	AA	AA	AA	AA	AA	CC	CC	AA	AA	AA	AA	AA	AA	AA	AA	AA	AA	AA	AA	CC	AA	AA	AA	CC	CC	AA	AA	AA	AA	AA
tPt.1366	A/C	8	56.53	NA	NA	NA	NA	NA	NA	NA	NA	AA	CC	AA	AA	AA	AA	AA	AA	AA	AA	AA	AA	AA	AA	AA	AA	AA	AA	AA	CC	AA	AA	AA	AA	AA	CC	AA	CC	AA	AA	AA	CC	CC	AA	AA	AA	AA	AA
wPt.4209	A/C	8	57.14	NA	NA	NA	NA	NA	NA	NA	NA	AA	CC	CC	AA	AA	AA	AA	AA	AA	AA	AA	NN	AA	CC	CC	AA	AA	AA	AA	CC	AA	AA	AA	AA	AA	AA	AA	CC	AA	CC	CC	CC	CC	NN	NN	AA	AA	AA
wPt.1158	A/C	8	57.77	NA	NA	NA	NA	NA	NA	NA	NA	CC	CC	CC	AA	AA	AA	AA	AA	AA	AA	AA	AA	AA	AA	CC	AA	AA	AA	AA	AA	AA	AA	AA	AA	AA	CC	AA	CC	AA	CC	AA	CC	CC	AA	AA	AA	AA	AA
wPt.669328	A/C	8	58.3727	NA	NA	NA	NA	NA	NA	NA	NA	CC	CC	CC	AA	AA	AA	AA	AA	AA	AA	AA	AA	AA	AA	CC	AA	AA	AA	AA	AA	AA	AA	CC	AA	AA	AA	AA	CC	CC	CC	AA	CC	CC	AA	CC	AA	AA	AA
rPt.5396	A/C	8	58.38	NA	NA	NA	NA	NA	NA	NA	NA	NN	NN	NN	NN	NN	NN	NN	NN	NN	NN	NN	NN	NN	NN	NN	NN	NN	NN	NN	NN	NN	NN	NN	NN	NN	NN	NN	NN	NN	NN	NN	NN	NN	NN	NN	NN	NN	NN
wPt.10323	A/C	8	59.9513	NA	NA	NA	NA	NA	NA	NA	NA	NN	NN	NN	NN	NN	NN	NN	NN	NN	NN	NN	NN	NN	NN	NN	NN	NN	NN	NN	NN	NN	NN	NN	NN	NN	NN	NN	NN	NN	NN	NN	NN	NN	NN	NN	NN	NN	NN
wPt.743661	A/C	8	61.3526	NA	NA	NA	NA	NA	NA	NA	NA	CC	AA	AA	CC	CC	CC	CC	CC	CC	CC	AA	CC	CC	AA	CC	CC	CC	CC	CC	AA	CC	CC	CC	CC	CC	CC	CC	CC	CC	CC	CC	CC	CC	CC	CC	CC	CC	CC
wPt.6047	A/C	8	63.18	NA	NA	NA	NA	NA	NA	NA	NA	CC	AA	AA	AA	AA	AA	NN	CC	AA	CC	CC	CC	CC	AA	CC	CC	AA	CC	AA	AA	AA	CC	AA	NN	CC	AA	CC	CC	AA	CC	CC	CC	CC	AA	AA	CC	CC	AA
wPt.8886	A/C	8	64.6966	NA	NA	NA	NA	NA	NA	NA	NA	CC	AA	CC	CC	CC	NN	AA	CC	NN	AA	CC	AA	AA	CC	CC	AA	AA	AA	CC	CC	AA	CC	CC	AA	AA	AA	CC	AA	AA	CC	AA	AA	AA	AA	AA	AA	CC	AA
wPt.11218	A/C	8	65.23	NA	NA	NA	NA	NA	NA	NA	NA	AA	AA	AA	AA	CC	CC	AA	AA	CC	AA	AA	AA	AA	NN	AA	AA	CC	AA	CC	NN	CC	CC	CC	AA	AA	CC	AA	AA	CC	AA	AA	AA	AA	NN	CC	AA	NN	CC
wPt.668152	A/C	8	65.3795	NA	NA	NA	NA	NA	NA	NA	NA	CC	CC	AA	CC	CC	AA	CC	AA	AA	AA	CC	AA	AA	CC	AA	AA	AA	CC	AA	CC	CC	CC	AA	CC	CC	AA	CC	AA	AA	AA	CC	AA	AA	AA	AA	AA	AA	CC
wPt.741571	A/C	8	65.4552	NA	NA	NA	NA	NA	NA	NA	NA	CC	CC	CC	AA	CC	CC	CC	CC	CC	CC	CC	CC	CC	AA	CC	CC	CC	CC	AA	AA	AA	AA	AA	CC	CC	AA	CC	CC	AA	CC	CC	CC	CC	AA	AA	CC	AA	AA
wPt.9310	A/C	8	65.792	NA	NA	NA	NA	NA	NA	NA	NA	CC	CC	CC	AA	CC	CC	CC	CC	CC	CC	CC	CC	CC	AA	CC	CC	CC	CC	AA	AA	AA	AA	AA	CC	CC	AA	CC	CC	AA	CC	CC	CC	CC	AA	AA	CC	AA	AA
wPt.10033	A/C	8	66.794	NA	NA	NA	NA	NA	NA	NA	NA	CC	CC	CC	AA	CC	CC	CC	CC	CC	CC	CC	CC	CC	AA	CC	CC	CC	CC	NN	AA	AA	AA	AA	CC	CC	AA	CC	CC	AA	CC	CC	CC	CC	AA	AA	CC	AA	AA
wPt.10497	A/C	8	68.58	NA	NA	NA	NA	NA	NA	NA	NA	CC	AA	AA	AA	CC	CC	AA	AA	NN	AA	CC	AA	AA	CC	CC	AA	CC	AA	CC	CC	CC	CC	CC	AA	CC	CC	AA	AA	CC	AA	CC	CC	CC	CC	CC	AA	CC	CC
wPt.10462	A/C	8	74.4171	NA	NA	NA	NA	NA	NA	NA	NA	NN	NN	NN	NN	NN	NN	NN	NN	NN	NN	NN	NN	NN	NN	NN	NN	NN	NN	NN	NN	NN	NN	NN	NN	NN	NN	NN	NN	NN	NN	NN	NN	NN	NN	NN	NN	NN	NN
wPt.7254	A/C	8	77.4021	NA	NA	NA	NA	NA	NA	NA	NA	AA	AA	AA	CC	AA	AA	CC	AA	CC	AA	AA	AA	NN	AA	AA	AA	AA	AA	NN	AA	AA	CC	AA	AA	AA	CC	AA	CC	CC	AA	AA	AA	AA	CC	CC	NN	CC	CC
wPt.10546	A/C	8	78.9889	NA	NA	NA	NA	NA	NA	NA	NA	AA	AA	AA	CC	AA	AA	AA	AA	AA	AA	AA	AA	AA	AA	AA	AA	AA	AA	AA	CC	AA	CC	AA	AA	AA	AA	AA	AA	AA	AA	AA	AA	AA	AA	AA	AA	CC	CC
tPt.7068	A/C	8	79.2651	NA	NA	NA	NA	NA	NA	NA	NA	CC	AA	AA	AA	AA	AA	CC	CC	AA	AA	CC	AA	CC	CC	AA	CC	AA	CC	AA	AA	AA	AA	AA	CC	AA	AA	AA	AA	AA	AA	AA	AA	AA	AA	AA	CC	AA	AA
wPt.7688	A/C	8	79.2818	NA	NA	NA	NA	NA	NA	NA	NA	CC	CC	CC	AA	CC	CC	CC	CC	CC	CC	CC	CC	CC	NN	CC	CC	CC	CC	CC	CC	CC	CC	CC	CC	CC	AA	CC	CC	AA	CC	CC	CC	CC	CC	CC	CC	CC	CC
wPt.11400	A/C	8	81.17	NA	NA	NA	NA	NA	NA	NA	NA	CC	CC	AA	CC	AA	AA	CC	CC	AA	AA	CC	AA	CC	AA	AA	CC	AA	CC	AA	CC	CC	AA	AA	CC	AA	CC	CC	CC	CC	CC	AA	AA	AA	CC	CC	CC	AA	AA
wPt.11278	A/C	8	83.02	NA	NA	NA	NA	NA	NA	NA	NA	AA	CC	CC	CC	AA	AA	AA	AA	AA	AA	CC	AA	AA	AA	AA	AA	AA	AA	AA	AA	CC	AA	AA	AA	CC	CC	CC	CC	CC	CC	AA	AA	AA	CC	CC	AA	AA	AA
wPt.10276	A/C	8	85.47	NA	NA	NA	NA	NA	NA	NA	NA	CC	CC	CC	CC	AA	CC	CC	CC	CC	CC	CC	CC	CC	CC	AA	CC	CC	CC	AA	NN	CC	CC	CC	CC	CC	CC	CC	CC	CC	CC	CC	CC	CC	CC	CC	CC	CC	CC
wPt.8056	A/C	8	85.8507	NA	NA	NA	NA	NA	NA	NA	NA	AA	AA	AA	AA	AA	AA	AA	AA	AA	AA	AA	AA	AA	AA	AA	AA	AA	AA	AA	AA	AA	AA	AA	AA	CC	CC	AA	AA	CC	AA	AA	AA	AA	CC	CC	AA	AA	AA
wPt.4697	A/C	8	86.09	NA	NA	NA	NA	NA	NA	NA	NA	NN	NN	NN	NN	NN	NN	NN	NN	NN	NN	NN	NN	NN	NN	NN	NN	NN	NN	NN	NN	NN	NN	NN	NN	NN	NN	NN	NN	NN	NN	NN	NN	NN	NN	NN	NN	NN	NN
wPt.3678	A/C	8	86.1684	NA	NA	NA	NA	NA	NA	NA	NA	CC	CC	CC	AA	CC	AA	AA	CC	AA	CC	CC	CC	CC	CC	CC	CC	CC	AA	AA	AA	AA	AA	AA	AA	CC	CC	AA	CC	CC	CC	CC	AA	AA	CC	CC	AA	AA	AA
wPt.664981	A/C	8	87.3093	NA	NA	NA	NA	NA	NA	NA	NA	AA	CC	NN	CC	AA	CC	CC	AA	CC	AA	CC	AA	AA	AA	AA	AA	AA	CC	AA	CC	AA	CC	CC	CC	AA	AA	CC	CC	AA	CC	AA	CC	CC	AA	AA	CC	CC	CC
wPt.3725	A/C	8	94.762	NA	NA	NA	NA	NA	NA	NA	NA	AA	AA	AA	AA	AA	AA	AA	AA	CC	AA	CC	AA	AA	AA	CC	AA	AA	AA	CC	AA	CC	AA	AA	AA	AA	CC	AA	AA	CC	AA	AA	AA	AA	CC	CC	AA	AA	AA
wPt.10179	A/C	8	94.91	NA	NA	NA	NA	NA	NA	NA	NA	AA	AA	AA	AA	AA	AA	AA	AA	AA	AA	AA	AA	AA	NN	AA	AA	AA	AA	CC	AA	AA	AA	AA	AA	AA	CC	AA	AA	CC	AA	AA	AA	AA	CC	CC	AA	AA	CC
wPt.667746	A/C	8	97.4626	NA	NA	NA	NA	NA	NA	NA	NA	AA	CC	CC	AA	CC	CC	AA	CC	CC	CC	AA	AA	CC	AA	AA	CC	CC	CC	AA	CC	CC	AA	CC	CC	AA	CC	AA	CC	CC	AA	CC	CC	CC	CC	CC	AA	AA	CC
wPt.5704	A/C	8	101.235	NA	NA	NA	NA	NA	NA	NA	NA	CC	AA	CC	CC	AA	AA	AA	AA	NN	AA	CC	NN	NN	NN	NN	AA	NN	AA	CC	CC	CC	CC	AA	AA	NN	NN	NN	NN	NN	NN	NN	NN	NN	NN	NN	NN	NN	NN
wPt.11029	A/C	8	105.662	NA	NA	NA	NA	NA	NA	NA	NA	CC	AA	CC	CC	AA	AA	AA	AA	AA	AA	AA	AA	AA	AA	AA	AA	AA	AA	CC	AA	CC	NN	AA	AA	CC	AA	CC	AA	AA	NN	AA	AA	AA	AA	AA	CC	CC	AA
wPt.2491	A/C	8	113.02	NA	NA	NA	NA	NA	NA	NA	NA	NN	NN	NN	NN	NN	NN	NN	NN	NN	NN	NN	NN	NN	NN	NN	NN	NN	NN	NN	NN	NN	NN	NN	NN	NN	NN	NN	NN	NN	NN	NN	NN	NN	NN	NN	NN	NN	NN
wPt.732501	A/C	8	117.619	NA	NA	NA	NA	NA	NA	NA	NA	AA	CC	AA	AA	AA	CC	CC	CC	AA	NN	AA	NN	AA	AA	AA	AA	AA	CC	AA	CC	AA	AA	CC	CC	AA	AA	AA	NN	AA	AA	CC	AA	AA	NN	NN	AA	AA	AA
wPt.3541	A/C	8	117.877	NA	NA	NA	NA	NA	NA	NA	NA	AA	CC	AA	AA	AA	CC	AA	AA	CC	CC	NN	CC	AA	AA	AA	AA	AA	CC	AA	CC	AA	AA	CC	CC	AA	AA	AA	CC	AA	AA	CC	AA	AA	CC	CC	AA	AA	NN
wPt.5580	A/C	8	120.559	NA	NA	NA	NA	NA	NA	NA	NA	AA	AA	AA	AA	AA	AA	AA	AA	CC	NN	CC	AA	AA	AA	AA	AA	AA	AA	AA	AA	AA	AA	AA	AA	AA	AA	AA	NN	AA	AA	AA	AA	AA	CC	NN	AA	AA	AA
wPt.5261	A/C	8	122.06	NA	NA	NA	NA	NA	NA	NA	NA	AA	CC	CC	AA	CC	CC	AA	CC	CC	CC	AA	CC	CC	AA	AA	CC	CC	CC	AA	CC	CC	AA	CC	CC	AA	CC	AA	CC	CC	AA	CC	CC	CC	CC	CC	AA	AA	CC
wPt.731593	A/C	8	122.192	NA	NA	NA	NA	NA	NA	NA	NA	CC	CC	AA	CC	CC	AA	CC	CC	CC	CC	CC	CC	CC	CC	CC	CC	CC	CC	CC	AA	AA	CC	CC	CC	CC	CC	CC	AA	CC	CC	AA	AA	CC	CC	CC	CC	CC	CC
wPt.10537	A/C	8	122.68	NA	NA	NA	NA	NA	NA	NA	NA	AA	CC	CC	AA	AA	CC	AA	AA	CC	AA	AA	CC	AA	CC	AA	AA	CC	CC	AA	CC	AA	AA	CC	CC	AA	AA	AA	CC	AA	AA	CC	AA	AA	CC	CC	AA	AA	AA
wPt.731500	A/C	8	122.878	NA	NA	NA	NA	NA	NA	NA	NA	AA	AA	CC	AA	AA	AA	AA	AA	AA	AA	AA	AA	AA	AA	AA	AA	AA	AA	AA	AA	AA	AA	AA	AA	AA	AA	AA	CC	AA	AA	CC	CC	AA	AA	AA	AA	AA	AA
wPt.5295	A/C	8	123.3	NA	NA	NA	NA	NA	NA	NA	NA	AA	AA	AA	AA	AA	AA	AA	AA	NN	AA	AA	AA	AA	CC	AA	AA	AA	AA	AA	AA	AA	AA	AA	AA	NN	NN	AA	CC	AA	AA	AA	AA	NN	CC	CC	AA	AA	AA
wPt.731663	A/C	8	123.555	NA	NA	NA	NA	NA	NA	NA	NA	CC	CC	AA	CC	CC	AA	CC	CC	CC	CC	CC	CC	CC	CC	CC	CC	CC	CC	CC	AA	AA	CC	CC	CC	CC	CC	CC	AA	CC	CC	AA	AA	CC	CC	CC	CC	CC	CC
wPt.6834	A/C	8	124.675	NA	NA	NA	NA	NA	NA	NA	NA	CC	CC	CC	CC	CC	CC	CC	CC	CC	CC	AA	CC	CC	CC	CC	CC	CC	CC	CC	AA	CC	CC	CC	CC	CC	AA	CC	CC	CC	CC	CC	CC	CC	CC	CC	CC	CC	CC
wPt.3342	A/C	8	125.15	NA	NA	NA	NA	NA	NA	NA	NA	AA	AA	AA	AA	AA	AA	AA	AA	AA	NN	AA	AA	AA	AA	AA	AA	AA	AA	AA	AA	AA	AA	AA	AA	AA	AA	AA	CC	AA	AA	CC	AA	AA	AA	AA	AA	AA	AA
wPt.8845	A/C	8	125.463	NA	NA	NA	NA	NA	NA	NA	NA	NN	NN	NN	NN	NN	NN	NN	NN	NN	NN	NN	NN	NN	NN	NN	NN	NN	NN	NN	NN	NN	NN	NN	NN	NN	NN	NN	NN	NN	NN	NN	NN	NN	NN	NN	NN	NN	NN
wPt.731789	A/C	8	126.684	NA	NA	NA	NA	NA	NA	NA	NA	NN	NN	NN	NN	NN	NN	NN	NN	NN	NN	NN	NN	NN	NN	NN	NN	NN	NN	NN	NN	NN	NN	NN	NN	NN	NN	NN	NN	NN	NN	NN	NN	NN	NN	NN	NN	NN	NN
wPt.3760	A/C	8	126.834	NA	NA	NA	NA	NA	NA	NA	NA	CC	CC	AA	CC	CC	CC	CC	CC	CC	CC	CC	CC	CC	CC	CC	CC	CC	CC	CC	CC	CC	CC	CC	CC	CC	CC	CC	AA	CC	CC	AA	AA	CC	CC	CC	CC	CC	CC
wPt.2685	A/C	8	127.01	NA	NA	NA	NA	NA	NA	NA	NA	CC	CC	AA	CC	CC	AA	CC	CC	CC	AA	CC	CC	CC	CC	CC	CC	CC	CC	CC	AA	AA	CC	CC	CC	CC	CC	CC	AA	CC	CC	AA	AA	NN	AA	NN	CC	CC	CC
wPt.8513	A/C	8	128.768	NA	NA	NA	NA	NA	NA	NA	NA	CC	AA	AA	AA	AA	CC	AA	AA	CC	AA	AA	AA	CC	AA	AA	AA	CC	AA	AA	AA	CC	CC	CC	AA	AA	AA	AA	CC	CC	AA	CC	CC	AA	CC	CC	AA	AA	AA
wPt.10758	A/C	8	128.907	NA	NA	NA	NA	NA	NA	NA	NA	CC	CC	CC	CC	CC	CC	CC	CC	CC	CC	AA	CC	CC	CC	CC	CC	CC	CC	CC	AA	CC	CC	CC	CC	CC	AA	CC	CC	CC	CC	CC	CC	CC	CC	CC	CC	CC	CC
wPt.9805	A/C	8	130.295	NA	NA	NA	NA	NA	NA	NA	NA	NN	NN	NN	NN	NN	NN	NN	NN	NN	NN	NN	NN	NN	NN	NN	NN	NN	NN	NN	NN	NN	NN	NN	NN	NN	NN	NN	NN	NN	NN	NN	NN	NN	NN	NN	NN	NN	NN
wPt.732120	A/C	8	130.296	NA	NA	NA	NA	NA	NA	NA	NA	CC	AA	CC	AA	AA	CC	AA	AA	NN	NN	AA	AA	AA	AA	NN	AA	AA	AA	AA	AA	CC	AA	AA	AA	AA	AA	AA	CC	AA	AA	CC	CC	AA	AA	AA	AA	AA	AA
wPt.1834	A/C	8	130.82	NA	NA	NA	NA	NA	NA	NA	NA	CC	AA	NN	AA	AA	CC	AA	AA	AA	AA	AA	AA	AA	AA	NN	AA	AA	AA	AA	AA	CC	AA	AA	AA	AA	AA	AA	CC	AA	AA	CC	CC	AA	AA	AA	AA	AA	AA
wPt.742982	A/C	8	131.355	NA	NA	NA	NA	NA	NA	NA	NA	AA	AA	CC	AA	AA	AA	AA	AA	AA	AA	AA	AA	AA	CC	AA	AA	AA	AA	AA	AA	CC	AA	AA	AA	AA	AA	AA	CC	CC	AA	CC	CC	AA	CC	CC	AA	AA	CC
tPt.7594	A/C	8	131.49	NA	NA	NA	NA	NA	NA	NA	NA	AA	AA	CC	AA	AA	CC	AA	AA	CC	AA	AA	NN	CC	AA	AA	AA	CC	AA	AA	AA	CC	CC	CC	AA	AA	AA	AA	CC	CC	NN	CC	CC	CC	CC	CC	AA	AA	AA
tPt.4541	A/C	8	132.11	NA	NA	NA	NA	NA	NA	NA	NA	AA	AA	AA	AA	AA	AA	AA	AA	CC	AA	AA	AA	CC	AA	AA	AA	CC	AA	AA	AA	AA	AA	CC	AA	AA	AA	AA	AA	AA	AA	AA	AA	AA	AA	AA	AA	AA	AA
wPt.7158	A/C	8	132.482	NA	NA	NA	NA	NA	NA	NA	NA	CC	AA	AA	AA	AA	CC	AA	AA	CC	AA	AA	AA	CC	AA	AA	AA	CC	AA	AA	AA	CC	CC	CC	AA	AA	AA	AA	CC	CC	AA	CC	CC	AA	CC	CC	AA	AA	AA
wPt.3165	A/C	8	132.908	NA	NA	NA	NA	NA	NA	NA	NA	AA	AA	AA	AA	AA	AA	AA	AA	AA	AA	AA	AA	AA	AA	AA	AA	AA	AA	AA	AA	AA	AA	AA	AA	AA	AA	AA	CC	AA	AA	AA	CC	AA	AA	AA	AA	AA	AA
wPt.734141	A/C	8	133.245	NA	NA	NA	NA	NA	NA	NA	NA	AA	AA	AA	AA	AA	AA	AA	AA	NN	AA	AA	AA	CC	AA	AA	AA	CC	AA	AA	AA	AA	AA	CC	AA	AA	AA	AA	AA	AA	AA	AA	AA	AA	AA	AA	AA	AA	AA
wPt.7354	A/C	8	135.484	NA	NA	NA	NA	NA	NA	NA	NA	CC	AA	CC	CC	CC	CC	AA	CC	CC	AA	CC	AA	AA	CC	CC	AA	AA	AA	CC	CC	CC	CC	CC	AA	AA	CC	CC	CC	CC	CC	CC	CC	CC	CC	CC	AA	CC	CC
wPt.1311	A/C	8	135.5	NA	NA	NA	NA	NA	NA	NA	NA	AA	AA	AA	AA	AA	AA	AA	CC	AA	CC	CC	AA	AA	AA	AA	CC	AA	AA	CC	AA	CC	AA	AA	AA	AA	AA	CC	CC	CC	AA	CC	CC	CC	CC	CC	AA	CC	AA
wPt.8412	A/C	8	136.366	NA	NA	NA	NA	NA	NA	NA	NA	AA	AA	AA	AA	AA	AA	AA	AA	AA	AA	AA	AA	AA	AA	AA	AA	AA	AA	CC	AA	CC	AA	AA	AA	AA	CC	AA	AA	AA	AA	AA	AA	AA	AA	AA	AA	CC	AA
wPt.10407	A/C	8	136.875	NA	NA	NA	NA	NA	NA	NA	NA	NN	NN	NN	NN	NN	NN	NN	NN	NN	NN	NN	NN	NN	NN	NN	NN	NN	NN	NN	NN	NN	NN	NN	NN	NN	NN	NN	NN	NN	NN	NN	NN	NN	NN	NN	NN	NN	NN
rPt.1806	A/C	9	11.0349	NA	NA	NA	NA	NA	NA	NA	NA	AA	CC	AA	CC	CC	CC	CC	CC	CC	AA	CC	AA	CC	CC	AA	CC	AA	CC	CC	CC	CC	CC	CC	CC	AA	CC	CC	AA	CC	CC	CC	CC	CC	CC	CC	CC	CC	CC
wPt.741333	A/C	9	14.5617	NA	NA	NA	NA	NA	NA	NA	NA	AA	CC	AA	CC	CC	CC	CC	CC	CC	AA	CC	AA	AA	CC	AA	AA	AA	CC	CC	CC	CC	CC	CC	CC	AA	CC	CC	AA	CC	AA	CC	CC	CC	AA	AA	CC	CC	CC
wPt.742463	A/C	9	16.5385	NA	NA	NA	NA	NA	NA	NA	NA	AA	CC	AA	CC	CC	CC	CC	CC	CC	NN	CC	AA	CC	CC	AA	CC	AA	CC	CC	CC	CC	CC	CC	CC	AA	CC	CC	AA	CC	AA	CC	CC	CC	CC	CC	CC	CC	CC
wPt.741037	A/C	9	18.5823	NA	NA	NA	NA	NA	NA	NA	NA	AA	CC	AA	CC	CC	CC	CC	CC	CC	NN	CC	AA	CC	CC	AA	CC	AA	CC	CC	CC	CC	CC	CC	CC	AA	CC	CC	AA	CC	AA	CC	CC	CC	CC	CC	CC	CC	CC
wPt.740710	A/C	9	20.5591	NA	NA	NA	NA	NA	NA	NA	NA	NN	NN	NN	NN	NN	NN	NN	NN	NN	NN	NN	NN	NN	NN	NN	NN	NN	NN	NN	NN	NN	NN	NN	NN	NN	NN	NN	NN	NN	NN	NN	NN	NN	NN	NN	NN	NN	NN
wPt.733640	A/C	9	22.504	NA	NA	NA	NA	NA	NA	NA	NA	AA	CC	AA	CC	CC	CC	CC	CC	CC	NN	CC	AA	AA	CC	AA	AA	AA	CC	CC	CC	CC	CC	CC	CC	AA	CC	CC	AA	CC	AA	CC	CC	CC	AA	AA	CC	CC	CC
wPt.740873	A/C	9	26.2732	NA	NA	NA	NA	NA	NA	NA	NA	AA	CC	AA	CC	CC	CC	CC	CC	CC	NN	CC	AA	CC	CC	AA	CC	AA	CC	CC	CC	CC	CC	CC	CC	AA	CC	CC	AA	CC	AA	CC	CC	CC	CC	CC	CC	CC	CC
wPt.4569	A/C	9	27.6449	NA	NA	NA	NA	NA	NA	NA	NA	AA	CC	NN	CC	CC	CC	CC	CC	CC	CC	CC	CC	CC	CC	AA	CC	CC	CC	CC	AA	CC	CC	CC	AA	AA	CC	CC	CC	AA	CC	CC	CC	CC	AA	AA	CC	CC	CC
wPt.667139	A/C	9	29.0325	NA	NA	NA	NA	NA	NA	NA	NA	AA	AA	CC	CC	AA	AA	AA	CC	AA	AA	CC	AA	AA	AA	CC	AA	CC	CC	CC	CC	AA	CC	AA	CC	CC	CC	AA	CC	CC	AA	CC	AA	AA	AA	AA	CC	CC	CC
wPt.664771	A/C	9	37.52	NA	NA	NA	NA	NA	NA	NA	NA	AA	AA	AA	AA	AA	AA	AA	AA	AA	AA	AA	AA	AA	AA	AA	AA	AA	AA	AA	AA	AA	AA	AA	AA	AA	AA	AA	AA	AA	AA	AA	AA	AA	AA	AA	AA	AA	AA
wPt.740564	A/C	9	39.4041	NA	NA	NA	NA	NA	NA	NA	NA	AA	AA	AA	AA	AA	AA	AA	AA	AA	AA	AA	AA	AA	CC	AA	AA	AA	AA	AA	AA	AA	AA	AA	AA	AA	AA	AA	AA	AA	NN	AA	AA	AA	AA	AA	AA	AA	AA
wPt.740930	A/C	9	41.2593	NA	NA	NA	NA	NA	NA	NA	NA	AA	AA	AA	AA	AA	AA	AA	AA	AA	AA	AA	AA	AA	NN	AA	AA	AA	AA	AA	AA	AA	AA	AA	AA	NN	AA	AA	AA	AA	AA	AA	AA	AA	AA	AA	AA	AA	AA
wPt.741446	A/C	9	43.0863	NA	NA	NA	NA	NA	NA	NA	NA	AA	AA	AA	AA	AA	AA	AA	AA	AA	AA	AA	AA	AA	AA	AA	AA	AA	AA	AA	AA	AA	AA	AA	AA	CC	AA	AA	AA	AA	AA	AA	AA	AA	AA	AA	AA	AA	AA
wPt.741306	A/C	9	48.8304	NA	NA	NA	NA	NA	NA	NA	NA	AA	AA	CC	AA	AA	AA	AA	AA	AA	AA	AA	AA	AA	AA	AA	AA	AA	AA	AA	AA	AA	AA	AA	AA	AA	AA	CC	AA	AA	CC	CC	AA	AA	AA	AA	AA	AA	NN
wPt.671740	A/C	9	49.8811	NA	NA	NA	NA	NA	NA	NA	NA	AA	AA	AA	AA	AA	AA	AA	AA	AA	AA	AA	NN	AA	AA	AA	AA	AA	AA	AA	AA	AA	AA	AA	AA	AA	AA	AA	AA	AA	AA	AA	AA	AA	AA	AA	AA	AA	AA
wPt.4292	A/C	9	50.963	NA	NA	NA	NA	NA	NA	NA	NA	AA	AA	AA	AA	AA	AA	AA	AA	AA	AA	AA	AA	AA	NN	AA	AA	AA	AA	AA	AA	AA	AA	AA	AA	AA	AA	AA	AA	AA	AA	AA	AA	AA	AA	AA	AA	AA	AA
wPt.740903	A/C	9	51.6038	NA	NA	NA	NA	NA	NA	NA	NA	AA	AA	CC	AA	AA	AA	AA	AA	CC	AA	AA	AA	AA	AA	AA	AA	AA	AA	AA	AA	AA	AA	AA	AA	AA	AA	CC	AA	AA	CC	CC	AA	AA	AA	AA	AA	AA	AA
wPt.7334	A/C	9	52.6149	NA	NA	NA	NA	NA	NA	NA	NA	NN	AA	CC	AA	AA	AA	AA	AA	AA	AA	AA	NN	AA	AA	AA	NN	AA	AA	AA	AA	NN	AA	AA	AA	AA	AA	CC	AA	AA	CC	CC	AA	AA	AA	AA	AA	NN	CC
wPt.667463	A/C	9	141.164	NA	NA	NA	NA	NA	NA	NA	NA	NN	NN	NN	NN	NN	NN	NN	NN	NN	NN	NN	NN	NN	NN	NN	NN	NN	NN	NN	NN	NN	NN	NN	NN	NN	NN	NN	NN	NN	NN	NN	NN	NN	NN	NN	NN	NN	NN
wPt.7535	A/C	9	150.115	NA	NA	NA	NA	NA	NA	NA	NA	NN	NN	NN	NN	NN	NN	NN	NN	NN	NN	NN	NN	NN	NN	NN	NN	NN	NN	NN	NN	NN	NN	NN	NN	NN	NN	NN	NN	NN	NN	NN	NN	NN	NN	NN	NN	NN	NN
wPt.665320	A/C	9	151.808	NA	NA	NA	NA	NA	NA	NA	NA	AA	AA	AA	AA	AA	AA	AA	AA	AA	AA	AA	AA	AA	CC	AA	AA	AA	AA	AA	AA	AA	AA	AA	AA	AA	AA	AA	CC	CC	AA	AA	CC	CC	CC	NN	AA	AA	NN
wPt.3183	A/C	9	155.195	NA	NA	NA	NA	NA	NA	NA	NA	AA	AA	AA	AA	AA	NN	AA	AA	AA	AA	AA	AA	AA	AA	AA	AA	AA	AA	AA	AA	AA	AA	AA	AA	AA	AA	AA	CC	AA	CC	NN	CC	CC	AA	AA	AA	AA	AA
wPt.1317	A/C	9	160.155	NA	NA	NA	NA	NA	NA	NA	NA	CC	CC	CC	CC	CC	CC	CC	CC	AA	CC	AA	AA	CC	CC	CC	CC	CC	CC	CC	CC	CC	CC	CC	CC	CC	CC	CC	AA	CC	CC	CC	AA	AA	CC	CC	CC	CC	CC
wPt.8164	A/C	9	166.425	NA	NA	NA	NA	NA	NA	NA	NA	AA	AA	AA	AA	AA	AA	AA	AA	AA	AA	AA	AA	AA	AA	AA	AA	AA	AA	AA	AA	AA	AA	NN	AA	AA	AA	AA	CC	AA	AA	AA	CC	CC	AA	AA	AA	AA	AA
wPt.9525	A/C	9	172.905	NA	NA	NA	NA	NA	NA	NA	NA	NN	AA	AA	AA	AA	AA	AA	AA	CC	AA	AA	CC	AA	AA	AA	AA	AA	AA	AA	AA	AA	AA	AA	AA	NN	AA	AA	CC	AA	AA	AA	CC	CC	AA	AA	AA	AA	AA
wPt.9445	A/C	10	5.13	NA	NA	NA	NA	NA	NA	NA	NA	AA	CC	CC	AA	AA	AA	AA	AA	AA	AA	AA	AA	AA	AA	AA	AA	CC	AA	AA	AA	AA	AA	AA	AA	AA	AA	AA	CC	NN	AA	CC	CC	CC	AA	AA	AA	AA	AA
wPt.8479	A/C	10	24.3029	NA	NA	NA	NA	NA	NA	NA	NA	NN	NN	NN	NN	NN	NN	NN	NN	NN	NN	NN	NN	NN	NN	NN	NN	NN	NN	NN	NN	NN	NN	NN	NN	NN	NN	NN	NN	NN	NN	NN	NN	NN	NN	NN	NN	NN	NN
wPt.7612	A/C	10	25.05	NA	NA	NA	NA	NA	NA	NA	NA	NN	NN	NN	NN	NN	NN	NN	NN	NN	NN	NN	NN	NN	NN	NN	NN	NN	NN	NN	NN	NN	NN	NN	NN	NN	NN	NN	NN	NN	NN	NN	NN	NN	NN	NN	NN	NN	NN
wPt.3435	A/C	10	38.4184	NA	NA	NA	NA	NA	NA	NA	NA	CC	CC	CC	AA	CC	CC	CC	AA	CC	CC	CC	AA	CC	CC	CC	CC	CC	CC	AA	CC	AA	CC	CC	CC	CC	CC	CC	CC	CC	CC	CC	CC	CC	CC	CC	CC	AA	CC
wPt.4660	A/C	10	39.7482	NA	NA	NA	NA	NA	NA	NA	NA	AA	AA	AA	CC	AA	AA	AA	CC	AA	AA	AA	AA	AA	AA	AA	AA	AA	AA	CC	AA	CC	AA	AA	AA	AA	AA	AA	AA	AA	AA	AA	AA	AA	AA	AA	AA	CC	AA
wPt.1091	A/C	10	59.6552	NA	NA	NA	NA	NA	NA	NA	NA	CC	AA	CC	AA	AA	CC	AA	CC	AA	AA	AA	AA	AA	CC	CC	AA	AA	AA	CC	AA	CC	CC	CC	AA	AA	CC	AA	AA	CC	AA	CC	AA	AA	CC	AA	CC	CC	CC
wPt.6596	A/C	10	60.0637	NA	NA	NA	NA	NA	NA	NA	NA	CC	CC	CC	CC	CC	CC	CC	CC	CC	CC	CC	AA	NN	CC	CC	AA	CC	CC	CC	CC	NN	CC	CC	CC	CC	CC	CC	AA	CC	CC	CC	CC	CC	NN	NN	CC	CC	CC
wPt.8841	A/C	10	61.1089	NA	NA	NA	NA	NA	NA	NA	NA	AA	AA	CC	AA	AA	AA	AA	AA	CC	AA	AA	AA	AA	AA	AA	AA	AA	AA	AA	AA	AA	AA	CC	AA	AA	AA	AA	AA	AA	AA	AA	AA	AA	AA	AA	AA	AA	CC
wPt.730387	A/C	10	62.1177	NA	NA	NA	NA	NA	NA	NA	NA	AA	AA	AA	AA	AA	AA	AA	AA	AA	AA	AA	AA	AA	CC	AA	AA	AA	AA	AA	AA	AA	AA	AA	AA	NN	AA	AA	CC	AA	AA	AA	AA	AA	AA	AA	AA	AA	CC
wPt.800147	A/C	10	62.655	NA	NA	NA	NA	NA	NA	NA	NA	CC	AA	AA	AA	AA	CC	AA	CC	CC	AA	AA	NN	AA	CC	CC	AA	AA	AA	CC	AA	CC	CC	CC	AA	AA	CC	AA	CC	CC	AA	CC	CC	AA	CC	AA	CC	CC	CC
wPt.800509	A/C	10	62.8785	NA	NA	NA	NA	NA	NA	NA	NA	AA	CC	CC	CC	AA	AA	CC	AA	AA	CC	AA	CC	CC	AA	AA	CC	CC	CC	AA	CC	AA	AA	AA	CC	CC	CC	AA	CC	CC	AA	AA	CC	CC	CC	AA	AA	AA	AA
wPt.3374	A/C	10	64.5983	NA	NA	NA	NA	NA	NA	NA	NA	CC	AA	CC	AA	AA	CC	AA	CC	CC	AA	AA	AA	AA	CC	CC	AA	AA	AA	CC	AA	CC	CC	CC	AA	AA	CC	AA	AA	CC	AA	CC	AA	AA	CC	CC	CC	CC	CC
wPt.667130	A/C	10	65.7939	NA	NA	NA	NA	NA	NA	NA	NA	CC	AA	AA	AA	AA	CC	AA	CC	AA	AA	AA	AA	AA	AA	CC	AA	AA	AA	CC	AA	AA	AA	CC	AA	AA	AA	AA	AA	CC	AA	CC	AA	AA	CC	CC	AA	AA	AA
tPt.9400	A/C	10	68.11	NA	NA	NA	NA	NA	NA	NA	NA	AA	CC	CC	CC	AA	AA	CC	AA	NN	CC	AA	CC	CC	AA	AA	CC	CC	CC	AA	CC	AA	AA	AA	CC	CC	CC	AA	CC	CC	NN	AA	CC	CC	CC	CC	AA	AA	AA
wPt.7280	A/C	10	71.33	NA	NA	NA	NA	NA	NA	NA	NA	AA	AA	CC	CC	AA	AA	AA	CC	AA	AA	AA	AA	AA	AA	AA	AA	AA	AA	CC	AA	AA	AA	AA	AA	NN	NN	AA	AA	AA	AA	AA	AA	AA	AA	AA	AA	AA	AA
wPt.4645	A/C	10	77.0498	NA	NA	NA	NA	NA	NA	NA	NA	AA	AA	AA	CC	AA	AA	AA	CC	AA	AA	AA	AA	AA	AA	AA	AA	AA	AA	CC	AA	AA	AA	AA	AA	AA	AA	AA	AA	AA	AA	AA	AA	AA	AA	AA	AA	AA	AA
wPt.4596	A/C	10	77.6	NA	NA	NA	NA	NA	NA	NA	NA	AA	CC	AA	CC	CC	AA	CC	CC	AA	CC	CC	CC	CC	AA	AA	CC	CC	CC	CC	CC	CC	AA	AA	CC	CC	CC	CC	CC	CC	CC	CC	CC	CC	CC	CC	CC	AA	CC
wPt.732259	A/C	10	77.8045	NA	NA	NA	NA	NA	NA	NA	NA	CC	CC	AA	AA	CC	CC	CC	AA	CC	CC	CC	CC	CC	CC	CC	CC	CC	CC	AA	CC	CC	CC	CC	CC	CC	CC	CC	CC	CC	CC	CC	CC	CC	CC	CC	CC	CC	CC
wPt.8000	A/C	10	81.86	NA	NA	NA	NA	NA	NA	NA	NA	CC	CC	CC	CC	AA	CC	CC	CC	CC	CC	CC	CC	CC	NN	AA	CC	CC	CC	CC	CC	CC	AA	AA	CC	CC	CC	AA	CC	CC	NN	CC	CC	CC	CC	CC	CC	AA	CC
wPt.2903	A/C	10	83.1465	NA	NA	NA	NA	NA	NA	NA	NA	AA	AA	AA	CC	AA	AA	AA	CC	AA	AA	CC	AA	AA	AA	AA	AA	AA	AA	CC	AA	AA	AA	AA	AA	AA	AA	AA	CC	AA	AA	CC	CC	CC	AA	AA	AA	AA	CC
wPt.671707	A/C	10	84.4997	NA	NA	NA	NA	NA	NA	NA	NA	CC	CC	AA	AA	CC	CC	CC	NN	CC	CC	AA	CC	CC	CC	CC	CC	CC	CC	AA	CC	CC	CC	CC	CC	CC	AA	CC	AA	AA	AA	AA	AA	AA	AA	AA	CC	CC	AA
wPt.2909	A/C	10	84.78	NA	NA	NA	NA	NA	NA	NA	NA	NN	NN	NN	NN	NN	NN	NN	NN	NN	NN	NN	NN	NN	NN	NN	NN	NN	NN	NN	NN	NN	NN	NN	NN	NN	NN	NN	NN	NN	NN	NN	NN	NN	NN	NN	NN	NN	NN
wPt.8275	A/C	10	85.1907	NA	NA	NA	NA	NA	NA	NA	NA	AA	CC	CC	AA	CC	AA	CC	AA	CC	AA	AA	NN	CC	CC	CC	CC	CC	CC	AA	AA	CC	CC	CC	CC	CC	AA	CC	AA	CC	NN	AA	AA	AA	CC	CC	CC	CC	AA
wPt.5003	A/C	10	87.86	NA	NA	NA	NA	NA	NA	NA	NA	NN	NN	NN	NN	NN	NN	NN	NN	NN	NN	NN	NN	NN	NN	NN	NN	NN	NN	NN	NN	NN	NN	NN	NN	NN	NN	NN	NN	NN	NN	NN	NN	NN	NN	NN	NN	NN	NN
wPt.3150	A/C	10	88.8747	NA	NA	NA	NA	NA	NA	NA	NA	AA	AA	AA	AA	AA	AA	AA	AA	NN	AA	AA	AA	AA	NN	AA	AA	AA	AA	AA	AA	CC	AA	AA	AA	AA	CC	AA	AA	CC	AA	AA	AA	AA	AA	AA	AA	AA	CC
wPt.2780	A/C	10	90.6004	NA	NA	NA	NA	NA	NA	NA	NA	CC	CC	CC	CC	CC	AA	CC	NN	CC	CC	CC	AA	CC	CC	CC	CC	CC	CC	CC	CC	CC	CC	CC	NN	CC	CC	CC	CC	CC	AA	CC	AA	AA	CC	CC	CC	CC	CC
wPt.3937	A/C	10	90.9919	NA	NA	NA	NA	NA	NA	NA	NA	AA	CC	CC	AA	AA	AA	CC	AA	AA	CC	AA	AA	CC	AA	AA	CC	CC	CC	AA	AA	CC	AA	AA	CC	CC	CC	AA	AA	CC	AA	AA	AA	AA	CC	CC	CC	AA	AA
wPt.9305	A/C	10	91.1094	NA	NA	NA	NA	NA	NA	NA	NA	CC	CC	AA	CC	CC	CC	CC	AA	CC	CC	AA	NN	CC	CC	CC	CC	CC	CC	AA	CC	CC	AA	CC	CC	CC	CC	CC	CC	CC	CC	CC	CC	CC	CC	CC	CC	AA	AA
wPt.2291	A/C	10	92.0506	NA	NA	NA	NA	NA	NA	NA	NA	CC	CC	CC	CC	CC	CC	CC	CC	CC	CC	CC	CC	CC	CC	CC	CC	CC	CC	CC	CC	AA	CC	CC	CC	CC	AA	CC	CC	AA	CC	CC	CC	CC	AA	AA	CC	CC	AA
wPt.744914	A/C	10	92.4854	NA	NA	NA	NA	NA	NA	NA	NA	NN	NN	NN	NN	NN	NN	NN	NN	NN	NN	NN	NN	NN	NN	NN	NN	NN	NN	NN	NN	NN	NN	NN	NN	NN	NN	NN	NN	NN	NN	NN	NN	NN	NN	NN	NN	NN	NN
wPt.730913	A/C	10	93.1252	NA	NA	NA	NA	NA	NA	NA	NA	AA	CC	AA	AA	AA	AA	CC	AA	AA	CC	AA	AA	CC	AA	AA	CC	CC	CC	AA	AA	AA	AA	AA	CC	CC	CC	AA	CC	CC	AA	CC	CC	CC	CC	CC	CC	AA	CC
wPt.1007	A/C	10	93.2297	NA	NA	NA	NA	NA	NA	NA	NA	AA	CC	AA	CC	CC	AA	CC	AA	AA	CC	AA	CC	CC	AA	AA	CC	CC	CC	AA	AA	CC	CC	AA	CC	CC	AA	AA	CC	CC	AA	CC	CC	CC	CC	CC	CC	CC	NN
wPt.3095	A/C	10	94.0357	NA	NA	NA	NA	NA	NA	NA	NA	NN	CC	CC	AA	AA	CC	CC	CC	AA	CC	AA	CC	CC	CC	CC	CC	CC	CC	CC	CC	CC	AA	AA	CC	CC	CC	AA	CC	CC	CC	CC	CC	CC	CC	CC	CC	AA	AA
wPt.2985	A/C	10	94.2689	NA	NA	NA	NA	NA	NA	NA	NA	CC	AA	CC	CC	CC	AA	AA	CC	AA	AA	CC	AA	AA	CC	CC	AA	AA	AA	CC	CC	AA	CC	CC	AA	AA	AA	CC	AA	AA	AA	AA	AA	AA	AA	AA	AA	CC	AA
wPt.9183	A/C	10	95.7445	NA	NA	NA	NA	NA	NA	NA	NA	CC	AA	CC	CC	CC	CC	AA	CC	AA	AA	CC	AA	AA	CC	CC	AA	AA	AA	CC	CC	AA	CC	CC	AA	AA	AA	CC	AA	AA	CC	AA	AA	AA	AA	AA	AA	CC	AA
wPt.5935	A/C	10	96.3354	NA	NA	NA	NA	NA	NA	NA	NA	AA	CC	CC	AA	AA	AA	CC	CC	AA	CC	CC	CC	CC	AA	AA	CC	CC	CC	CC	AA	AA	CC	AA	CC	CC	AA	AA	CC	AA	AA	CC	CC	CC	CC	NN	CC	CC	CC
wPt.3449	A/C	10	96.9297	NA	NA	NA	NA	NA	NA	NA	NA	CC	CC	CC	CC	CC	CC	CC	CC	CC	AA	CC	CC	CC	CC	CC	CC	CC	CC	CC	CC	CC	CC	CC	CC	CC	CC	CC	AA	CC	NN	AA	AA	AA	CC	CC	CC	CC	CC
wPt.1155	A/C	10	98.3525	NA	NA	NA	NA	NA	NA	NA	NA	CC	AA	CC	AA	CC	NN	AA	CC	CC	AA	CC	AA	AA	CC	CC	AA	AA	AA	CC	CC	CC	CC	CC	AA	AA	AA	CC	AA	AA	AA	AA	AA	AA	AA	AA	AA	CC	NN
wPt.7981	A/C	10	99.4324	NA	NA	NA	NA	NA	NA	NA	NA	NN	NN	NN	NN	NN	NN	NN	NN	NN	NN	NN	NN	NN	NN	NN	NN	NN	NN	NN	NN	NN	NN	NN	NN	NN	NN	NN	NN	NN	NN	NN	NN	NN	NN	NN	NN	NN	NN
wPt.744256	A/C	10	99.7948	NA	NA	NA	NA	NA	NA	NA	NA	AA	CC	AA	CC	CC	AA	CC	AA	CC	CC	CC	AA	CC	CC	CC	CC	CC	CC	AA	CC	AA	CC	AA	CC	CC	AA	AA	AA	AA	AA	AA	AA	AA	AA	AA	CC	CC	CC
wPt.6966	A/C	10	100.321	NA	NA	NA	NA	NA	NA	NA	NA	AA	CC	CC	CC	AA	AA	AA	CC	AA	NN	AA	AA	CC	CC	CC	CC	CC	CC	AA	CC	AA	AA	AA	AA	AA	CC	AA	AA	CC	AA	AA	AA	AA	NN	CC	AA	CC	AA
wPt.5434	A/C	10	100.82	NA	NA	NA	NA	NA	NA	NA	NA	AA	CC	CC	CC	AA	AA	CC	AA	NN	CC	CC	CC	CC	CC	AA	CC	CC	CC	AA	NN	AA	CC	AA	CC	CC	AA	AA	CC	AA	NN	CC	CC	CC	NN	AA	CC	CC	AA
wPt.669617	A/C	10	100.975	NA	NA	NA	NA	NA	NA	NA	NA	AA	AA	CC	AA	CC	AA	AA	CC	NN	AA	AA	AA	AA	CC	AA	AA	AA	CC	AA	CC	AA	AA	CC	CC	AA	AA	AA	CC	CC	AA	AA	CC	CC	CC	CC	AA	AA	CC
wPt.734161	A/C	10	102.125	NA	NA	NA	NA	NA	NA	NA	NA	CC	CC	AA	CC	CC	CC	CC	CC	CC	CC	AA	NN	CC	CC	CC	CC	CC	CC	CC	CC	AA	CC	CC	CC	CC	CC	CC	CC	AA	CC	CC	CC	CC	AA	AA	CC	CC	CC
rPt.7987	A/C	10	102.74	NA	NA	NA	NA	NA	NA	NA	NA	AA	AA	AA	AA	AA	AA	CC	AA	NN	AA	AA	AA	AA	AA	AA	AA	CC	AA	AA	AA	CC	AA	AA	CC	CC	AA	AA	CC	CC	AA	CC	CC	CC	CC	CC	CC	AA	AA
wPt.742051	A/C	10	103.094	NA	NA	NA	NA	NA	NA	NA	NA	AA	CC	CC	CC	CC	AA	AA	CC	NN	CC	CC	AA	CC	CC	CC	CC	AA	CC	AA	CC	AA	CC	AA	CC	CC	CC	CC	CC	CC	AA	AA	AA	AA	NN	CC	AA	CC	CC
wPt.5642	A/C	10	104.576	NA	NA	NA	NA	NA	NA	NA	NA	CC	CC	NN	CC	CC	CC	CC	CC	CC	CC	CC	CC	CC	AA	AA	CC	CC	CC	CC	AA	CC	CC	CC	CC	CC	CC	CC	CC	CC	CC	CC	CC	CC	CC	CC	CC	CC	CC
wPt.1961	A/C	10	104.6	NA	NA	NA	NA	NA	NA	NA	NA	CC	AA	CC	AA	AA	AA	AA	AA	CC	AA	CC	AA	AA	CC	CC	AA	AA	CC	AA	CC	AA	AA	CC	AA	AA	CC	AA	CC	AA	CC	CC	CC	CC	CC	CC	AA	CC	NN
wPt.664749	A/C	10	104.862	NA	NA	NA	NA	NA	NA	NA	NA	CC	CC	CC	CC	CC	CC	CC	AA	CC	CC	CC	NN	CC	CC	CC	CC	CC	CC	AA	CC	AA	CC	CC	CC	CC	CC	CC	CC	CC	CC	CC	CC	CC	CC	CC	CC	CC	CC
wPt.6867	A/C	10	105.83	NA	NA	NA	NA	NA	NA	NA	NA	AA	AA	CC	AA	AA	CC	AA	AA	CC	AA	CC	AA	AA	CC	CC	AA	AA	AA	AA	CC	AA	AA	NN	AA	AA	CC	AA	CC	AA	CC	CC	CC	CC	CC	CC	AA	AA	NN
wPt.4680	A/C	10	106.906	NA	NA	NA	NA	NA	NA	NA	NA	CC	CC	CC	CC	CC	AA	CC	CC	CC	AA	AA	CC	CC	AA	AA	CC	CC	NN	CC	AA	CC	AA	CC	CC	CC	NN	CC	AA	CC	AA	AA	AA	AA	CC	CC	CC	CC	CC
wPt.1161	A/C	10	106.947	NA	NA	NA	NA	NA	NA	NA	NA	CC	CC	AA	CC	CC	CC	CC	CC	CC	CC	CC	CC	CC	AA	AA	CC	CC	CC	NN	AA	CC	CC	CC	CC	CC	CC	CC	CC	CC	CC	CC	CC	CC	CC	CC	CC	CC	CC
wPt.3773	A/C	10	112.705	NA	NA	NA	NA	NA	NA	NA	NA	AA	AA	CC	AA	AA	AA	AA	AA	AA	AA	CC	AA	AA	AA	CC	AA	AA	AA	AA	NN	AA	AA	AA	AA	AA	AA	AA	AA	AA	AA	AA	AA	AA	AA	AA	AA	AA	AA
wPt.4280	A/C	11	14.983	NA	NA	NA	NA	NA	NA	NA	NA	CC	CC	CC	CC	CC	CC	CC	CC	AA	CC	AA	AA	CC	CC	CC	CC	CC	CC	CC	CC	AA	CC	CC	CC	CC	CC	CC	CC	CC	CC	CC	CC	CC	CC	CC	CC	CC	CC
wPt.3439	A/C	11	15.5325	NA	NA	NA	NA	NA	NA	NA	NA	CC	AA	CC	AA	AA	AA	AA	CC	AA	CC	AA	AA	CC	CC	CC	CC	AA	CC	NN	NN	AA	NN	AA	AA	AA	AA	AA	CC	AA	AA	NN	CC	CC	CC	CC	AA	AA	AA
wPt.1272	A/C	11	16.6315	NA	NA	NA	NA	NA	NA	NA	NA	CC	CC	CC	CC	CC	CC	CC	CC	NN	CC	NN	AA	CC	NN	CC	CC	CC	CC	CC	CC	AA	CC	NN	CC	NN	NN	NN	NN	NN	NN	NN	NN	NN	NN	NN	NN	NN	NN
wPt.1046	A/C	11	19.9284	NA	NA	NA	NA	NA	NA	NA	NA	AA	AA	CC	AA	CC	AA	NN	CC	AA	NN	CC	CC	CC	CC	AA	CC	CC	AA	CC	AA	CC	CC	AA	AA	AA	CC	CC	AA	CC	NN	CC	AA	AA	CC	CC	AA	CC	CC
wPt.7233	A/C	11	20.4489	NA	NA	NA	NA	NA	NA	NA	NA	CC	CC	AA	CC	CC	CC	CC	CC	CC	CC	CC	CC	CC	CC	CC	CC	CC	CC	AA	CC	CC	CC	CC	CC	CC	CC	CC	CC	CC	CC	CC	CC	CC	CC	CC	CC	AA	CC
wPt.4607	A/C	11	22.6179	NA	NA	NA	NA	NA	NA	NA	NA	CC	CC	AA	CC	AA	CC	AA	AA	AA	AA	CC	AA	AA	CC	CC	AA	AA	CC	AA	CC	CC	AA	CC	CC	CC	AA	AA	CC	AA	AA	AA	CC	CC	AA	AA	CC	AA	AA
wPt.731635	A/C	11	33.3882	NA	NA	NA	NA	NA	NA	NA	NA	AA	AA	NN	AA	AA	AA	AA	AA	CC	NN	AA	NN	AA	CC	CC	AA	AA	AA	AA	AA	AA	AA	AA	AA	AA	CC	AA	CC	AA	AA	CC	CC	CC	AA	AA	AA	CC	CC
wPt.1400	A/C	11	38.1719	NA	NA	NA	NA	NA	NA	NA	NA	CC	AA	AA	CC	AA	CC	AA	CC	CC	AA	CC	CC	AA	AA	AA	AA	AA	AA	CC	AA	CC	AA	CC	AA	AA	CC	CC	CC	CC	CC	AA	CC	CC	CC	CC	AA	AA	AA
tPt.5519	A/C	11	39.2489	NA	NA	NA	NA	NA	NA	NA	NA	AA	CC	CC	CC	CC	AA	CC	CC	AA	CC	CC	CC	CC	CC	CC	CC	CC	CC	CC	CC	CC	CC	AA	CC	CC	CC	AA	CC	CC	AA	CC	CC	CC	CC	CC	CC	CC	CC
wPt.6149	A/C	11	46.905	NA	NA	NA	NA	NA	NA	NA	NA	CC	CC	AA	AA	AA	AA	NN	CC	AA	AA	CC	AA	AA	AA	AA	AA	CC	CC	AA	AA	AA	AA	AA	CC	AA	AA	CC	CC	AA	CC	CC	CC	CC	CC	CC	CC	AA	AA
wPt.744434	A/C	11	55.4145	NA	NA	NA	NA	NA	NA	NA	NA	AA	AA	AA	AA	AA	AA	AA	NN	AA	AA	AA	AA	AA	AA	AA	AA	AA	AA	AA	AA	AA	NN	AA	AA	AA	AA	AA	AA	AA	AA	AA	AA	AA	AA	AA	AA	AA	AA
wPt.1708	A/C	11	56.1652	NA	NA	NA	NA	NA	NA	NA	NA	AA	AA	CC	AA	CC	CC	AA	CC	CC	CC	AA	CC	CC	AA	AA	CC	AA	AA	CC	CC	AA	CC	CC	CC	CC	AA	CC	CC	AA	CC	AA	CC	CC	CC	AA	AA	CC	NN
wPt.5497	A/C	11	57.8989	NA	NA	NA	NA	NA	NA	NA	NA	CC	AA	AA	AA	AA	AA	AA	AA	AA	AA	AA	AA	AA	AA	AA	AA	AA	AA	AA	AA	AA	AA	AA	AA	AA	AA	AA	AA	AA	AA	AA	AA	AA	CC	CC	AA	AA	AA
wPt.5334	A/C	11	58.5032	NA	NA	NA	NA	NA	NA	NA	NA	CC	AA	AA	AA	AA	AA	AA	AA	AA	AA	AA	AA	AA	AA	AA	AA	AA	AA	AA	AA	AA	AA	AA	AA	AA	AA	AA	AA	AA	AA	AA	AA	AA	CC	CC	AA	AA	AA
wPt.732423	A/C	11	61.3798	NA	NA	NA	NA	NA	NA	NA	NA	CC	CC	CC	AA	CC	CC	AA	CC	NN	CC	CC	CC	CC	AA	AA	CC	CC	CC	CC	CC	AA	CC	CC	CC	CC	AA	CC	CC	AA	CC	CC	CC	CC	CC	CC	CC	CC	CC
wPt.7569	A/C	11	63.15	NA	NA	NA	NA	NA	NA	NA	NA	AA	AA	AA	AA	AA	AA	AA	AA	AA	AA	AA	AA	AA	NN	AA	AA	AA	AA	AA	AA	AA	AA	AA	AA	AA	AA	AA	CC	AA	AA	AA	AA	AA	AA	AA	AA	AA	AA
wPt.9067	A/C	11	68.0841	NA	NA	NA	NA	NA	NA	NA	NA	AA	CC	AA	AA	AA	AA	AA	AA	AA	AA	CC	AA	AA	AA	AA	AA	AA	CC	AA	AA	AA	AA	AA	AA	AA	CC	AA	CC	CC	AA	CC	CC	CC	CC	AA	AA	AA	AA
wPt.6209	A/C	11	68.7889	NA	NA	NA	NA	NA	NA	NA	NA	CC	CC	CC	CC	CC	NN	CC	CC	CC	CC	CC	AA	CC	CC	CC	CC	CC	CC	CC	CC	AA	CC	CC	CC	CC	AA	CC	AA	AA	AA	AA	AA	AA	AA	CC	CC	CC	AA
wPt.6016	A/C	11	68.9196	NA	NA	NA	NA	NA	NA	NA	NA	AA	AA	AA	AA	CC	AA	AA	NN	AA	AA	AA	AA	AA	AA	AA	AA	CC	AA	AA	AA	CC	CC	AA	AA	AA	AA	AA	AA	AA	AA	AA	AA	AA	AA	AA	CC	AA	CC
wPt.1101	A/C	11	70.953	NA	NA	NA	NA	NA	NA	NA	NA	AA	AA	AA	AA	CC	AA	AA	AA	AA	AA	AA	AA	AA	AA	AA	AA	CC	AA	AA	AA	CC	CC	AA	AA	AA	AA	AA	AA	AA	AA	AA	AA	AA	AA	AA	CC	AA	AA
tPt.8905	A/C	11	77.8868	NA	NA	NA	NA	NA	NA	NA	NA	CC	AA	AA	CC	CC	AA	CC	CC	AA	AA	CC	AA	AA	CC	CC	AA	AA	CC	CC	CC	CC	CC	AA	CC	CC	CC	CC	CC	CC	CC	CC	CC	CC	CC	CC	AA	CC	CC
wPt.5303	A/C	11	94.1389	NA	NA	NA	NA	NA	NA	NA	NA	NN	NN	NN	NN	NN	NN	NN	NN	NN	NN	NN	NN	NN	NN	NN	NN	NN	NN	NN	NN	NN	NN	NN	NN	NN	NN	NN	NN	NN	NN	NN	NN	NN	NN	NN	NN	NN	NN
wPt.730303	A/C	11	97.0029	NA	NA	NA	NA	NA	NA	NA	NA	CC	CC	AA	CC	AA	AA	CC	AA	NN	AA	CC	AA	AA	NN	CC	AA	CC	AA	AA	CC	CC	AA	AA	CC	CC	CC	CC	CC	CC	CC	AA	CC	AA	AA	AA	CC	CC	AA
tPt.4214	A/C	11	99.3566	NA	NA	NA	NA	NA	NA	NA	NA	CC	CC	AA	CC	CC	AA	CC	AA	AA	AA	CC	CC	AA	CC	CC	AA	CC	CC	AA	CC	CC	CC	AA	CC	CC	CC	CC	CC	CC	NN	AA	CC	AA	CC	CC	CC	CC	CC
wPt.3917	A/C	11	104.929	NA	NA	NA	NA	NA	NA	NA	NA	CC	CC	AA	CC	AA	AA	CC	AA	AA	AA	CC	AA	AA	AA	CC	AA	CC	AA	AA	CC	CC	AA	AA	CC	CC	CC	CC	CC	CC	NN	AA	CC	AA	AA	AA	CC	CC	AA
wPt.5265	A/C	11	108.321	NA	NA	NA	NA	NA	NA	NA	NA	CC	CC	CC	CC	CC	CC	CC	AA	CC	CC	CC	AA	CC	CC	CC	CC	CC	CC	CC	AA	AA	CC	CC	AA	AA	CC	CC	CC	AA	CC	CC	CC	CC	AA	AA	CC	CC	CC
wPt.8292	A/C	11	110.79	NA	NA	NA	NA	NA	NA	NA	NA	CC	CC	CC	CC	CC	CC	CC	AA	CC	CC	CC	AA	CC	CC	CC	CC	CC	CC	CC	AA	AA	CC	CC	AA	AA	CC	CC	CC	AA	CC	CC	CC	CC	AA	AA	CC	CC	CC
wPt.4572	A/C	12	6.24	NA	NA	NA	NA	NA	NA	NA	NA	AA	AA	CC	CC	AA	CC	CC	CC	CC	AA	CC	AA	AA	AA	CC	AA	CC	CC	CC	CC	AA	AA	AA	CC	CC	AA	AA	CC	AA	AA	CC	CC	CC	AA	AA	CC	AA	AA
wPt.3058	A/C	12	72.85	NA	NA	NA	NA	NA	NA	NA	NA	AA	AA	AA	AA	AA	AA	AA	AA	AA	AA	CC	AA	AA	AA	AA	AA	AA	AA	AA	AA	AA	AA	AA	AA	NN	AA	AA	CC	AA	AA	CC	CC	AA	AA	AA	AA	AA	AA
wPt.1508	A/C	13	0	NA	NA	NA	NA	NA	NA	NA	NA	NN	NN	NN	NN	NN	NN	NN	NN	NN	NN	NN	NN	NN	NN	NN	NN	NN	NN	NN	NN	NN	NN	NN	NN	NN	NN	NN	NN	NN	NN	NN	NN	NN	NN	NN	NN	NN	NN
wPt.1165	A/C	13	35.139	NA	NA	NA	NA	NA	NA	NA	NA	CC	AA	AA	AA	CC	CC	CC	AA	AA	AA	CC	AA	AA	CC	AA	AA	AA	AA	AA	AA	AA	CC	CC	AA	AA	AA	AA	AA	AA	AA	AA	AA	CC	AA	AA	AA	CC	AA
wPt.666142	A/C	13	35.6096	NA	NA	NA	NA	NA	NA	NA	NA	AA	AA	AA	AA	AA	NN	AA	AA	AA	AA	CC	AA	AA	AA	CC	AA	AA	AA	NN	AA	CC	AA	AA	AA	AA	AA	AA	AA	AA	AA	AA	AA	AA	AA	AA	AA	AA	AA
tPt.9702	A/C	13	36.81	NA	NA	NA	NA	NA	NA	NA	NA	NN	AA	CC	CC	CC	AA	CC	AA	AA	AA	AA	CC	AA	AA	AA	AA	CC	CC	AA	CC	CC	CC	AA	CC	AA	AA	AA	AA	CC	AA	AA	CC	CC	CC	CC	CC	CC	CC
wPt.2768	A/C	13	37.52	NA	NA	NA	NA	NA	NA	NA	NA	AA	AA	AA	AA	AA	AA	AA	AA	NN	AA	AA	AA	AA	NN	AA	AA	AA	AA	AA	AA	AA	AA	AA	AA	NN	NN	NN	NN	NN	NN	NN	NN	NN	NN	NN	NN	NN	NN
wPt.742925	A/C	13	40.6258	NA	NA	NA	NA	NA	NA	NA	NA	AA	AA	AA	CC	AA	CC	AA	AA	AA	AA	AA	NN	AA	CC	CC	AA	AA	CC	AA	CC	CC	AA	AA	CC	AA	AA	CC	AA	AA	AA	CC	AA	AA	AA	AA	CC	AA	AA
wPt.7769	A/C	13	41.1834	NA	NA	NA	NA	NA	NA	NA	NA	AA	AA	CC	CC	AA	CC	AA	AA	AA	AA	AA	CC	AA	CC	CC	AA	AA	CC	AA	CC	CC	AA	AA	CC	AA	AA	CC	AA	AA	AA	CC	AA	AA	AA	AA	CC	AA	AA
wPt.3187	A/C	13	42.3	NA	NA	NA	NA	NA	NA	NA	NA	CC	AA	AA	AA	AA	AA	AA	AA	CC	NN	CC	CC	AA	AA	AA	AA	AA	AA	AA	AA	AA	CC	AA	AA	CC	CC	AA	CC	AA	AA	CC	CC	CC	AA	AA	AA	CC	CC
wPt.733649	A/C	13	42.7048	NA	NA	NA	NA	NA	NA	NA	NA	CC	AA	AA	AA	AA	AA	AA	AA	AA	AA	CC	CC	AA	AA	AA	AA	AA	AA	AA	AA	AA	CC	AA	AA	CC	CC	AA	CC	AA	AA	AA	CC	CC	AA	AA	AA	CC	CC
wPt.9094	A/C	13	46.1858	NA	NA	NA	NA	NA	NA	NA	NA	CC	AA	AA	AA	AA	AA	AA	AA	AA	AA	AA	AA	AA	AA	AA	AA	AA	AA	AA	AA	CC	AA	AA	AA	AA	AA	AA	CC	CC	AA	AA	AA	AA	CC	CC	AA	AA	AA
wPt.7201	A/C	13	46.4171	NA	NA	NA	NA	NA	NA	NA	NA	NN	NN	NN	NN	NN	NN	NN	NN	NN	NN	NN	NN	NN	NN	NN	NN	NN	NN	NN	NN	NN	NN	NN	NN	NN	NN	NN	NN	NN	NN	NN	NN	NN	NN	NN	NN	NN	NN
wPt.667213	A/C	13	48.4091	NA	NA	NA	NA	NA	NA	NA	NA	AA	AA	AA	AA	AA	AA	AA	AA	AA	AA	AA	AA	AA	AA	AA	AA	AA	AA	AA	AA	AA	AA	AA	AA	AA	CC	AA	AA	AA	AA	AA	AA	AA	NN	CC	AA	AA	AA
wPt.4262	A/C	13	49.8041	NA	NA	NA	NA	NA	NA	NA	NA	CC	CC	AA	CC	CC	AA	CC	CC	AA	NN	AA	CC	CC	CC	CC	CC	CC	CC	CC	NN	CC	CC	AA	CC	CC	AA	CC	AA	AA	AA	CC	CC	AA	AA	AA	CC	CC	CC
wPt.8794	A/C	13	50.5649	NA	NA	NA	NA	NA	NA	NA	NA	CC	AA	AA	CC	AA	AA	CC	AA	AA	AA	CC	AA	AA	AA	CC	AA	AA	AA	AA	AA	AA	AA	AA	AA	AA	AA	AA	AA	AA	AA	AA	AA	AA	AA	AA	AA	AA	AA
wPt.1038	A/C	13	111.47	NA	NA	NA	NA	NA	NA	NA	NA	AA	CC	AA	CC	AA	CC	AA	AA	CC	CC	AA	CC	CC	AA	AA	CC	AA	AA	AA	CC	CC	AA	CC	AA	AA	AA	CC	CC	AA	AA	AA	AA	AA	CC	CC	AA	CC	CC
wPt.1903	A/C	13	112.418	NA	NA	NA	NA	NA	NA	NA	NA	AA	CC	AA	CC	AA	CC	AA	AA	AA	CC	AA	CC	CC	AA	CC	CC	CC	AA	AA	CC	CC	AA	AA	AA	AA	CC	CC	AA	CC	CC	AA	CC	CC	CC	CC	AA	CC	CC
wPt.734145	A/C	13	122.89	NA	NA	NA	NA	NA	NA	NA	NA	CC	CC	AA	AA	CC	CC	CC	CC	CC	CC	CC	CC	CC	AA	CC	CC	CC	CC	CC	AA	AA	CC	CC	CC	CC	AA	AA	CC	AA	AA	CC	CC	CC	AA	AA	AA	CC	CC
wPt.1432	A/C	14	0	NA	NA	NA	NA	NA	NA	NA	NA	AA	AA	CC	AA	AA	CC	AA	AA	AA	AA	CC	CC	AA	CC	AA	AA	AA	AA	AA	CC	CC	CC	AA	AA	AA	AA	CC	CC	AA	CC	CC	CC	CC	AA	AA	AA	AA	CC
wPt.9925	A/C	14	17.3006	NA	NA	NA	NA	NA	NA	NA	NA	CC	AA	AA	AA	AA	AA	CC	CC	CC	AA	CC	CC	AA	AA	CC	AA	AA	CC	CC	CC	CC	AA	AA	AA	AA	AA	AA	AA	CC	NN	CC	NN	AA	CC	CC	AA	AA	CC
wPt.744314	A/C	14	20.9654	NA	NA	NA	NA	NA	NA	NA	NA	CC	CC	NN	CC	AA	CC	CC	CC	CC	CC	CC	CC	CC	CC	CC	CC	CC	CC	CC	AA	CC	AA	CC	AA	AA	CC	CC	CC	AA	CC	CC	CC	CC	AA	AA	CC	AA	CC
wPt.2305	A/C	14	24.4176	NA	NA	NA	NA	NA	NA	NA	NA	CC	CC	CC	CC	CC	CC	AA	CC	CC	CC	AA	AA	CC	CC	CC	CC	CC	CC	CC	CC	CC	CC	CC	AA	AA	AA	CC	AA	AA	CC	CC	CC	CC	AA	AA	CC	CC	AA
wPt.8604	A/C	14	25.57	NA	NA	NA	NA	NA	NA	NA	NA	AA	CC	CC	CC	AA	NN	CC	CC	AA	CC	AA	CC	CC	NN	AA	CC	CC	CC	CC	AA	CC	CC	AA	AA	AA	AA	CC	CC	AA	CC	AA	CC	CC	AA	AA	CC	AA	CC
wPt.3833	A/C	14	25.5776	NA	NA	NA	NA	NA	NA	NA	NA	AA	AA	AA	AA	AA	AA	CC	AA	AA	AA	CC	AA	AA	AA	AA	AA	AA	AA	AA	AA	AA	AA	AA	CC	CC	AA	AA	CC	AA	AA	AA	AA	AA	AA	CC	AA	AA	CC
wPt.7237	A/C	14	26.4011	NA	NA	NA	NA	NA	NA	NA	NA	CC	AA	AA	CC	AA	AA	CC	AA	NN	AA	AA	AA	AA	AA	AA	AA	AA	AA	AA	AA	AA	AA	CC	AA	NN	CC	CC	AA	CC	CC	AA	AA	AA	AA	AA	NN	AA	AA
rPt.6127	A/C	14	27.3091	NA	NA	NA	NA	NA	NA	NA	NA	NN	NN	NN	NN	NN	NN	NN	NN	NN	NN	NN	NN	NN	NN	NN	NN	NN	NN	NN	NN	NN	NN	NN	NN	NN	NN	NN	NN	NN	NN	NN	NN	NN	NN	NN	NN	NN	NN
wPt.3873	A/C	14	27.3175	NA	NA	NA	NA	NA	NA	NA	NA	AA	CC	AA	AA	AA	AA	CC	CC	AA	AA	CC	AA	AA	AA	AA	AA	CC	CC	AA	AA	AA	AA	AA	CC	CC	AA	AA	AA	CC	CC	AA	CC	AA	CC	CC	AA	AA	AA
wPt.665267	A/C	14	28.2341	NA	NA	NA	NA	NA	NA	NA	NA	AA	AA	AA	CC	CC	AA	CC	AA	AA	AA	CC	AA	AA	AA	AA	AA	AA	CC	AA	CC	AA	AA	AA	CC	CC	CC	CC	AA	CC	CC	AA	AA	AA	AA	AA	AA	CC	AA
wPt.1149	A/C	14	28.4228	NA	NA	NA	NA	NA	NA	NA	NA	CC	CC	CC	AA	CC	AA	AA	CC	AA	CC	AA	CC	CC	AA	CC	CC	AA	CC	CC	CC	CC	CC	AA	AA	AA	AA	CC	CC	AA	CC	AA	NN	CC	AA	AA	AA	CC	CC
wPt.5120	A/C	14	29.42	NA	NA	NA	NA	NA	NA	NA	NA	CC	AA	CC	CC	AA	CC	CC	CC	CC	CC	AA	CC	CC	CC	CC	CC	CC	AA	CC	AA	CC	NN	CC	AA	AA	CC	CC	CC	CC	AA	CC	AA	AA	AA	AA	AA	AA	CC
wPt.5346	A/C	14	31.94	NA	NA	NA	NA	NA	NA	NA	NA	AA	AA	AA	CC	CC	AA	CC	AA	AA	AA	CC	AA	AA	AA	AA	AA	AA	CC	AA	NN	AA	AA	AA	CC	CC	CC	CC	AA	CC	NN	AA	AA	AA	AA	AA	AA	CC	AA
wPt.1784	A/C	14	33.0012	NA	NA	NA	NA	NA	NA	NA	NA	NN	NN	NN	NN	NN	NN	NN	NN	NN	NN	NN	NN	NN	NN	NN	NN	NN	NN	NN	NN	NN	NN	NN	NN	NN	NN	NN	NN	NN	NN	NN	NN	NN	NN	NN	NN	NN	NN
wPt.4736	A/C	14	35.07	NA	NA	NA	NA	NA	NA	NA	NA	AA	CC	CC	CC	CC	CC	CC	CC	AA	CC	AA	CC	CC	CC	CC	CC	CC	CC	CC	AA	CC	CC	AA	AA	CC	CC	CC	CC	CC	CC	CC	CC	CC	AA	AA	CC	AA	CC
wPt.2810	A/C	14	36.9642	NA	NA	NA	NA	NA	NA	NA	NA	NN	NN	NN	NN	NN	NN	NN	NN	NN	NN	NN	NN	NN	NN	NN	NN	NN	NN	NN	NN	NN	NN	NN	NN	NN	NN	NN	NN	NN	NN	NN	NN	NN	NN	NN	NN	NN	NN
wPt.9814	A/C	14	37.57	NA	NA	NA	NA	NA	NA	NA	NA	NN	NN	NN	NN	NN	NN	NN	NN	NN	NN	NN	NN	NN	NN	NN	NN	NN	NN	NN	NN	NN	NN	NN	NN	NN	NN	NN	NN	NN	NN	NN	NN	NN	NN	NN	NN	NN	NN
wPt.5737	A/C	14	37.9429	NA	NA	NA	NA	NA	NA	NA	NA	AA	AA	CC	CC	AA	CC	CC	CC	AA	CC	CC	CC	CC	CC	CC	CC	CC	CC	CC	NN	CC	AA	AA	CC	AA	AA	CC	AA	AA	AA	CC	AA	AA	AA	AA	AA	CC	AA
wPt.6052	A/C	14	40.37	NA	NA	NA	NA	NA	NA	NA	NA	CC	AA	AA	AA	CC	AA	AA	AA	AA	AA	AA	AA	AA	CC	AA	AA	AA	AA	AA	AA	AA	AA	AA	AA	AA	AA	AA	AA	AA	AA	AA	AA	AA	CC	CC	AA	AA	AA
wPt.4996	A/C	14	41.07	NA	NA	NA	NA	NA	NA	NA	NA	CC	AA	AA	CC	AA	AA	CC	AA	NN	AA	AA	AA	AA	CC	AA	AA	CC	CC	AA	AA	AA	AA	CC	AA	AA	AA	CC	AA	AA	AA	AA	AA	AA	CC	CC	AA	AA	AA
wPt.666323	A/C	14	42.133	NA	NA	NA	NA	NA	NA	NA	NA	AA	AA	CC	AA	AA	CC	AA	AA	AA	AA	AA	AA	AA	AA	AA	AA	AA	AA	AA	AA	CC	AA	AA	AA	AA	AA	AA	AA	AA	AA	AA	AA	AA	AA	AA	AA	AA	CC
wPt.3995	A/C	14	42.9213	NA	NA	NA	NA	NA	NA	NA	NA	AA	AA	AA	CC	AA	CC	CC	AA	CC	AA	AA	AA	CC	CC	CC	AA	CC	AA	CC	CC	CC	AA	AA	CC	CC	AA	CC	AA	CC	CC	AA	CC	CC	AA	AA	CC	CC	CC
tPt.4875	A/C	14	42.96	NA	NA	NA	NA	NA	NA	NA	NA	AA	AA	CC	AA	AA	AA	AA	AA	AA	AA	CC	AA	AA	AA	AA	AA	AA	AA	AA	AA	AA	AA	AA	AA	AA	CC	AA	CC	AA	AA	AA	AA	AA	AA	AA	AA	AA	AA
wPt.6498	A/C	14	43.2794	NA	NA	NA	NA	NA	NA	NA	NA	NN	NN	NN	NN	NN	NN	NN	NN	NN	NN	NN	NN	NN	NN	NN	NN	NN	NN	NN	NN	NN	NN	NN	NN	NN	NN	NN	NN	NN	NN	NN	NN	NN	NN	NN	NN	NN	NN
wPt.744750	A/C	14	44.5269	NA	NA	NA	NA	NA	NA	NA	NA	AA	AA	CC	AA	AA	AA	AA	AA	AA	AA	CC	AA	AA	AA	AA	AA	AA	AA	AA	AA	AA	AA	AA	AA	AA	CC	AA	CC	AA	AA	AA	AA	AA	AA	AA	AA	AA	AA
wPt.9467	A/C	14	44.8408	NA	NA	NA	NA	NA	NA	NA	NA	CC	CC	CC	AA	CC	AA	CC	CC	CC	CC	CC	AA	CC	CC	CC	CC	AA	CC	CC	CC	CC	CC	AA	AA	AA	CC	CC	AA	CC	CC	AA	CC	CC	CC	CC	AA	CC	CC
wPt.3289	A/C	14	48.5109	NA	NA	NA	NA	NA	NA	NA	NA	AA	AA	AA	AA	AA	AA	AA	AA	AA	AA	AA	AA	AA	AA	AA	AA	AA	AA	AA	AA	AA	AA	AA	AA	AA	AA	AA	AA	AA	AA	AA	AA	AA	CC	CC	AA	AA	AA
wPt.730628	A/C	14	51.9015	NA	NA	NA	NA	NA	NA	NA	NA	CC	CC	AA	CC	AA	AA	CC	AA	CC	AA	CC	CC	AA	CC	CC	AA	AA	CC	CC	AA	CC	AA	CC	CC	CC	CC	CC	AA	CC	NN	CC	AA	AA	CC	CC	CC	CC	AA
wPt.5514	A/C	14	53.56	NA	NA	NA	NA	NA	NA	NA	NA	AA	CC	AA	CC	CC	CC	CC	CC	AA	NN	CC	AA	CC	AA	AA	CC	CC	CC	CC	AA	AA	NN	AA	AA	AA	CC	AA	CC	CC	AA	AA	CC	CC	AA	AA	AA	CC	AA
tPt.7755	A/C	14	54.25	NA	NA	NA	NA	NA	NA	NA	NA	CC	CC	AA	CC	CC	CC	CC	CC	AA	CC	CC	CC	CC	AA	AA	CC	AA	CC	CC	AA	AA	CC	AA	CC	CC	CC	AA	CC	CC	AA	AA	CC	CC	CC	CC	CC	CC	CC
wPt.1490	A/C	14	59.8	NA	NA	NA	NA	NA	NA	NA	NA	AA	CC	AA	CC	AA	CC	NN	CC	CC	AA	CC	NN	AA	CC	AA	AA	AA	CC	CC	AA	AA	AA	CC	CC	CC	AA	AA	CC	CC	AA	AA	AA	AA	AA	AA	CC	CC	AA
wPt.742141	A/C	14	60.3431	NA	NA	NA	NA	NA	NA	NA	NA	AA	CC	AA	CC	CC	CC	CC	CC	AA	CC	CC	AA	CC	AA	AA	CC	CC	CC	CC	AA	AA	CC	AA	AA	AA	CC	AA	CC	CC	AA	AA	CC	CC	AA	AA	AA	CC	AA
wPt.5851	A/C	14	62.0986	NA	NA	NA	NA	NA	NA	NA	NA	CC	AA	AA	AA	AA	AA	AA	AA	NN	AA	AA	AA	AA	AA	AA	AA	AA	AA	AA	AA	AA	AA	AA	AA	AA	AA	AA	AA	AA	AA	AA	AA	AA	CC	CC	AA	AA	NN
wPt.7167	A/C	14	64.8667	NA	NA	NA	NA	NA	NA	NA	NA	CC	AA	AA	AA	AA	AA	NN	AA	AA	NN	AA	CC	AA	AA	NN	AA	NN	AA	AA	AA	AA	CC	NN	AA	AA	AA	NN	AA	AA	AA	AA	AA	AA	CC	CC	AA	AA	AA
wPt.9613	A/C	14	69.2897	NA	NA	NA	NA	NA	NA	NA	NA	CC	CC	CC	CC	CC	CC	CC	CC	CC	CC	CC	CC	CC	CC	CC	CC	CC	CC	AA	CC	CC	CC	CC	CC	CC	AA	CC	CC	CC	CC	CC	CC	CC	AA	AA	CC	CC	CC
wPt.7101	A/C	14	69.954	NA	NA	NA	NA	NA	NA	NA	NA	AA	AA	AA	AA	AA	AA	AA	AA	AA	AA	AA	NN	AA	NN	CC	AA	CC	AA	AA	CC	CC	CC	AA	AA	AA	AA	AA	AA	AA	CC	AA	CC	CC	CC	CC	AA	AA	AA
wPt.666939	A/C	14	72.2153	NA	NA	NA	NA	NA	NA	NA	NA	CC	CC	CC	CC	CC	CC	AA	CC	CC	CC	CC	AA	CC	CC	AA	CC	AA	CC	CC	AA	CC	AA	CC	CC	CC	CC	CC	CC	CC	AA	CC	AA	AA	CC	CC	CC	CC	AA
tPt.3719	A/C	14	72.41	NA	NA	NA	NA	NA	NA	NA	NA	CC	CC	CC	CC	CC	CC	CC	CC	CC	CC	CC	CC	CC	CC	CC	CC	CC	CC	CC	NN	AA	CC	CC	CC	CC	CC	CC	CC	AA	CC	AA	CC	CC	AA	AA	CC	CC	CC
wPt.3457	A/C	14	73.04	NA	NA	NA	NA	NA	NA	NA	NA	AA	AA	AA	AA	AA	AA	AA	AA	AA	AA	AA	AA	AA	CC	CC	AA	CC	AA	AA	AA	CC	CC	AA	AA	AA	AA	AA	AA	CC	AA	CC	CC	CC	CC	CC	AA	AA	CC
wPt.1733	A/C	14	93.6438	NA	NA	NA	NA	NA	NA	NA	NA	AA	AA	CC	CC	CC	AA	AA	AA	AA	AA	CC	AA	AA	AA	AA	AA	CC	AA	AA	AA	AA	CC	AA	AA	AA	CC	AA	AA	CC	AA	AA	CC	CC	CC	CC	AA	AA	CC
wPt.5896	A/C	14	93.7406	NA	NA	NA	NA	NA	NA	NA	NA	AA	CC	CC	AA	CC	CC	AA	CC	CC	CC	AA	AA	CC	CC	CC	CC	AA	CC	CC	AA	AA	CC	CC	CC	CC	AA	CC	CC	AA	CC	CC	CC	CC	AA	AA	CC	CC	CC
wPt.5604	A/C	14	97.38	NA	NA	NA	NA	NA	NA	NA	NA	AA	AA	CC	AA	AA	AA	AA	AA	CC	NN	AA	AA	CC	CC	CC	CC	AA	AA	AA	AA	AA	AA	AA	AA	CC	AA	AA	CC	AA	AA	AA	AA	AA	AA	AA	CC	AA	AA
wPt.2707	A/C	14	98.5413	NA	NA	NA	NA	NA	NA	NA	NA	CC	CC	CC	CC	CC	CC	CC	NN	NN	NN	CC	NN	CC	NN	CC	CC	CC	CC	CC	CC	CC	CC	CC	CC	NN	NN	NN	NN	NN	NN	NN	NN	NN	NN	NN	NN	NN	NN
wPt.8094	A/C	14	108.456	NA	NA	NA	NA	NA	NA	NA	NA	AA	CC	CC	CC	CC	CC	AA	CC	CC	CC	CC	CC	CC	CC	CC	CC	CC	CC	CC	CC	CC	CC	CC	CC	CC	CC	CC	CC	CC	CC	CC	CC	CC	CC	CC	CC	CC	CC
wPt.1482	A/C	14	111.669	NA	NA	NA	NA	NA	NA	NA	NA	CC	AA	CC	AA	AA	AA	CC	AA	AA	AA	AA	AA	AA	CC	AA	AA	AA	CC	AA	CC	AA	AA	AA	AA	AA	AA	AA	CC	CC	AA	CC	AA	AA	NN	CC	AA	AA	AA
wPt.1304	A/C	14	111.68	NA	NA	NA	NA	NA	NA	NA	NA	AA	CC	AA	CC	CC	CC	AA	CC	NN	CC	CC	CC	CC	CC	AA	CC	CC	CC	CC	CC	CC	CC	CC	CC	CC	AA	CC	AA	AA	CC	CC	CC	CC	AA	CC	CC	CC	CC
wPt.3204	A/C	14	112.92	NA	NA	NA	NA	NA	NA	NA	NA	CC	AA	CC	AA	AA	AA	CC	AA	AA	AA	AA	AA	AA	AA	AA	AA	AA	CC	AA	CC	AA	AA	AA	AA	AA	CC	AA	CC	CC	AA	CC	AA	AA	CC	CC	AA	AA	AA
wPt.3329	A/C	14	118.111	NA	NA	NA	NA	NA	NA	NA	NA	AA	AA	AA	CC	AA	NN	AA	NN	AA	AA	AA	CC	AA	AA	CC	AA	AA	AA	AA	AA	CC	AA	AA	AA	AA	AA	AA	AA	CC	AA	AA	AA	AA	CC	CC	AA	AA	AA
tPt.1253	A/C	14	120.02	NA	NA	NA	NA	NA	NA	NA	NA	CC	CC	AA	AA	CC	CC	CC	CC	CC	CC	CC	AA	CC	CC	AA	CC	CC	CC	CC	CC	AA	CC	CC	CC	CC	CC	CC	AA	AA	CC	CC	CC	CC	AA	AA	CC	CC	CC
wPt.3076	A/C	14	120.64	NA	NA	NA	NA	NA	NA	NA	NA	AA	AA	CC	AA	AA	AA	AA	AA	AA	AA	AA	AA	AA	AA	AA	AA	AA	AA	AA	AA	AA	AA	AA	AA	AA	AA	AA	CC	CC	AA	AA	AA	AA	CC	AA	AA	AA	AA
wPt.664788	A/C	14	122.493	NA	NA	NA	NA	NA	NA	NA	NA	CC	CC	AA	CC	CC	CC	CC	CC	CC	CC	CC	CC	CC	CC	CC	CC	CC	CC	CC	CC	CC	CC	CC	CC	CC	CC	CC	AA	AA	CC	CC	CC	CC	AA	NN	CC	CC	CC
wPt.1179	A/C	14	125.134	NA	NA	NA	NA	NA	NA	NA	NA	CC	AA	AA	AA	AA	CC	AA	AA	AA	AA	AA	NN	AA	AA	AA	AA	AA	AA	AA	AA	CC	AA	AA	CC	CC	AA	AA	AA	AA	NN	AA	AA	CC	AA	AA	AA	AA	AA
wPt.2514	A/C	14	130.137	NA	NA	NA	NA	NA	NA	NA	NA	AA	AA	AA	AA	AA	AA	AA	AA	AA	AA	AA	AA	AA	AA	AA	AA	AA	AA	AA	AA	AA	AA	AA	AA	AA	AA	AA	AA	AA	AA	AA	AA	AA	AA	AA	AA	AA	AA
wPt.4448	A/C	14	132.611	NA	NA	NA	NA	NA	NA	NA	NA	CC	AA	AA	AA	AA	AA	AA	AA	AA	AA	AA	NN	AA	AA	AA	AA	AA	AA	AA	AA	AA	AA	AA	AA	AA	AA	AA	CC	AA	NN	AA	CC	CC	AA	AA	AA	AA	AA
tPt.3144	A/C	14	137.73	NA	NA	NA	NA	NA	NA	NA	NA	NN	NN	NN	NN	NN	NN	NN	NN	NN	NN	NN	NN	NN	NN	NN	NN	NN	NN	NN	NN	NN	NN	NN	NN	NN	NN	NN	NN	NN	NN	NN	NN	NN	NN	NN	NN	NN	NN
wPt.7006	A/C	14	139.66	NA	NA	NA	NA	NA	NA	NA	NA	CC	CC	CC	CC	AA	AA	AA	AA	AA	AA	CC	CC	AA	AA	CC	AA	CC	AA	AA	AA	CC	AA	AA	CC	CC	AA	AA	CC	AA	AA	AA	CC	CC	CC	CC	AA	AA	AA
wPt.667015	A/C	14	141.436	NA	NA	NA	NA	NA	NA	NA	NA	AA	AA	AA	AA	AA	AA	AA	AA	AA	AA	AA	NN	AA	AA	AA	AA	CC	AA	AA	AA	AA	NN	AA	AA	AA	AA	CC	AA	AA	CC	AA	AA	AA	AA	AA	AA	AA	CC
wPt.664746	A/C	14	151.969	NA	NA	NA	NA	NA	NA	NA	NA	CC	CC	CC	CC	CC	CC	CC	CC	CC	CC	AA	NN	CC	CC	CC	CC	AA	CC	CC	AA	AA	CC	CC	CC	CC	CC	CC	AA	AA	CC	AA	AA	CC	CC	CC	CC	AA	CC
wPt.6971	A/C	14	154.448	NA	NA	NA	NA	NA	NA	NA	NA	AA	AA	AA	AA	AA	AA	AA	AA	AA	AA	CC	AA	AA	AA	AA	AA	CC	AA	AA	CC	CC	AA	AA	CC	CC	CC	AA	CC	CC	AA	CC	CC	AA	AA	AA	AA	CC	AA
wPt.2373	A/C	14	155.35	NA	NA	NA	NA	NA	NA	NA	NA	CC	CC	CC	CC	CC	CC	CC	CC	CC	CC	AA	CC	CC	CC	CC	CC	AA	CC	CC	CC	AA	NN	CC	CC	CC	AA	CC	AA	CC	CC	AA	AA	CC	CC	CC	CC	AA	AA
wPt.3922	A/C	14	155.96	NA	NA	NA	NA	NA	NA	NA	NA	AA	AA	AA	CC	AA	AA	AA	AA	AA	AA	CC	AA	AA	AA	AA	AA	CC	AA	AA	CC	AA	AA	AA	CC	NN	NN	NN	NN	NN	NN	NN	NN	NN	NN	NN	NN	NN	NN
wPt.4551	A/C	14	156.36	NA	NA	NA	NA	NA	NA	NA	NA	NN	NN	NN	NN	NN	NN	NN	NN	NN	NN	NN	NN	NN	NN	NN	NN	NN	NN	NN	NN	NN	NN	NN	NN	NN	NN	NN	NN	NN	NN	NN	NN	NN	NN	NN	NN	NN	NN
wPt.5118	A/C	14	158.432	NA	NA	NA	NA	NA	NA	NA	NA	CC	CC	CC	CC	CC	CC	CC	CC	CC	CC	CC	CC	CC	CC	CC	CC	CC	CC	CC	CC	AA	CC	CC	CC	CC	CC	CC	CC	AA	CC	CC	CC	CC	CC	CC	CC	AA	CC
wPt.4402	A/C	14	158.867	NA	NA	NA	NA	NA	NA	NA	NA	CC	CC	CC	CC	CC	CC	CC	CC	CC	CC	AA	NN	CC	NN	CC	CC	AA	CC	CC	AA	AA	CC	CC	CC	CC	AA	CC	AA	AA	CC	AA	AA	CC	CC	CC	CC	AA	CC
wPt.8449	A/C	14	162.335	NA	NA	NA	NA	NA	NA	NA	NA	CC	AA	CC	AA	CC	CC	AA	CC	CC	CC	CC	AA	CC	AA	AA	CC	AA	AA	CC	AA	AA	AA	CC	AA	AA	AA	CC	AA	CC	CC	CC	AA	AA	CC	CC	AA	AA	AA
wPt.1060	A/C	14	165.948	NA	NA	NA	NA	NA	NA	NA	NA	AA	AA	AA	AA	AA	AA	AA	AA	AA	AA	CC	CC	AA	AA	AA	AA	CC	AA	AA	AA	CC	AA	AA	AA	AA	AA	AA	CC	AA	AA	AA	CC	AA	AA	AA	AA	AA	AA
wPt.2256	A/C	15	57.88	NA	NA	NA	NA	NA	NA	NA	NA	CC	AA	AA	AA	AA	CC	AA	CC	AA	AA	CC	AA	CC	CC	CC	CC	CC	AA	CC	AA	AA	AA	AA	AA	AA	AA	AA	AA	AA	AA	CC	CC	AA	AA	AA	AA	CC	CC
wPt.5505	A/C	15	85.34	NA	NA	NA	NA	NA	NA	NA	NA	CC	AA	AA	CC	AA	CC	AA	CC	CC	AA	CC	CC	AA	AA	AA	AA	AA	AA	CC	AA	CC	AA	CC	AA	AA	CC	CC	CC	CC	CC	AA	CC	CC	CC	CC	AA	AA	AA
wPt.730591	A/C	16	0.24789	NA	NA	NA	NA	NA	NA	NA	NA	AA	CC	AA	CC	AA	AA	CC	CC	CC	AA	CC	AA	CC	AA	AA	CC	AA	CC	AA	CC	AA	AA	CC	CC	AA	CC	CC	AA	AA	AA	AA	AA	AA	AA	AA	AA	AA	AA
wPt.2636	A/C	16	0.741249	NA	NA	NA	NA	NA	NA	NA	NA	AA	CC	AA	CC	AA	AA	CC	CC	CC	AA	CC	AA	CC	AA	AA	CC	AA	CC	AA	CC	AA	AA	CC	CC	AA	CC	CC	AA	AA	AA	AA	AA	AA	AA	AA	AA	AA	AA
wPt.734344	A/C	16	2.59433	NA	NA	NA	NA	NA	NA	NA	NA	CC	CC	AA	CC	CC	CC	CC	CC	CC	CC	CC	CC	CC	CC	CC	CC	CC	CC	CC	CC	CC	CC	CC	CC	AA	CC	CC	CC	AA	CC	CC	CC	CC	CC	CC	CC	CC	CC
wPt.741630	A/C	16	3.22389	NA	NA	NA	NA	NA	NA	NA	NA	CC	CC	AA	CC	AA	CC	CC	CC	CC	CC	CC	CC	CC	CC	CC	CC	CC	CC	CC	AA	CC	AA	CC	CC	AA	CC	AA	CC	AA	CC	AA	CC	CC	AA	AA	CC	CC	AA
wPt.669498	A/C	16	3.85344	NA	NA	NA	NA	NA	NA	NA	NA	CC	CC	CC	CC	CC	CC	CC	CC	CC	CC	CC	CC	CC	CC	CC	CC	CC	CC	CC	CC	CC	CC	CC	CC	AA	AA	CC	CC	AA	CC	CC	CC	CC	CC	CC	CC	CC	CC
wPt.671561	A/C	16	4.18956	NA	NA	NA	NA	NA	NA	NA	NA	CC	AA	CC	AA	CC	AA	AA	AA	AA	CC	AA	CC	CC	CC	CC	CC	CC	CC	CC	CC	CC	CC	AA	AA	CC	CC	NN	CC	CC	CC	CC	CC	CC	CC	CC	CC	CC	CC
wPt.1664	A/C	16	4.43603	NA	NA	NA	NA	NA	NA	NA	NA	AA	CC	CC	CC	AA	AA	CC	CC	AA	AA	CC	AA	AA	AA	AA	AA	CC	AA	AA	AA	AA	AA	AA	CC	CC	AA	AA	AA	CC	AA	CC	CC	AA	CC	CC	AA	AA	AA
wPt.9832	A/C	16	6.31603	NA	NA	NA	NA	NA	NA	NA	NA	CC	AA	AA	AA	CC	CC	AA	AA	AA	NN	AA	CC	CC	CC	CC	CC	CC	CC	CC	AA	CC	CC	AA	AA	CC	CC	AA	CC	AA	CC	AA	CC	AA	CC	CC	CC	CC	CC
wPt.4012	A/C	16	6.76355	NA	NA	NA	NA	NA	NA	NA	NA	CC	CC	AA	CC	AA	CC	CC	CC	CC	CC	CC	CC	CC	CC	CC	CC	CC	CC	CC	CC	CC	AA	CC	CC	AA	AA	CC	CC	CC	CC	CC	CC	CC	AA	AA	CC	CC	CC
wPt.3468	A/C	16	6.93603	NA	NA	NA	NA	NA	NA	NA	NA	AA	CC	AA	CC	AA	AA	CC	CC	CC	AA	CC	AA	AA	AA	AA	AA	AA	AA	AA	CC	AA	AA	CC	CC	AA	CC	AA	AA	AA	AA	CC	AA	AA	NN	AA	AA	AA	AA
wPt.666819	A/C	16	7.6093	NA	NA	NA	NA	NA	NA	NA	NA	CC	CC	CC	CC	AA	CC	CC	CC	CC	CC	CC	CC	CC	CC	CC	CC	CC	CC	CC	CC	CC	AA	CC	CC	AA	CC	CC	CC	AA	CC	CC	CC	CC	AA	AA	CC	CC	CC
wPt.4016	A/C	16	7.65603	NA	NA	NA	NA	NA	NA	NA	NA	NN	NN	NN	NN	NN	NN	NN	NN	NN	NN	NN	NN	NN	NN	NN	NN	NN	NN	NN	NN	NN	NN	NN	NN	NN	NN	NN	NN	NN	NN	NN	NN	NN	NN	NN	NN	NN	NN
wPt.4270	A/C	16	8.2317	NA	NA	NA	NA	NA	NA	NA	NA	CC	CC	AA	CC	AA	CC	CC	CC	CC	CC	CC	CC	CC	CC	CC	CC	CC	CC	CC	CC	CC	AA	CC	CC	AA	CC	CC	CC	AA	CC	CC	CC	CC	AA	AA	CC	CC	CC
wPt.729877	A/C	16	8.85999	NA	NA	NA	NA	NA	NA	NA	NA	CC	AA	CC	AA	CC	CC	AA	AA	AA	CC	AA	CC	CC	CC	CC	CC	CC	CC	CC	AA	CC	CC	AA	AA	CC	CC	CC	CC	CC	CC	AA	CC	CC	CC	CC	CC	CC	CC
wPt.8006	A/C	16	12.6306	NA	NA	NA	NA	NA	NA	NA	NA	NN	CC	AA	CC	AA	AA	CC	CC	CC	CC	CC	AA	CC	AA	AA	CC	AA	CC	AA	CC	AA	AA	CC	CC	AA	CC	CC	AA	AA	CC	NN	AA	AA	AA	AA	AA	AA	AA
wPt.7616	A/C	16	14.8901	NA	NA	NA	NA	NA	NA	NA	NA	AA	AA	CC	AA	CC	AA	AA	AA	AA	AA	CC	AA	AA	AA	AA	AA	AA	AA	AA	CC	AA	CC	AA	AA	AA	AA	CC	AA	CC	AA	AA	AA	AA	AA	AA	AA	AA	AA
rPt.9065	A/C	16	16.2015	NA	NA	NA	NA	NA	NA	NA	NA	AA	AA	CC	AA	AA	AA	AA	AA	AA	AA	CC	AA	AA	AA	AA	AA	AA	AA	AA	NN	AA	AA	AA	AA	AA	CC	CC	AA	CC	CC	AA	AA	AA	AA	AA	AA	AA	AA
wPt.669315	A/C	16	16.3385	NA	NA	NA	NA	NA	NA	NA	NA	CC	CC	CC	CC	AA	CC	AA	CC	CC	CC	CC	CC	CC	CC	CC	CC	CC	CC	CC	CC	CC	AA	CC	CC	CC	AA	CC	CC	CC	CC	AA	CC	CC	CC	CC	CC	CC	CC
wPt.5652	A/C	16	16.7706	NA	NA	NA	NA	NA	NA	NA	NA	AA	AA	CC	AA	CC	AA	AA	AA	AA	AA	CC	AA	AA	AA	AA	AA	AA	AA	AA	CC	AA	CC	AA	AA	AA	CC	CC	AA	CC	AA	AA	AA	AA	AA	AA	AA	AA	AA
wPt.732062	A/C	16	16.9724	NA	NA	NA	NA	NA	NA	NA	NA	AA	AA	CC	AA	AA	CC	AA	AA	AA	CC	CC	CC	CC	NN	CC	CC	CC	AA	AA	CC	AA	AA	AA	AA	AA	CC	CC	CC	CC	CC	AA	AA	AA	CC	CC	CC	AA	CC
wPt.666074	A/C	16	17.5187	NA	NA	NA	NA	NA	NA	NA	NA	CC	CC	AA	AA	CC	AA	AA	AA	AA	AA	CC	AA	AA	AA	AA	AA	AA	CC	AA	AA	AA	CC	AA	CC	CC	NN	AA	AA	AA	AA	AA	AA	AA	AA	AA	AA	AA	CC
tPt.2833	A/C	16	20.2241	NA	NA	NA	NA	NA	NA	NA	NA	AA	AA	CC	AA	AA	AA	AA	AA	AA	AA	CC	AA	AA	AA	AA	AA	AA	AA	AA	AA	AA	AA	AA	AA	AA	CC	NN	AA	CC	AA	AA	AA	AA	AA	AA	AA	AA	AA
tPt.7399	A/C	16	21.5734	NA	NA	NA	NA	NA	NA	NA	NA	AA	AA	AA	CC	AA	CC	CC	CC	CC	CC	AA	CC	CC	CC	CC	CC	CC	AA	CC	CC	CC	AA	CC	AA	AA	CC	CC	CC	CC	CC	CC	CC	CC	CC	CC	CC	CC	CC
wPt.665036	A/C	16	22.8182	NA	NA	NA	NA	NA	NA	NA	NA	CC	CC	CC	AA	CC	CC	AA	CC	CC	AA	CC	CC	AA	AA	AA	AA	AA	CC	CC	CC	CC	CC	CC	CC	CC	CC	CC	AA	CC	CC	NN	CC	CC	CC	CC	AA	CC	AA
wPt.667405	A/C	16	23.2733	NA	NA	NA	NA	NA	NA	NA	NA	CC	CC	CC	CC	CC	CC	CC	CC	CC	CC	AA	CC	CC	CC	CC	CC	CC	CC	CC	CC	CC	CC	CC	CC	CC	CC	AA	CC	CC	AA	CC	CC	CC	CC	CC	CC	CC	CC
wPt.2822	A/C	16	23.576	NA	NA	NA	NA	NA	NA	NA	NA	NN	NN	NN	NN	NN	NN	NN	NN	NN	NN	NN	NN	NN	NN	NN	NN	NN	NN	NN	NN	NN	NN	NN	NN	NN	NN	NN	NN	NN	NN	NN	NN	NN	NN	NN	NN	NN	NN
wPt.664733	A/C	16	24.1731	NA	NA	NA	NA	NA	NA	NA	NA	CC	CC	CC	CC	CC	CC	AA	CC	CC	CC	CC	CC	CC	CC	CC	CC	CC	CC	CC	AA	CC	CC	CC	CC	CC	CC	CC	CC	AA	CC	CC	CC	CC	AA	AA	CC	CC	CC
wPt.2573	A/C	16	24.206	NA	NA	NA	NA	NA	NA	NA	NA	CC	CC	CC	AA	CC	CC	AA	CC	AA	AA	CC	AA	AA	AA	AA	AA	AA	CC	CC	CC	AA	CC	CC	CC	CC	CC	CC	AA	AA	NN	CC	AA	AA	NN	AA	AA	CC	CC
wPt.730378	A/C	16	27.175	NA	NA	NA	NA	NA	NA	NA	NA	AA	AA	AA	AA	AA	AA	AA	NN	AA	AA	AA	NN	AA	AA	AA	AA	CC	AA	AA	CC	AA	AA	AA	AA	AA	AA	AA	AA	AA	AA	CC	AA	AA	AA	AA	AA	AA	CC
wPt.3091	A/C	16	29.436	NA	NA	NA	NA	NA	NA	NA	NA	AA	CC	AA	CC	CC	CC	CC	CC	CC	CC	CC	CC	CC	CC	CC	CC	CC	CC	CC	CC	CC	CC	CC	CC	CC	CC	CC	CC	AA	CC	CC	CC	CC	AA	AA	CC	CC	CC
wPt.671708	A/C	16	30.3084	NA	NA	NA	NA	NA	NA	NA	NA	AA	CC	AA	CC	CC	CC	CC	CC	CC	CC	CC	CC	CC	CC	CC	CC	CC	CC	CC	CC	CC	CC	CC	CC	CC	CC	CC	CC	AA	CC	CC	CC	CC	AA	AA	CC	CC	CC
wPt.733115	A/C	16	31.5091	NA	NA	NA	NA	NA	NA	NA	NA	AA	CC	AA	CC	CC	CC	CC	CC	CC	CC	CC	CC	CC	CC	CC	CC	CC	CC	CC	CC	CC	CC	CC	CC	CC	CC	CC	CC	AA	CC	NN	CC	CC	AA	AA	CC	CC	CC
wPt.666224	A/C	16	32.1756	NA	NA	NA	NA	NA	NA	NA	NA	CC	AA	AA	AA	AA	AA	AA	AA	AA	AA	AA	AA	AA	AA	AA	AA	AA	AA	AA	AA	AA	AA	AA	AA	AA	AA	AA	AA	CC	AA	AA	AA	AA	CC	CC	AA	AA	AA
wPt.731442	A/C	16	38.0123	NA	NA	NA	NA	NA	NA	NA	NA	CC	CC	CC	CC	CC	CC	CC	CC	CC	CC	CC	CC	CC	CC	AA	CC	CC	CC	CC	CC	CC	CC	CC	CC	CC	CC	CC	CC	CC	CC	CC	CC	CC	CC	CC	CC	CC	CC
wPt.666266	A/C	16	41.0062	NA	NA	NA	NA	NA	NA	NA	NA	CC	AA	AA	CC	AA	AA	AA	AA	AA	AA	AA	AA	AA	AA	CC	AA	AA	AA	AA	AA	AA	AA	AA	AA	AA	AA	AA	AA	AA	AA	AA	AA	AA	AA	AA	AA	AA	AA
wPt.667618	A/C	16	41.7661	NA	NA	NA	NA	NA	NA	NA	NA	CC	AA	AA	AA	AA	AA	AA	AA	CC	CC	AA	AA	CC	AA	AA	CC	AA	AA	AA	CC	AA	AA	CC	CC	AA	AA	CC	CC	AA	AA	AA	AA	AA	AA	AA	CC	AA	AA
wPt.7063	A/C	16	43.156	NA	NA	NA	NA	NA	NA	NA	NA	CC	AA	AA	AA	AA	AA	AA	AA	CC	CC	AA	AA	CC	AA	AA	CC	AA	AA	AA	CC	AA	AA	CC	CC	AA	AA	CC	CC	AA	NN	AA	AA	AA	AA	AA	CC	AA	AA
wPt.732263	A/C	16	48.2893	NA	NA	NA	NA	NA	NA	NA	NA	AA	CC	NN	CC	AA	CC	AA	AA	CC	CC	CC	CC	CC	CC	AA	CC	CC	CC	AA	CC	CC	AA	CC	CC	CC	CC	CC	CC	CC	AA	CC	AA	AA	CC	CC	CC	AA	AA
wPt.7857	A/C	16	48.786	NA	NA	NA	NA	NA	NA	NA	NA	AA	CC	AA	CC	AA	NN	AA	AA	CC	CC	CC	CC	CC	CC	AA	CC	CC	CC	AA	CC	CC	AA	CC	CC	CC	AA	CC	CC	CC	AA	CC	AA	AA	CC	CC	CC	AA	AA
wPt.664792	A/C	16	49.1736	NA	NA	NA	NA	NA	NA	NA	NA	AA	CC	AA	CC	AA	AA	AA	AA	CC	CC	CC	CC	CC	CC	AA	CC	CC	CC	AA	CC	CC	AA	CC	CC	CC	AA	CC	CC	CC	AA	CC	AA	AA	CC	CC	CC	AA	AA
wPt.5310	A/C	16	52.3371	NA	NA	NA	NA	NA	NA	NA	NA	NN	NN	NN	NN	NN	NN	NN	NN	NN	NN	NN	NN	NN	NN	NN	NN	NN	NN	NN	NN	NN	NN	NN	NN	NN	NN	NN	NN	NN	NN	NN	NN	NN	NN	NN	NN	NN	NN
wPt.730769	A/C	16	53.7162	NA	NA	NA	NA	NA	NA	NA	NA	AA	CC	CC	AA	CC	AA	AA	CC	AA	AA	AA	AA	AA	CC	AA	NN	AA	CC	CC	CC	AA	CC	AA	CC	CC	NN	NN	AA	AA	AA	AA	CC	CC	AA	AA	CC	CC	NN
wPt.1695	A/C	16	81.6255	NA	NA	NA	NA	NA	NA	NA	NA	CC	CC	CC	AA	CC	CC	CC	CC	CC	CC	CC	AA	CC	CC	CC	CC	CC	CC	CC	CC	CC	CC	CC	CC	CC	CC	CC	AA	CC	CC	AA	AA	AA	CC	CC	CC	CC	CC
wPt.667261	A/C	16	83.6494	NA	NA	NA	NA	NA	NA	NA	NA	AA	CC	AA	AA	AA	AA	AA	AA	CC	CC	AA	NN	CC	CC	AA	CC	AA	AA	AA	AA	CC	AA	AA	AA	AA	AA	CC	AA	AA	AA	AA	AA	AA	AA	AA	CC	AA	AA
wPt.666773	A/C	16	84.5541	NA	NA	NA	NA	NA	NA	NA	NA	AA	CC	AA	AA	AA	AA	AA	CC	CC	CC	AA	CC	CC	AA	CC	CC	CC	AA	CC	AA	CC	AA	CC	AA	CC	AA	CC	AA	AA	AA	CC	AA	AA	AA	AA	AA	AA	AA
wPt.731592	A/C	16	85.4069	NA	NA	NA	NA	NA	NA	NA	NA	AA	CC	AA	AA	AA	AA	AA	AA	NN	CC	NN	NN	CC	CC	AA	CC	AA	AA	NN	AA	CC	AA	AA	AA	AA	AA	CC	AA	AA	AA	AA	AA	AA	AA	AA	CC	AA	AA
wPt.732951	A/C	16	86.4876	NA	NA	NA	NA	NA	NA	NA	NA	CC	CC	AA	AA	AA	CC	AA	CC	CC	CC	AA	CC	CC	CC	CC	CC	CC	AA	CC	AA	AA	AA	CC	CC	CC	CC	CC	AA	CC	AA	CC	AA	AA	CC	CC	CC	CC	AA
wPt.6829	A/C	16	87.3008	NA	NA	NA	NA	NA	NA	NA	NA	AA	AA	AA	AA	AA	AA	AA	AA	NN	AA	AA	AA	AA	AA	AA	AA	AA	AA	AA	AA	CC	AA	AA	AA	AA	AA	AA	CC	CC	AA	AA	AA	AA	CC	CC	AA	AA	NN
tPt.9048	A/C	16	89.7692	NA	NA	NA	NA	NA	NA	NA	NA	AA	CC	AA	AA	AA	CC	AA	CC	AA	CC	CC	NN	CC	CC	AA	CC	CC	AA	CC	AA	AA	AA	CC	CC	CC	CC	AA	CC	CC	CC	CC	AA	AA	CC	CC	CC	CC	AA
wPt.731524	A/C	16	92.3316	NA	NA	NA	NA	NA	NA	NA	NA	AA	AA	AA	CC	CC	AA	CC	AA	AA	AA	AA	AA	AA	AA	AA	AA	AA	CC	AA	CC	CC	CC	AA	AA	AA	AA	AA	AA	AA	AA	AA	CC	CC	AA	AA	AA	AA	CC
wPt.3127	A/C	16	92.3516	NA	NA	NA	NA	NA	NA	NA	NA	CC	CC	AA	CC	CC	NN	CC	AA	CC	AA	CC	AA	AA	NN	AA	AA	CC	CC	AA	AA	CC	CC	AA	NN	AA	CC	AA	CC	AA	AA	CC	AA	AA	AA	AA	CC	AA	CC
rPt.6189	A/C	16	93.0604	NA	NA	NA	NA	NA	NA	NA	NA	CC	CC	AA	AA	AA	CC	AA	CC	CC	AA	CC	CC	CC	CC	CC	CC	CC	AA	NN	AA	CC	AA	CC	CC	CC	CC	CC	CC	AA	CC	CC	AA	AA	AA	AA	CC	CC	CC
wPt.1375	A/C	16	93.8736	NA	NA	NA	NA	NA	NA	NA	NA	AA	AA	AA	CC	CC	AA	CC	NN	AA	AA	AA	AA	AA	AA	AA	AA	AA	CC	AA	CC	AA	CC	AA	AA	AA	AA	AA	AA	CC	AA	AA	CC	CC	CC	CC	AA	AA	CC
wPt.666494	A/C	16	94.8859	NA	NA	NA	NA	NA	NA	NA	NA	AA	AA	CC	AA	AA	AA	AA	AA	AA	AA	AA	AA	AA	AA	AA	AA	AA	AA	AA	AA	AA	AA	AA	AA	AA	AA	AA	CC	AA	AA	AA	AA	AA	AA	AA	AA	AA	CC
wPt.668031	A/C	16	96.3229	NA	NA	NA	NA	NA	NA	NA	NA	NN	NN	NN	NN	NN	NN	NN	NN	NN	NN	NN	NN	NN	NN	NN	NN	NN	NN	NN	NN	NN	NN	NN	NN	NN	NN	NN	NN	NN	NN	NN	NN	NN	NN	NN	NN	NN	NN
wPt.667607	A/C	16	104.08	NA	NA	NA	NA	NA	NA	NA	NA	AA	AA	CC	CC	CC	AA	AA	AA	AA	AA	AA	AA	AA	AA	AA	AA	AA	CC	AA	AA	AA	NN	AA	AA	AA	AA	AA	CC	AA	AA	AA	CC	CC	AA	AA	AA	AA	CC
wPt.732395	A/C	16	104.139	NA	NA	NA	NA	NA	NA	NA	NA	AA	CC	CC	CC	CC	CC	CC	CC	CC	CC	CC	CC	CC	CC	CC	CC	CC	CC	CC	CC	AA	CC	CC	CC	CC	CC	CC	CC	CC	CC	CC	CC	CC	CC	CC	AA	CC	CC
wPt.730629	A/C	16	105.548	NA	NA	NA	NA	NA	NA	NA	NA	CC	CC	AA	CC	CC	CC	CC	CC	CC	CC	CC	CC	CC	CC	CC	CC	CC	CC	CC	CC	CC	CC	CC	CC	CC	CC	CC	AA	CC	AA	CC	CC	CC	CC	CC	CC	CC	CC
wPt.2632	A/C	16	107.166	NA	NA	NA	NA	NA	NA	NA	NA	NN	NN	NN	NN	NN	NN	NN	NN	NN	NN	NN	NN	NN	NN	NN	NN	NN	NN	NN	NN	NN	NN	NN	NN	NN	NN	NN	NN	NN	NN	NN	NN	NN	NN	NN	NN	NN	NN
wPt.3247	A/C	16	107.786	NA	NA	NA	NA	NA	NA	NA	NA	AA	AA	CC	AA	AA	AA	AA	AA	AA	AA	AA	AA	AA	AA	AA	AA	AA	AA	AA	AA	AA	AA	AA	AA	AA	AA	AA	CC	AA	AA	AA	AA	AA	AA	AA	AA	AA	AA
wPt.1661	A/C	16	108.396	NA	NA	NA	NA	NA	NA	NA	NA	CC	CC	AA	CC	CC	CC	CC	CC	CC	CC	CC	CC	CC	CC	CC	CC	CC	CC	CC	CC	CC	CC	CC	CC	CC	CC	CC	AA	CC	NN	CC	CC	CC	CC	CC	CC	CC	CC
wPt.731854	A/C	16	108.986	NA	NA	NA	NA	NA	NA	NA	NA	AA	AA	AA	CC	CC	AA	CC	AA	AA	AA	AA	AA	AA	AA	AA	AA	AA	CC	AA	CC	CC	CC	AA	AA	AA	AA	AA	CC	CC	AA	AA	CC	CC	CC	CC	AA	AA	CC
wPt.6282	A/C	17	3.22034	NA	NA	NA	NA	NA	NA	NA	NA	AA	CC	CC	CC	AA	AA	CC	AA	AA	AA	CC	AA	AA	CC	CC	AA	CC	CC	AA	CC	CC	CC	AA	CC	CC	AA	AA	AA	AA	AA	CC	AA	AA	CC	CC	CC	AA	CC
wPt.6293	A/C	17	5.52179	NA	NA	NA	NA	NA	NA	NA	NA	CC	CC	AA	CC	CC	CC	CC	CC	CC	CC	CC	CC	CC	AA	AA	CC	AA	CC	CC	CC	CC	AA	CC	AA	AA	CC	CC	CC	CC	CC	AA	CC	CC	AA	AA	CC	CC	AA
wPt.7642	A/C	17	6.57294	NA	NA	NA	NA	NA	NA	NA	NA	AA	AA	AA	AA	AA	AA	AA	AA	AA	AA	AA	AA	AA	CC	CC	AA	CC	AA	AA	AA	AA	AA	AA	AA	AA	AA	AA	CC	AA	AA	AA	AA	AA	AA	AA	AA	CC	AA
wPt.5234	A/C	17	6.9897	NA	NA	NA	NA	NA	NA	NA	NA	CC	AA	CC	AA	CC	CC	AA	CC	CC	NN	AA	AA	CC	AA	AA	CC	AA	AA	CC	AA	AA	AA	CC	AA	AA	CC	CC	CC	CC	CC	AA	CC	CC	AA	AA	AA	CC	AA
wPt.8015	A/C	17	7.72366	NA	NA	NA	NA	NA	NA	NA	NA	CC	AA	CC	AA	CC	CC	AA	CC	CC	CC	AA	CC	CC	AA	AA	CC	AA	AA	CC	AA	AA	AA	CC	AA	AA	CC	CC	CC	CC	CC	AA	CC	CC	AA	AA	AA	CC	AA
wPt.5971	A/C	17	9.24528	NA	NA	NA	NA	NA	NA	NA	NA	CC	AA	CC	AA	CC	CC	AA	CC	CC	CC	AA	CC	CC	AA	AA	CC	AA	AA	CC	AA	CC	AA	CC	AA	AA	CC	CC	CC	CC	CC	AA	CC	CC	AA	AA	AA	CC	AA
wPt.7203	A/C	17	9.50492	NA	NA	NA	NA	NA	NA	NA	NA	AA	CC	CC	CC	AA	AA	CC	AA	AA	AA	CC	NN	AA	CC	CC	AA	CC	CC	AA	CC	CC	CC	AA	CC	CC	AA	AA	AA	AA	AA	CC	AA	AA	CC	CC	CC	AA	CC
wPt.3116	A/C	17	10.0251	NA	NA	NA	NA	NA	NA	NA	NA	AA	CC	AA	CC	AA	AA	CC	AA	AA	AA	CC	AA	AA	CC	CC	AA	CC	CC	AA	CC	CC	CC	AA	CC	CC	AA	AA	AA	AA	AA	CC	AA	AA	CC	CC	CC	AA	CC
wPt.2964	A/C	17	10.3107	NA	NA	NA	NA	NA	NA	NA	NA	AA	CC	AA	CC	AA	AA	CC	AA	AA	AA	CC	AA	AA	CC	AA	AA	AA	CC	AA	CC	CC	NN	AA	AA	CC	AA	AA	AA	AA	AA	AA	AA	AA	AA	AA	CC	AA	CC
wPt.7711	A/C	17	11.7741	NA	NA	NA	NA	NA	NA	NA	NA	CC	CC	AA	AA	CC	CC	AA	CC	AA	AA	CC	AA	AA	AA	AA	AA	AA	AA	CC	AA	CC	CC	CC	AA	AA	CC	NN	CC	AA	CC	CC	CC	CC	CC	CC	AA	AA	CC
wPt.6585	A/C	17	11.9085	NA	NA	NA	NA	NA	NA	NA	NA	AA	AA	CC	AA	AA	AA	AA	AA	CC	AA	AA	AA	AA	AA	AA	AA	AA	AA	AA	AA	CC	AA	AA	AA	AA	AA	AA	AA	AA	AA	AA	AA	AA	AA	AA	AA	AA	AA
wPt.744632	A/C	17	12.0762	NA	NA	NA	NA	NA	NA	NA	NA	NN	NN	NN	NN	NN	NN	NN	NN	NN	NN	NN	NN	NN	NN	NN	NN	NN	NN	NN	NN	NN	NN	NN	NN	NN	NN	NN	NN	NN	NN	NN	NN	NN	NN	NN	NN	NN	NN
wPt.1089	A/C	17	12.709	NA	NA	NA	NA	NA	NA	NA	NA	CC	CC	CC	CC	CC	CC	CC	CC	CC	AA	CC	AA	CC	CC	CC	CC	CC	CC	CC	CC	AA	CC	CC	CC	CC	CC	CC	CC	CC	CC	CC	CC	CC	CC	CC	CC	CC	CC
wPt.4564	A/C	17	12.835	NA	NA	NA	NA	NA	NA	NA	NA	AA	AA	AA	AA	AA	AA	AA	AA	AA	AA	AA	AA	AA	CC	AA	AA	AA	AA	CC	AA	AA	AA	CC	AA	AA	AA	AA	CC	CC	AA	AA	CC	AA	AA	AA	AA	CC	AA
wPt.1756	A/C	17	12.8549	NA	NA	NA	NA	NA	NA	NA	NA	CC	AA	CC	AA	CC	CC	AA	CC	AA	CC	AA	CC	CC	AA	AA	CC	AA	CC	AA	AA	CC	AA	AA	AA	AA	AA	CC	AA	AA	CC	AA	AA	CC	AA	AA	AA	AA	AA
wPt.3526	A/C	17	14.2553	NA	NA	NA	NA	NA	NA	NA	NA	AA	AA	CC	AA	AA	AA	AA	AA	CC	AA	AA	AA	AA	AA	AA	AA	AA	AA	CC	AA	AA	AA	CC	AA	AA	AA	AA	CC	AA	AA	AA	CC	AA	AA	AA	AA	CC	AA
wPt.6594	A/C	17	14.9487	NA	NA	NA	NA	NA	NA	NA	NA	AA	AA	CC	AA	AA	AA	AA	AA	NN	AA	AA	AA	AA	AA	AA	AA	AA	AA	CC	AA	AA	AA	CC	AA	AA	AA	AA	CC	CC	AA	AA	CC	AA	AA	AA	AA	CC	AA
wPt.664276	A/C	17	15.0199	NA	NA	NA	NA	NA	NA	NA	NA	AA	AA	CC	AA	AA	AA	AA	AA	AA	AA	AA	AA	AA	AA	AA	AA	AA	AA	AA	AA	CC	AA	AA	AA	AA	AA	AA	AA	AA	AA	AA	AA	AA	AA	AA	AA	AA	AA
wPt.1474	A/C	17	15.2115	NA	NA	NA	NA	NA	NA	NA	NA	AA	AA	AA	AA	AA	AA	AA	AA	AA	NN	AA	CC	AA	AA	AA	AA	AA	AA	AA	AA	CC	AA	AA	AA	AA	AA	AA	AA	AA	AA	AA	AA	AA	AA	AA	AA	AA	CC
wPt.4900	A/C	17	15.9249	NA	NA	NA	NA	NA	NA	NA	NA	AA	AA	AA	AA	AA	NN	AA	NN	AA	AA	AA	AA	AA	AA	AA	AA	AA	AA	CC	AA	CC	AA	CC	AA	NN	AA	AA	CC	CC	AA	AA	AA	AA	AA	AA	AA	CC	AA
wPt.1437	A/C	17	15.9277	NA	NA	NA	NA	NA	NA	NA	NA	CC	CC	AA	CC	CC	CC	CC	CC	AA	CC	CC	CC	CC	CC	CC	CC	CC	CC	AA	CC	CC	CC	AA	CC	CC	CC	CC	AA	AA	CC	CC	AA	CC	CC	CC	CC	AA	CC
wPt.744407	A/C	17	16.5662	NA	NA	NA	NA	NA	NA	NA	NA	AA	AA	AA	AA	CC	CC	AA	NN	AA	NN	AA	NN	AA	AA	AA	AA	AA	AA	AA	AA	CC	AA	NN	AA	NN	CC	AA	AA	AA	CC	AA	AA	AA	AA	AA	AA	AA	AA
wPt.6674	A/C	17	23.409	NA	NA	NA	NA	NA	NA	NA	NA	CC	CC	CC	CC	CC	CC	CC	CC	NN	CC	CC	NN	CC	CC	CC	CC	CC	CC	CC	CC	AA	CC	CC	CC	CC	CC	CC	CC	CC	CC	CC	CC	CC	CC	CC	CC	CC	CC
wPt.5256	A/C	17	25.7898	NA	NA	NA	NA	NA	NA	NA	NA	AA	AA	CC	AA	AA	AA	AA	AA	AA	AA	AA	AA	AA	AA	AA	AA	AA	AA	AA	AA	AA	AA	AA	AA	AA	AA	AA	AA	AA	AA	AA	AA	AA	CC	CC	AA	AA	AA
wPt.666793	A/C	17	26.4515	NA	NA	NA	NA	NA	NA	NA	NA	CC	AA	AA	CC	AA	CC	AA	NN	NN	AA	AA	AA	CC	CC	NN	AA	AA	CC	CC	AA	AA	AA	CC	AA	AA	AA	NN	AA	AA	AA	CC	AA	CC	NN	CC	AA	CC	AA
wPt.745052	A/C	17	30.1469	NA	NA	NA	NA	NA	NA	NA	NA	AA	AA	AA	AA	AA	AA	AA	AA	AA	AA	AA	AA	AA	AA	AA	AA	AA	AA	AA	AA	AA	AA	AA	AA	AA	CC	AA	AA	CC	AA	AA	AA	AA	AA	AA	AA	AA	AA
wPt.1241	A/C	17	30.1988	NA	NA	NA	NA	NA	NA	NA	NA	CC	CC	AA	CC	CC	CC	CC	CC	CC	CC	CC	CC	CC	CC	CC	CC	CC	CC	CC	CC	AA	CC	CC	CC	CC	CC	CC	AA	CC	CC	CC	AA	CC	AA	AA	CC	CC	AA
wPt.663764	A/C	17	31.6686	NA	NA	NA	NA	NA	NA	NA	NA	AA	CC	CC	AA	CC	AA	CC	AA	AA	AA	CC	AA	AA	AA	AA	AA	CC	AA	AA	CC	CC	CC	AA	CC	CC	CC	AA	CC	CC	AA	AA	CC	AA	CC	CC	CC	AA	CC
tPt.4887	A/C	17	33.1718	NA	NA	NA	NA	NA	NA	NA	NA	AA	AA	AA	AA	AA	AA	AA	AA	NN	AA	AA	AA	AA	NN	AA	AA	AA	AA	AA	CC	CC	AA	AA	CC	CC	CC	NN	NN	CC	NN	NN	CC	NN	CC	CC	NN	NN	NN
wPt.664250	A/C	17	33.9145	NA	NA	NA	NA	NA	NA	NA	NA	AA	AA	CC	AA	AA	AA	AA	AA	NN	AA	CC	AA	AA	NN	AA	AA	AA	AA	AA	CC	CC	AA	AA	CC	CC	AA	AA	AA	CC	AA	AA	AA	AA	CC	CC	AA	AA	AA
wPt.2297	A/C	17	34.0288	NA	NA	NA	NA	NA	NA	NA	NA	AA	AA	AA	AA	AA	AA	AA	AA	AA	AA	AA	AA	AA	AA	AA	AA	NN	AA	AA	CC	CC	AA	AA	CC	CC	CC	AA	AA	CC	AA	AA	CC	AA	AA	AA	AA	AA	AA
tPt.3506	A/C	17	36.1516	NA	NA	NA	NA	NA	NA	NA	NA	AA	AA	AA	AA	AA	AA	AA	AA	AA	AA	AA	AA	AA	AA	AA	AA	AA	AA	AA	CC	CC	AA	AA	CC	CC	CC	AA	AA	CC	AA	AA	CC	AA	CC	CC	AA	AA	AA
wPt.5333	A/C	17	37.6024	NA	NA	NA	NA	NA	NA	NA	NA	AA	AA	AA	AA	AA	AA	AA	AA	CC	AA	AA	AA	AA	AA	AA	AA	AA	AA	CC	CC	AA	AA	AA	CC	CC	AA	AA	AA	CC	AA	AA	AA	AA	CC	CC	AA	CC	AA
wPt.3309	A/C	17	38.28	NA	NA	NA	NA	NA	NA	NA	NA	AA	AA	AA	AA	AA	AA	AA	AA	CC	AA	AA	AA	AA	AA	AA	AA	AA	AA	CC	CC	AA	NN	AA	CC	CC	AA	AA	AA	CC	AA	AA	AA	AA	CC	CC	AA	CC	AA
wPt.3203	A/C	17	38.509	NA	NA	NA	NA	NA	NA	NA	NA	CC	CC	CC	CC	CC	CC	CC	CC	CC	CC	CC	CC	CC	CC	CC	CC	CC	CC	CC	AA	CC	CC	CC	AA	AA	CC	CC	CC	CC	CC	CC	CC	CC	CC	CC	CC	CC	CC
wPt.4742	A/C	17	46.2749	NA	NA	NA	NA	NA	NA	NA	NA	AA	AA	AA	AA	AA	AA	AA	AA	AA	AA	AA	AA	AA	AA	AA	AA	AA	AA	CC	AA	CC	AA	AA	AA	AA	CC	AA	AA	AA	AA	AA	AA	AA	AA	AA	AA	CC	AA
wPt.743974	A/C	17	47.9805	NA	NA	NA	NA	NA	NA	NA	NA	AA	AA	AA	AA	AA	AA	AA	AA	AA	AA	AA	AA	AA	AA	AA	AA	AA	AA	NN	AA	AA	AA	AA	AA	NN	CC	AA	AA	AA	AA	AA	AA	AA	AA	AA	AA	AA	CC
wPt.744396	A/C	17	48.0259	NA	NA	NA	NA	NA	NA	NA	NA	AA	AA	AA	AA	AA	AA	AA	AA	AA	AA	AA	AA	AA	AA	AA	AA	AA	AA	AA	AA	CC	AA	AA	AA	AA	CC	AA	AA	AA	AA	AA	AA	AA	AA	AA	AA	CC	AA
wPt.665704	A/C	17	49.3214	NA	NA	NA	NA	NA	NA	NA	NA	AA	AA	AA	AA	AA	AA	AA	AA	AA	AA	AA	AA	AA	AA	AA	AA	AA	AA	CC	AA	AA	AA	AA	AA	AA	AA	AA	AA	AA	AA	AA	AA	AA	AA	AA	AA	CC	AA
wPt.9971	A/C	17	50.4645	NA	NA	NA	NA	NA	NA	NA	NA	AA	CC	AA	AA	CC	AA	CC	AA	AA	NN	CC	AA	CC	AA	AA	CC	AA	CC	CC	CC	AA	NN	AA	CC	AA	AA	CC	AA	CC	NN	AA	AA	AA	CC	CC	CC	CC	AA
tPt.1723	A/C	17	50.5849	NA	NA	NA	NA	NA	NA	NA	NA	AA	AA	AA	AA	AA	AA	AA	AA	AA	AA	AA	AA	AA	AA	AA	AA	AA	AA	CC	AA	AA	AA	AA	AA	AA	AA	AA	AA	AA	CC	AA	AA	AA	AA	AA	AA	CC	AA
wPt.3733	A/C	17	51.5035	NA	NA	NA	NA	NA	NA	NA	NA	AA	CC	CC	CC	CC	AA	CC	CC	CC	CC	CC	AA	CC	AA	AA	CC	AA	CC	CC	CC	AA	AA	AA	CC	CC	AA	CC	CC	CC	CC	AA	CC	CC	CC	CC	AA	CC	CC
wPt.729979	A/C	17	51.8994	NA	NA	NA	NA	NA	NA	NA	NA	AA	CC	AA	CC	CC	AA	CC	AA	CC	CC	CC	AA	CC	AA	AA	CC	AA	CC	CC	AA	AA	AA	AA	AA	AA	AA	CC	CC	CC	CC	AA	CC	CC	CC	CC	AA	NN	CC
wPt.2000	A/C	17	54.3349	NA	NA	NA	NA	NA	NA	NA	NA	CC	AA	AA	AA	AA	AA	AA	AA	AA	AA	AA	AA	AA	AA	AA	AA	AA	AA	CC	AA	AA	AA	AA	AA	AA	AA	AA	CC	AA	AA	AA	AA	AA	AA	AA	AA	CC	AA
wPt.2564	A/C	17	55.5749	NA	NA	NA	NA	NA	NA	NA	NA	AA	CC	AA	AA	CC	AA	CC	CC	AA	CC	CC	AA	CC	AA	AA	CC	AA	NN	AA	AA	CC	CC	AA	CC	AA	AA	CC	AA	CC	AA	AA	CC	AA	CC	CC	AA	AA	CC
wPt.4648	A/C	17	57.6117	NA	NA	NA	NA	NA	NA	NA	NA	NN	NN	NN	NN	NN	NN	NN	NN	NN	NN	NN	NN	NN	NN	NN	NN	NN	NN	NN	NN	NN	NN	NN	NN	NN	NN	NN	NN	NN	NN	NN	NN	NN	NN	NN	NN	NN	NN
wPt.2424	A/C	17	58.0779	NA	NA	NA	NA	NA	NA	NA	NA	CC	AA	AA	AA	AA	AA	AA	AA	AA	AA	AA	AA	AA	AA	AA	AA	AA	AA	CC	AA	AA	AA	AA	AA	AA	AA	AA	CC	AA	AA	AA	AA	AA	AA	AA	AA	CC	AA
wPt.664174	A/C	17	60.3328	NA	NA	NA	NA	NA	NA	NA	NA	CC	AA	AA	AA	AA	AA	AA	CC	AA	AA	AA	NN	AA	AA	AA	AA	AA	AA	CC	AA	AA	AA	AA	AA	AA	CC	AA	CC	AA	CC	AA	AA	CC	AA	AA	AA	CC	AA
wPt.4924	A/C	17	62.0988	NA	NA	NA	NA	NA	NA	NA	NA	AA	AA	AA	AA	AA	AA	AA	AA	AA	AA	AA	CC	AA	AA	AA	AA	AA	AA	CC	AA	AA	AA	AA	AA	AA	AA	CC	CC	AA	CC	AA	AA	CC	CC	CC	AA	CC	AA
tPt.4990	A/C	17	64.4649	NA	NA	NA	NA	NA	NA	NA	NA	CC	CC	CC	CC	CC	CC	CC	CC	CC	CC	CC	CC	CC	CC	CC	CC	CC	CC	CC	CC	CC	CC	CC	CC	CC	CC	CC	AA	CC	AA	CC	CC	AA	CC	CC	CC	CC	CC
wPt.3168	A/C	17	65.7405	NA	NA	NA	NA	NA	NA	NA	NA	NN	NN	NN	NN	NN	NN	NN	NN	NN	NN	NN	NN	NN	NN	NN	NN	NN	NN	NN	NN	NN	NN	NN	NN	NN	NN	NN	NN	NN	NN	NN	NN	NN	NN	NN	NN	NN	NN
wPt.743099	A/C	17	65.7577	NA	NA	NA	NA	NA	NA	NA	NA	NN	NN	NN	NN	NN	NN	NN	NN	NN	NN	NN	NN	NN	NN	NN	NN	NN	NN	NN	NN	NN	NN	NN	NN	NN	NN	NN	NN	NN	NN	NN	NN	NN	NN	NN	NN	NN	NN
tPt.8161	A/C	17	65.773	NA	NA	NA	NA	NA	NA	NA	NA	AA	AA	AA	AA	AA	AA	AA	AA	AA	AA	AA	AA	AA	AA	AA	AA	AA	AA	AA	CC	AA	AA	AA	AA	AA	AA	AA	AA	AA	AA	AA	AA	AA	AA	AA	AA	AA	AA
wPt.9881	A/C	17	66.4425	NA	NA	NA	NA	NA	NA	NA	NA	AA	CC	AA	AA	CC	AA	CC	CC	AA	AA	CC	AA	AA	AA	AA	AA	AA	AA	AA	AA	CC	CC	AA	CC	AA	AA	NN	CC	CC	CC	AA	CC	CC	AA	AA	AA	AA	CC
wPt.1307	A/C	17	69.0349	NA	NA	NA	NA	NA	NA	NA	NA	CC	AA	AA	AA	CC	NN	AA	AA	AA	CC	AA	AA	AA	AA	NN	AA	CC	NN	CC	CC	AA	CC	AA	AA	AA	CC	AA	CC	CC	AA	CC	AA	CC	CC	AA	CC	AA	AA
wPt.9491	A/C	17	78.5649	NA	NA	NA	NA	NA	NA	NA	NA	CC	AA	AA	AA	AA	CC	AA	AA	CC	AA	AA	AA	AA	AA	CC	AA	AA	AA	AA	AA	AA	AA	CC	AA	AA	CC	AA	AA	AA	CC	AA	AA	CC	AA	AA	AA	AA	AA
wPt.1048	A/C	17	84.7965	NA	NA	NA	NA	NA	NA	NA	NA	AA	CC	CC	CC	CC	AA	CC	NN	AA	AA	CC	AA	CC	CC	AA	CC	CC	CC	CC	CC	CC	CC	AA	CC	CC	AA	CC	CC	CC	AA	CC	CC	AA	CC	CC	CC	CC	CC
wPt.669607	A/C	17	100.799	NA	NA	NA	NA	NA	NA	NA	NA	CC	CC	CC	AA	CC	CC	CC	CC	CC	CC	CC	CC	CC	CC	CC	CC	CC	CC	CC	CC	CC	CC	CC	AA	CC	CC	CC	CC	AA	CC	CC	AA	CC	AA	AA	AA	CC	CC
wPt.1325	A/C	17	101.599	NA	NA	NA	NA	NA	NA	NA	NA	AA	CC	AA	CC	AA	CC	CC	CC	CC	CC	CC	CC	AA	CC	AA	CC	AA	CC	CC	CC	CC	AA	CC	CC	CC	CC	AA	AA	CC	AA	CC	CC	AA	CC	CC	CC	AA	AA
wPt.2162	A/C	17	107.145	NA	NA	NA	NA	NA	NA	NA	NA	AA	AA	AA	CC	AA	AA	AA	AA	AA	AA	AA	AA	AA	AA	AA	AA	AA	AA	AA	AA	AA	AA	AA	CC	AA	AA	AA	AA	CC	AA	AA	CC	AA	NN	CC	CC	AA	AA
wPt.3207	A/C	17	108.737	NA	NA	NA	NA	NA	NA	NA	NA	CC	CC	CC	CC	CC	CC	CC	CC	CC	CC	CC	CC	CC	CC	CC	CC	AA	CC	CC	CC	CC	CC	CC	AA	AA	CC	CC	CC	CC	CC	CC	CC	CC	CC	CC	CC	CC	CC
wPt.4164	A/C	17	111.938	NA	NA	NA	NA	NA	NA	NA	NA	AA	CC	CC	CC	CC	CC	CC	CC	CC	CC	CC	CC	CC	CC	CC	CC	AA	CC	CC	CC	AA	CC	CC	AA	AA	CC	CC	CC	CC	CC	CC	CC	CC	CC	CC	AA	CC	CC
wPt.1541	A/C	17	112.227	NA	NA	NA	NA	NA	NA	NA	NA	AA	CC	AA	AA	CC	CC	CC	CC	CC	CC	CC	NN	CC	CC	AA	CC	CC	CC	CC	CC	AA	CC	CC	CC	CC	CC	AA	CC	AA	CC	CC	AA	CC	AA	AA	AA	CC	CC
wPt.9952	A/C	17	113.945	NA	NA	NA	NA	NA	NA	NA	NA	AA	AA	CC	CC	AA	AA	AA	AA	AA	AA	AA	AA	AA	AA	CC	AA	AA	AA	AA	AA	AA	CC	AA	AA	AA	AA	CC	CC	AA	CC	AA	CC	CC	AA	AA	AA	AA	CC
wPt.1264	A/C	17	114.562	NA	NA	NA	NA	NA	NA	NA	NA	CC	CC	AA	AA	CC	CC	CC	CC	CC	CC	CC	CC	CC	CC	AA	CC	CC	CC	CC	CC	NN	AA	CC	CC	CC	CC	AA	CC	CC	CC	CC	AA	CC	NN	CC	CC	CC	AA
wPt.9256	A/C	17	115.202	NA	NA	NA	NA	NA	NA	NA	NA	CC	AA	CC	CC	AA	AA	AA	AA	NN	AA	AA	AA	AA	AA	CC	AA	AA	AA	AA	AA	CC	AA	AA	AA	AA	AA	CC	CC	CC	CC	AA	CC	CC	CC	CC	CC	AA	NN
wPt.8059	A/C	17	117.155	NA	NA	NA	NA	NA	NA	NA	NA	AA	CC	CC	CC	CC	NN	CC	CC	NN	CC	CC	AA	CC	CC	CC	CC	AA	CC	CC	CC	AA	NN	CC	CC	CC	CC	CC	AA	CC	NN	CC	CC	CC	CC	CC	AA	CC	CC
wPt.1761	A/C	17	119.855	NA	NA	NA	NA	NA	NA	NA	NA	CC	AA	CC	CC	AA	AA	AA	AA	AA	AA	AA	AA	AA	AA	CC	AA	CC	AA	AA	AA	CC	AA	AA	CC	CC	AA	CC	AA	CC	AA	AA	CC	AA	CC	CC	CC	AA	AA
wPt.4662	A/C	17	127.853	NA	NA	NA	NA	NA	NA	NA	NA	CC	AA	AA	AA	AA	AA	AA	AA	AA	AA	AA	AA	AA	AA	AA	AA	CC	AA	AA	AA	CC	AA	AA	CC	CC	AA	AA	CC	CC	CC	AA	AA	CC	AA	AA	CC	AA	AA
wPt.732061	A/C	17	133.181	NA	NA	NA	NA	NA	NA	NA	NA	CC	AA	AA	AA	AA	AA	AA	AA	NN	AA	AA	AA	AA	AA	AA	AA	CC	AA	AA	AA	CC	AA	AA	CC	CC	AA	AA	AA	AA	CC	AA	AA	CC	AA	AA	CC	AA	AA
wPt.1519	A/C	18	0	NA	NA	NA	NA	NA	NA	NA	NA	NN	NN	NN	NN	NN	NN	NN	NN	NN	NN	NN	NN	NN	NN	NN	NN	NN	NN	NN	NN	NN	NN	NN	NN	NN	NN	NN	NN	NN	NN	NN	NN	NN	NN	NN	NN	NN	NN
wPt.5114	A/C	18	1.67632	NA	NA	NA	NA	NA	NA	NA	NA	CC	NN	CC	AA	CC	CC	CC	CC	NN	CC	CC	AA	CC	CC	CC	CC	CC	CC	CC	CC	CC	CC	CC	CC	CC	CC	CC	AA	CC	NN	AA	AA	NN	CC	CC	CC	CC	CC
wPt.666615	A/C	18	2.38011	NA	NA	NA	NA	NA	NA	NA	NA	CC	AA	AA	AA	AA	AA	AA	AA	AA	AA	CC	AA	AA	AA	AA	AA	AA	AA	AA	AA	AA	AA	AA	CC	CC	AA	AA	AA	AA	AA	AA	AA	AA	AA	AA	AA	AA	AA
wPt.732847	A/C	18	2.74758	NA	NA	NA	NA	NA	NA	NA	NA	CC	AA	AA	AA	AA	AA	AA	AA	CC	AA	CC	AA	AA	AA	AA	AA	AA	AA	AA	AA	AA	AA	AA	CC	CC	AA	AA	AA	AA	AA	AA	AA	AA	AA	AA	AA	AA	AA
wPt.2864	A/C	18	3.11	NA	NA	NA	NA	NA	NA	NA	NA	NN	NN	NN	NN	NN	NN	NN	NN	NN	NN	NN	NN	NN	NN	NN	NN	NN	NN	NN	NN	NN	NN	NN	NN	NN	NN	NN	NN	NN	NN	NN	NN	NN	NN	NN	NN	NN	NN
wPt.667005	A/C	18	3.22617	NA	NA	NA	NA	NA	NA	NA	NA	CC	AA	CC	CC	AA	AA	CC	AA	AA	AA	AA	AA	AA	AA	AA	AA	AA	AA	AA	AA	CC	AA	AA	AA	AA	AA	CC	AA	AA	CC	CC	AA	AA	AA	AA	AA	AA	AA
wPt.2623	A/C	18	73.6871	NA	NA	NA	NA	NA	NA	NA	NA	AA	AA	AA	AA	AA	CC	AA	CC	CC	AA	AA	AA	AA	CC	AA	AA	AA	AA	CC	AA	AA	AA	CC	AA	AA	AA	AA	AA	AA	AA	AA	AA	AA	AA	AA	AA	AA	AA
wPt.666557	A/C	18	93.1264	NA	NA	NA	NA	NA	NA	NA	NA	NN	NN	NN	NN	NN	NN	NN	NN	NN	NN	NN	NN	NN	NN	NN	NN	NN	NN	NN	NN	NN	NN	NN	NN	NN	NN	NN	NN	NN	NN	NN	NN	NN	NN	NN	NN	NN	NN
wPt.3350	A/C	18	97.2404	NA	NA	NA	NA	NA	NA	NA	NA	CC	CC	CC	CC	CC	CC	CC	CC	CC	CC	CC	CC	CC	CC	CC	CC	AA	CC	CC	CC	AA	CC	CC	CC	CC	AA	CC	AA	CC	CC	CC	CC	CC	CC	CC	AA	NN	CC
wPt.665675	A/C	18	108.564	NA	NA	NA	NA	NA	NA	NA	NA	AA	AA	CC	AA	AA	CC	AA	CC	CC	CC	AA	CC	CC	AA	CC	CC	AA	AA	CC	CC	AA	AA	CC	AA	CC	NN	CC	AA	CC	CC	AA	CC	CC	CC	CC	AA	CC	CC
wPt.741831	A/C	18	121.416	NA	NA	NA	NA	NA	NA	NA	NA	AA	AA	CC	AA	AA	CC	AA	CC	NN	CC	AA	CC	CC	AA	CC	CC	CC	AA	CC	AA	AA	AA	CC	AA	AA	NN	AA	CC	CC	AA	AA	CC	CC	CC	CC	CC	CC	AA
wPt.6661	A/C	18	127.77	NA	NA	NA	NA	NA	NA	NA	NA	CC	CC	AA	CC	CC	AA	CC	AA	AA	AA	CC	AA	AA	CC	AA	AA	AA	CC	AA	AA	AA	CC	AA	AA	AA	AA	AA	AA	AA	AA	CC	AA	AA	AA	AA	CC	AA	NN
wPt.9863	A/C	18	129.08	NA	NA	NA	NA	NA	NA	NA	NA	CC	CC	CC	CC	CC	CC	CC	CC	CC	CC	CC	CC	CC	CC	CC	CC	CC	CC	CC	CC	CC	CC	CC	CC	CC	CC	CC	CC	CC	CC	CC	CC	CC	CC	CC	CC	CC	CC
wPt.731329	A/C	18	132.505	NA	NA	NA	NA	NA	NA	NA	NA	NN	NN	NN	NN	NN	NN	NN	NN	NN	NN	NN	NN	NN	NN	NN	NN	NN	NN	NN	NN	NN	NN	NN	NN	NN	NN	NN	NN	NN	NN	NN	NN	NN	NN	NN	NN	NN	NN
wPt.6417	A/C	19	9.72876	NA	NA	NA	NA	NA	NA	NA	NA	CC	CC	CC	CC	CC	CC	CC	CC	CC	CC	CC	CC	CC	CC	CC	CC	CC	CC	CC	CC	CC	CC	CC	AA	CC	AA	CC	CC	AA	CC	CC	CC	CC	AA	AA	CC	CC	CC
wPt.5590	A/C	19	9.83816	NA	NA	NA	NA	NA	NA	NA	NA	AA	AA	AA	AA	AA	AA	CC	AA	AA	AA	AA	AA	AA	CC	AA	AA	AA	AA	AA	AA	CC	AA	AA	AA	AA	AA	CC	CC	AA	AA	AA	AA	AA	AA	AA	AA	AA	AA
wPt.3794	A/C	19	9.88026	NA	NA	NA	NA	NA	NA	NA	NA	NN	NN	NN	NN	NN	NN	NN	NN	NN	NN	NN	NN	NN	NN	NN	NN	NN	NN	NN	NN	NN	NN	NN	NN	NN	NN	NN	NN	NN	NN	NN	NN	NN	NN	NN	NN	NN	NN
wPt.2523	A/C	19	10.3711	NA	NA	NA	NA	NA	NA	NA	NA	CC	CC	CC	CC	CC	CC	CC	CC	CC	CC	CC	CC	CC	CC	CC	CC	AA	CC	CC	CC	CC	CC	CC	CC	CC	AA	CC	CC	AA	CC	CC	CC	CC	AA	AA	CC	CC	CC
wPt.6273	A/C	19	10.5346	NA	NA	NA	NA	NA	NA	NA	NA	CC	CC	CC	CC	CC	CC	CC	CC	CC	CC	AA	CC	CC	CC	CC	CC	CC	CC	CC	CC	AA	CC	CC	AA	AA	CC	AA	AA	CC	AA	CC	CC	AA	CC	CC	CC	CC	CC
wPt.6967	A/C	19	10.5482	NA	NA	NA	NA	NA	NA	NA	NA	AA	CC	CC	CC	CC	AA	CC	CC	AA	NN	AA	AA	CC	CC	CC	CC	CC	CC	AA	CC	AA	CC	AA	AA	CC	NN	CC	CC	CC	NN	AA	AA	AA	AA	AA	AA	CC	CC
wPt.731291	A/C	19	10.5983	NA	NA	NA	NA	NA	NA	NA	NA	CC	CC	CC	CC	CC	CC	AA	CC	CC	CC	CC	CC	CC	CC	CC	CC	CC	CC	CC	CC	CC	CC	CC	CC	CC	CC	CC	CC	CC	CC	CC	CC	CC	CC	CC	CC	CC	AA
wPt.1093	A/C	19	10.6249	NA	NA	NA	NA	NA	NA	NA	NA	AA	CC	CC	CC	CC	AA	CC	CC	AA	CC	AA	AA	CC	CC	CC	CC	CC	CC	AA	CC	AA	AA	AA	AA	CC	AA	CC	CC	CC	CC	AA	AA	AA	AA	AA	AA	CC	CC
wPt.2371	A/C	19	10.8731	NA	NA	NA	NA	NA	NA	NA	NA	AA	NN	CC	CC	CC	AA	AA	CC	AA	CC	CC	AA	CC	CC	CC	CC	AA	CC	AA	CC	AA	CC	AA	CC	AA	CC	CC	CC	CC	NN	AA	AA	AA	AA	AA	AA	CC	AA
wPt.664252	A/C	19	10.9023	NA	NA	NA	NA	NA	NA	NA	NA	AA	CC	NN	CC	AA	AA	AA	AA	AA	AA	AA	AA	AA	CC	CC	AA	CC	CC	AA	CC	AA	CC	AA	CC	AA	CC	AA	AA	CC	AA	AA	NN	AA	CC	CC	NN	CC	AA
wPt.4617	A/C	19	11.0522	NA	NA	NA	NA	NA	NA	NA	NA	AA	AA	CC	CC	AA	AA	AA	CC	AA	CC	AA	CC	AA	AA	CC	CC	CC	CC	AA	CC	CC	AA	AA	AA	AA	CC	CC	CC	CC	CC	AA	CC	CC	CC	CC	AA	CC	AA
wPt.2199	A/C	19	11.1582	NA	NA	NA	NA	NA	NA	NA	NA	NN	NN	NN	NN	NN	NN	NN	NN	NN	NN	NN	NN	NN	NN	NN	NN	NN	NN	NN	NN	NN	NN	NN	NN	NN	NN	NN	NN	NN	NN	NN	NN	NN	NN	NN	NN	NN	NN
wPt.3572	A/C	19	11.2413	NA	NA	NA	NA	NA	NA	NA	NA	CC	CC	CC	CC	CC	CC	CC	CC	CC	CC	CC	CC	CC	CC	CC	CC	AA	CC	CC	CC	CC	CC	CC	CC	CC	AA	CC	CC	AA	CC	CC	CC	CC	AA	AA	CC	CC	CC
wPt.665927	A/C	19	11.5749	NA	NA	NA	NA	NA	NA	NA	NA	NN	NN	NN	NN	NN	NN	NN	NN	NN	NN	NN	NN	NN	NN	NN	NN	NN	NN	NN	NN	NN	NN	NN	NN	NN	NN	NN	NN	NN	NN	NN	NN	NN	NN	NN	NN	NN	NN
wPt.743510	A/C	19	11.617	NA	NA	NA	NA	NA	NA	NA	NA	AA	CC	AA	CC	AA	AA	AA	AA	AA	AA	AA	AA	AA	CC	CC	AA	CC	CC	AA	CC	AA	CC	AA	CC	NN	CC	AA	AA	CC	AA	AA	CC	AA	CC	CC	CC	CC	NN
wPt.6959	A/C	19	11.7782	NA	NA	NA	NA	NA	NA	NA	NA	CC	CC	CC	CC	AA	CC	CC	CC	CC	CC	CC	CC	CC	CC	CC	CC	CC	CC	CC	CC	CC	AA	CC	CC	AA	AA	AA	AA	AA	AA	CC	AA	CC	AA	AA	CC	CC	AA
wPt.6668	A/C	19	12.3982	NA	NA	NA	NA	NA	NA	NA	NA	CC	AA	AA	AA	CC	CC	AA	AA	NN	AA	AA	AA	AA	NN	AA	AA	CC	AA	AA	AA	CC	CC	AA	AA	NN	NN	NN	NN	NN	NN	NN	NN	NN	NN	NN	NN	NN	NN
wPt.7034	A/C	19	12.6929	NA	NA	NA	NA	NA	NA	NA	NA	CC	CC	CC	CC	CC	CC	CC	CC	CC	CC	CC	CC	CC	CC	CC	CC	AA	CC	CC	CC	CC	CC	CC	CC	CC	CC	CC	CC	CC	CC	CC	CC	CC	CC	CC	CC	CC	CC
wPt.731311	A/C	19	12.9747	NA	NA	NA	NA	NA	NA	NA	NA	CC	CC	CC	CC	CC	CC	AA	NN	CC	CC	CC	CC	CC	CC	CC	CC	CC	AA	CC	AA	CC	CC	CC	CC	CC	CC	AA	AA	CC	AA	CC	CC	AA	CC	CC	AA	CC	CC
wPt.5742	A/C	19	13.0182	NA	NA	NA	NA	NA	NA	NA	NA	CC	AA	AA	CC	CC	AA	AA	CC	AA	AA	CC	AA	AA	AA	AA	AA	AA	AA	CC	AA	AA	AA	CC	AA	CC	CC	AA	AA	CC	AA	CC	NN	AA	AA	AA	AA	CC	CC
wPt.740561	A/C	19	13.0882	NA	NA	NA	NA	NA	NA	NA	NA	CC	AA	AA	CC	CC	AA	CC	CC	CC	AA	CC	AA	AA	AA	AA	AA	AA	CC	CC	CC	AA	AA	CC	AA	CC	CC	AA	AA	CC	AA	CC	NN	AA	CC	CC	CC	CC	CC
wPt.7425	A/C	19	13.3458	NA	NA	NA	NA	NA	NA	NA	NA	AA	CC	CC	AA	AA	AA	NN	AA	AA	CC	AA	AA	CC	AA	CC	CC	AA	AA	AA	AA	AA	AA	AA	AA	AA	AA	AA	AA	AA	AA	AA	AA	AA	AA	AA	AA	AA	AA
wPt.8473	A/C	19	13.6882	NA	NA	NA	NA	NA	NA	NA	NA	CC	AA	AA	AA	AA	CC	AA	AA	AA	AA	AA	NN	AA	AA	AA	AA	AA	AA	AA	AA	CC	AA	AA	CC	CC	AA	AA	AA	AA	AA	AA	AA	CC	AA	AA	AA	AA	AA
wPt.4835	A/C	19	15.1181	NA	NA	NA	NA	NA	NA	NA	NA	CC	CC	CC	AA	AA	AA	AA	AA	AA	NN	AA	AA	CC	AA	AA	CC	AA	AA	AA	AA	AA	AA	AA	AA	AA	CC	AA	AA	CC	AA	AA	AA	AA	CC	CC	AA	AA	AA
wPt.7734	A/C	19	23.3084	NA	NA	NA	NA	NA	NA	NA	NA	AA	AA	AA	AA	AA	AA	AA	AA	AA	AA	AA	AA	AA	AA	AA	AA	CC	AA	AA	AA	AA	AA	AA	AA	AA	AA	AA	AA	AA	AA	AA	AA	AA	AA	AA	AA	AA	AA
wPt.3883	A/C	19	23.559	NA	NA	NA	NA	NA	NA	NA	NA	AA	AA	AA	AA	AA	AA	AA	AA	AA	AA	AA	AA	AA	AA	AA	AA	CC	AA	AA	AA	AA	NN	NN	AA	AA	AA	AA	AA	AA	AA	AA	AA	AA	AA	AA	AA	AA	AA
wPt.9314	A/C	19	44.1082	NA	NA	NA	NA	NA	NA	NA	NA	CC	AA	AA	AA	AA	CC	AA	CC	CC	AA	CC	AA	CC	CC	AA	AA	CC	CC	CC	CC	CC	CC	CC	AA	AA	CC	CC	CC	AA	CC	CC	CC	CC	AA	AA	CC	CC	AA
wPt.744715	A/C	19	52.4406	NA	NA	NA	NA	NA	NA	NA	NA	AA	CC	CC	AA	CC	AA	AA	AA	NN	CC	AA	CC	CC	AA	CC	CC	CC	AA	AA	AA	AA	AA	AA	AA	AA	CC	CC	CC	CC	CC	AA	CC	CC	AA	AA	AA	CC	AA
wPt.7785	A/C	19	56.7372	NA	NA	NA	NA	NA	NA	NA	NA	CC	AA	AA	AA	AA	AA	AA	AA	AA	AA	AA	AA	AA	AA	AA	AA	AA	AA	AA	AA	AA	AA	AA	AA	AA	AA	AA	AA	AA	AA	AA	AA	AA	AA	AA	AA	AA	AA
wPt.1080	A/C	19	65.0559	NA	NA	NA	NA	NA	NA	NA	NA	AA	AA	AA	CC	AA	AA	CC	CC	CC	AA	CC	AA	AA	CC	CC	AA	CC	CC	CC	CC	CC	CC	AA	CC	CC	CC	AA	AA	CC	AA	CC	AA	CC	CC	CC	CC	CC	CC
wPt.744937	A/C	19	68.135	NA	NA	NA	NA	NA	NA	NA	NA	AA	CC	CC	NN	CC	AA	AA	AA	AA	CC	AA	CC	CC	AA	CC	CC	CC	AA	AA	AA	AA	AA	AA	AA	AA	CC	CC	CC	CC	CC	AA	CC	CC	AA	AA	AA	CC	NN
wPt.4051	A/C	19	69.2459	NA	NA	NA	NA	NA	NA	NA	NA	AA	AA	AA	CC	AA	AA	CC	NN	CC	AA	CC	AA	AA	AA	CC	AA	CC	CC	CC	CC	CC	CC	CC	CC	CC	CC	AA	AA	CC	AA	CC	AA	CC	CC	CC	CC	CC	CC
wPt.4744	A/C	19	85.756	NA	NA	NA	NA	NA	NA	NA	NA	AA	AA	AA	AA	AA	AA	AA	CC	AA	AA	AA	AA	AA	AA	AA	AA	AA	AA	CC	AA	AA	AA	AA	AA	AA	AA	AA	CC	AA	AA	AA	CC	CC	AA	AA	AA	AA	AA
wPt.3992	A/C	19	85.8781	NA	NA	NA	NA	NA	NA	NA	NA	AA	AA	AA	AA	AA	AA	AA	CC	AA	AA	AA	AA	AA	AA	AA	AA	AA	AA	CC	AA	AA	AA	AA	AA	AA	AA	AA	CC	AA	AA	AA	CC	CC	AA	AA	AA	AA	AA
wPt.2100	A/C	19	86.5082	NA	NA	NA	NA	NA	NA	NA	NA	AA	AA	CC	AA	AA	AA	AA	AA	AA	AA	AA	AA	AA	AA	AA	AA	CC	AA	AA	AA	AA	AA	AA	AA	AA	CC	AA	AA	CC	AA	AA	AA	AA	CC	CC	AA	AA	AA
wPt.3002	A/C	19	87.1282	NA	NA	NA	NA	NA	NA	NA	NA	CC	CC	AA	CC	CC	CC	AA	CC	CC	CC	CC	CC	CC	CC	CC	CC	AA	CC	CC	CC	CC	CC	CC	CC	CC	AA	CC	CC	AA	CC	CC	CC	CC	AA	AA	CC	CC	CC
wPt.4810	A/C	19	88.4284	NA	NA	NA	NA	NA	NA	NA	NA	AA	AA	AA	AA	AA	AA	NN	AA	NN	NN	AA	AA	AA	NN	AA	CC	CC	NN	AA	AA	AA	AA	AA	AA	AA	NN	AA	AA	CC	AA	AA	AA	AA	CC	CC	AA	CC	AA
wPt.6620	A/C	19	122.338	NA	NA	NA	NA	NA	NA	NA	NA	AA	AA	AA	AA	AA	AA	AA	NN	AA	AA	AA	AA	AA	NN	AA	AA	AA	AA	NN	AA	AA	AA	AA	AA	AA	AA	AA	AA	NN	AA	CC	NN	AA	AA	AA	AA	AA	AA
wPt.671471	A/C	19	124.007	NA	NA	NA	NA	NA	NA	NA	NA	NN	NN	NN	NN	NN	NN	NN	NN	NN	NN	NN	NN	NN	NN	NN	NN	NN	NN	NN	NN	NN	NN	NN	NN	NN	NN	NN	NN	NN	NN	NN	NN	NN	NN	NN	NN	NN	NN
wPt.671548	A/C	19	128.146	NA	NA	NA	NA	NA	NA	NA	NA	AA	AA	AA	AA	CC	AA	AA	AA	AA	AA	AA	AA	AA	CC	CC	AA	AA	AA	AA	AA	AA	AA	AA	AA	AA	AA	AA	AA	CC	AA	CC	AA	AA	CC	CC	AA	AA	CC
wPt.8375	A/C	19	131.542	NA	NA	NA	NA	NA	NA	NA	NA	NN	NN	NN	NN	NN	NN	NN	NN	NN	NN	NN	NN	NN	NN	NN	NN	NN	NN	NN	NN	NN	NN	NN	NN	NN	NN	NN	NN	NN	NN	NN	NN	NN	NN	NN	NN	NN	NN
wPt.5524	A/C	19	134.39	NA	NA	NA	NA	NA	NA	NA	NA	AA	AA	AA	AA	CC	AA	AA	AA	AA	AA	AA	AA	AA	CC	CC	AA	AA	AA	AA	AA	AA	AA	AA	AA	AA	AA	AA	AA	CC	AA	CC	AA	AA	CC	CC	AA	AA	CC
wPt.1976	A/C	19	144.424	NA	NA	NA	NA	NA	NA	NA	NA	CC	CC	CC	CC	CC	CC	CC	CC	CC	CC	CC	CC	CC	CC	CC	CC	CC	CC	CC	CC	CC	CC	CC	CC	CC	CC	CC	CC	CC	CC	CC	CC	CC	CC	CC	CC	CC	CC
wPt.5558	A/C	19	145.155	NA	NA	NA	NA	NA	NA	NA	NA	NN	NN	NN	NN	NN	NN	NN	NN	NN	NN	NN	NN	NN	NN	NN	NN	NN	NN	NN	NN	NN	NN	NN	NN	NN	NN	NN	NN	NN	NN	NN	NN	NN	NN	NN	NN	NN	NN
wPt.2083	A/C	19	147.142	NA	NA	NA	NA	NA	NA	NA	NA	AA	AA	AA	CC	AA	AA	CC	CC	NN	AA	CC	AA	AA	NN	AA	AA	AA	CC	NN	CC	AA	AA	CC	CC	CC	NN	AA	AA	AA	AA	CC	AA	AA	CC	CC	CC	AA	CC
wPt.3782	A/C	19	150.676	NA	NA	NA	NA	NA	NA	NA	NA	CC	CC	CC	AA	CC	CC	AA	AA	CC	CC	AA	CC	CC	CC	CC	CC	CC	AA	AA	AA	CC	CC	AA	AA	AA	AA	CC	CC	CC	CC	AA	CC	CC	CC	CC	AA	CC	CC
tPt.9518	A/C	19	153.319	NA	NA	NA	NA	NA	NA	NA	NA	AA	AA	AA	AA	AA	AA	AA	CC	AA	AA	AA	AA	AA	AA	AA	AA	AA	AA	AA	AA	CC	AA	AA	CC	NN	AA	AA	AA	AA	AA	AA	CC	CC	AA	AA	AA	AA	AA
wPt.744897	A/C	19	153.426	NA	NA	NA	NA	NA	NA	NA	NA	CC	CC	CC	CC	AA	AA	AA	AA	CC	CC	CC	CC	CC	AA	CC	CC	AA	CC	AA	CC	AA	AA	AA	AA	AA	AA	CC	CC	AA	NN	AA	CC	AA	CC	CC	CC	AA	AA
wPt.3226	A/C	19	158.359	NA	NA	NA	NA	NA	NA	NA	NA	CC	CC	CC	AA	CC	AA	AA	CC	CC	CC	AA	CC	CC	CC	AA	CC	AA	AA	CC	AA	CC	CC	CC	CC	CC	AA	CC	AA	CC	NN	CC	AA	AA	CC	CC	AA	CC	CC
wPt.1958	A/C	19	162.348	NA	NA	NA	NA	NA	NA	NA	NA	CC	CC	CC	AA	CC	CC	CC	CC	CC	CC	AA	CC	CC	NN	CC	CC	AA	AA	CC	CC	AA	CC	CC	CC	CC	CC	CC	CC	CC	AA	CC	CC	AA	CC	CC	AA	CC	CC
wPt.9813	A/C	19	163.436	NA	NA	NA	NA	NA	NA	NA	NA	CC	CC	CC	CC	CC	NN	CC	CC	CC	AA	CC	AA	AA	AA	AA	AA	CC	AA	CC	CC	CC	CC	CC	CC	CC	CC	CC	AA	AA	AA	AA	AA	AA	AA	CC	CC	CC	CC
wPt.5940	A/C	19	164.228	NA	NA	NA	NA	NA	NA	NA	NA	AA	CC	CC	CC	CC	CC	AA	CC	NN	CC	CC	CC	CC	CC	CC	CC	CC	AA	CC	CC	CC	CC	CC	CC	AA	CC	CC	CC	CC	CC	CC	CC	CC	CC	CC	CC	CC	CC
wPt.4038	A/C	19	164.326	NA	NA	NA	NA	NA	NA	NA	NA	NN	NN	NN	NN	NN	NN	NN	NN	NN	NN	NN	NN	NN	NN	NN	NN	NN	NN	NN	NN	NN	NN	NN	NN	NN	NN	NN	NN	NN	NN	NN	NN	NN	NN	NN	NN	NN	NN
wPt.5533	A/C	19	165.882	NA	NA	NA	NA	NA	NA	NA	NA	AA	AA	AA	CC	AA	AA	AA	AA	AA	AA	CC	AA	AA	AA	AA	AA	CC	CC	AA	AA	CC	AA	AA	AA	AA	AA	AA	AA	AA	CC	AA	AA	CC	AA	AA	CC	AA	AA
wPt.7947	A/C	19	168.671	NA	NA	NA	NA	NA	NA	NA	NA	CC	CC	CC	CC	CC	CC	CC	CC	CC	CC	CC	NN	CC	CC	CC	CC	CC	CC	CC	CC	CC	CC	CC	CC	CC	CC	CC	AA	AA	CC	CC	AA	CC	CC	CC	CC	CC	CC
wPt.2501	A/C	19	179.901	NA	NA	NA	NA	NA	NA	NA	NA	CC	CC	CC	CC	CC	CC	CC	CC	CC	CC	CC	CC	CC	CC	CC	CC	CC	CC	CC	CC	CC	CC	CC	CC	CC	CC	CC	AA	AA	CC	CC	AA	CC	CC	CC	CC	CC	CC
wPt.6936	A/C	20	69.6447	NA	NA	NA	NA	NA	NA	NA	NA	AA	AA	AA	AA	AA	AA	AA	CC	CC	AA	AA	AA	AA	AA	AA	AA	AA	AA	CC	AA	CC	AA	AA	AA	AA	AA	AA	AA	CC	AA	AA	AA	AA	CC	CC	AA	AA	AA
wPt.5283	A/C	20	84.585	NA	NA	NA	NA	NA	NA	NA	NA	CC	CC	AA	CC	CC	CC	CC	CC	CC	CC	CC	CC	CC	CC	CC	CC	CC	CC	CC	AA	CC	CC	CC	AA	AA	AA	NN	CC	CC	CC	CC	CC	CC	CC	CC	CC	CC	CC
wPt.7318	A/C	20	106.845	NA	NA	NA	NA	NA	NA	NA	NA	CC	CC	CC	AA	CC	CC	CC	CC	CC	CC	CC	CC	CC	CC	CC	CC	CC	CC	CC	CC	CC	CC	CC	CC	CC	AA	CC	CC	AA	AA	CC	AA	AA	AA	AA	CC	CC	AA
tPt.8698	A/C	20	126.625	NA	NA	NA	NA	NA	NA	NA	NA	NN	NN	NN	NN	NN	NN	NN	NN	NN	NN	NN	NN	NN	NN	NN	NN	NN	NN	NN	NN	NN	NN	NN	NN	NN	NN	NN	NN	NN	NN	NN	NN	NN	NN	NN	NN	NN	NN
wPt.4230	A/C	20	134.483	NA	NA	NA	NA	NA	NA	NA	NA	CC	CC	CC	CC	CC	CC	AA	CC	CC	CC	CC	CC	CC	CC	CC	CC	CC	CC	CC	CC	CC	CC	CC	CC	CC	CC	CC	CC	CC	AA	CC	NN	CC	CC	CC	CC	CC	CC
wPt.2737	A/C	20	137.639	NA	NA	NA	NA	NA	NA	NA	NA	NN	NN	NN	NN	NN	NN	NN	NN	NN	NN	NN	NN	NN	NN	NN	NN	NN	NN	NN	NN	NN	NN	NN	NN	NN	NN	NN	NN	NN	NN	NN	NN	NN	NN	NN	NN	NN	NN
wPt.743486	A/C	20	138.575	NA	NA	NA	NA	NA	NA	NA	NA	AA	AA	AA	CC	AA	AA	AA	AA	AA	AA	CC	AA	AA	CC	AA	AA	AA	AA	AA	AA	CC	AA	AA	CC	CC	CC	AA	AA	AA	AA	AA	AA	CC	AA	AA	AA	AA	AA
wPt.7934	A/C	20	145.495	NA	NA	NA	NA	NA	NA	NA	NA	NN	NN	NN	NN	NN	NN	NN	NN	NN	NN	NN	NN	NN	NN	NN	NN	NN	NN	NN	NN	NN	NN	NN	NN	NN	NN	NN	NN	NN	NN	NN	NN	NN	NN	NN	NN	NN	NN
wPt.4025	A/C	20	146.434	NA	NA	NA	NA	NA	NA	NA	NA	AA	AA	AA	CC	AA	AA	AA	AA	NN	AA	AA	AA	AA	CC	AA	AA	AA	AA	AA	AA	AA	AA	AA	AA	AA	AA	AA	AA	AA	AA	AA	NN	AA	AA	AA	AA	AA	AA
wPt.8919	A/C	20	147.645	NA	NA	NA	NA	NA	NA	NA	NA	AA	AA	AA	CC	AA	AA	AA	AA	NN	AA	AA	AA	AA	CC	AA	AA	AA	AA	AA	AA	AA	AA	AA	AA	AA	AA	AA	AA	AA	AA	AA	NN	AA	AA	AA	AA	AA	AA
wPt.2572	A/C	20	148.584	NA	NA	NA	NA	NA	NA	NA	NA	NN	AA	AA	CC	AA	CC	CC	AA	CC	NN	CC	AA	AA	AA	AA	AA	CC	AA	AA	AA	AA	AA	CC	CC	CC	CC	AA	CC	CC	AA	CC	AA	AA	CC	CC	CC	AA	CC
wPt.8981	A/C	20	149.485	NA	NA	NA	NA	NA	NA	NA	NA	CC	CC	AA	CC	AA	AA	CC	CC	CC	AA	CC	AA	AA	AA	CC	AA	CC	CC	CC	CC	CC	AA	CC	CC	AA	CC	AA	CC	CC	AA	AA	AA	AA	CC	CC	AA	CC	CC
wPt.6463	A/C	20	155.133	NA	NA	NA	NA	NA	NA	NA	NA	AA	AA	AA	AA	AA	AA	CC	AA	AA	AA	CC	AA	AA	AA	AA	AA	AA	AA	AA	AA	AA	AA	AA	CC	CC	AA	AA	CC	AA	AA	AA	AA	AA	AA	AA	AA	AA	AA
wPt.2273	A/C	20	158.02	NA	NA	NA	NA	NA	NA	NA	NA	AA	AA	CC	CC	CC	CC	AA	AA	AA	CC	CC	AA	CC	CC	AA	CC	AA	AA	AA	AA	AA	CC	AA	AA	CC	AA	AA	AA	AA	CC	CC	AA	CC	AA	AA	CC	AA	AA
wPt.3723	A/C	20	165.675	NA	NA	NA	NA	NA	NA	NA	NA	AA	CC	CC	AA	AA	CC	CC	CC	CC	CC	AA	AA	CC	CC	NN	CC	CC	AA	CC	AA	CC	AA	CC	AA	AA	AA	CC	AA	AA	CC	AA	CC	CC	AA	AA	AA	AA	CC
wPt.4045	A/C	20	185.579	NA	NA	NA	NA	NA	NA	NA	NA	AA	CC	CC	AA	AA	AA	AA	AA	AA	CC	CC	NN	CC	AA	CC	CC	AA	AA	AA	AA	AA	CC	AA	AA	AA	CC	CC	AA	AA	CC	CC	AA	CC	AA	AA	AA	AA	AA
wPt.2407	A/C	20	187.555	NA	NA	NA	NA	NA	NA	NA	NA	AA	CC	AA	AA	CC	CC	AA	NN	AA	CC	CC	CC	CC	CC	CC	CC	CC	AA	AA	AA	AA	CC	CC	AA	AA	AA	CC	CC	AA	AA	CC	CC	AA	AA	AA	AA	AA	AA
wPt.5892	A/C	20	192.425	NA	NA	NA	NA	NA	NA	NA	NA	AA	AA	AA	AA	AA	AA	AA	AA	AA	AA	CC	AA	AA	AA	CC	AA	AA	AA	AA	AA	AA	CC	AA	AA	AA	AA	AA	AA	AA	AA	AA	AA	CC	AA	AA	AA	AA	AA
wPt.664119	A/C	20	193.674	NA	NA	NA	NA	NA	NA	NA	NA	NN	NN	NN	NN	NN	NN	NN	NN	NN	NN	NN	NN	NN	NN	NN	NN	NN	NN	NN	NN	NN	NN	NN	NN	NN	NN	NN	NN	NN	NN	NN	NN	NN	NN	NN	NN	NN	NN
wPt.8615	A/C	20	195.785	NA	NA	NA	NA	NA	NA	NA	NA	CC	CC	CC	AA	CC	CC	AA	CC	CC	CC	CC	CC	CC	CC	AA	CC	CC	CC	CC	CC	AA	CC	CC	CC	CC	AA	CC	CC	AA	CC	CC	CC	CC	AA	AA	CC	CC	AA
wPt.6156	A/C	20	199.412	NA	NA	NA	NA	NA	NA	NA	NA	CC	CC	CC	CC	AA	AA	CC	CC	AA	NN	AA	AA	CC	AA	AA	CC	AA	NN	AA	CC	CC	AA	AA	CC	AA	AA	CC	AA	CC	CC	AA	AA	CC	AA	AA	CC	CC	CC
wPt.3093	A/C	20	201.606	NA	NA	NA	NA	NA	NA	NA	NA	CC	CC	CC	CC	CC	CC	AA	CC	CC	NN	CC	CC	CC	CC	CC	CC	CC	CC	CC	CC	CC	CC	CC	CC	CC	AA	CC	CC	CC	CC	CC	CC	CC	AA	AA	CC	CC	AA
tPt.7247	A/C	20	209.207	NA	NA	NA	NA	NA	NA	NA	NA	AA	AA	AA	AA	AA	AA	AA	AA	CC	AA	AA	AA	AA	AA	AA	AA	AA	AA	AA	AA	AA	AA	AA	AA	CC	AA	AA	AA	AA	AA	AA	AA	AA	CC	CC	AA	AA	AA
wPt.8007	A/C	20	210.406	NA	NA	NA	NA	NA	NA	NA	NA	AA	CC	AA	AA	CC	CC	AA	AA	CC	CC	AA	CC	CC	CC	CC	CC	CC	AA	AA	AA	CC	CC	CC	NN	AA	CC	AA	CC	AA	NN	CC	CC	CC	CC	CC	AA	AA	AA
wPt.2356	A/C	20	210.855	NA	NA	NA	NA	NA	NA	NA	NA	NN	NN	NN	NN	NN	NN	NN	NN	NN	NN	NN	NN	NN	NN	NN	NN	NN	NN	NN	NN	NN	NN	NN	NN	NN	NN	NN	NN	NN	NN	NN	NN	NN	NN	NN	NN	NN	NN
wPt.7720	A/C	20	210.958	NA	NA	NA	NA	NA	NA	NA	NA	NN	NN	NN	NN	NN	NN	NN	NN	NN	NN	NN	NN	NN	NN	NN	NN	NN	NN	NN	NN	NN	NN	NN	NN	NN	NN	NN	NN	NN	NN	NN	NN	NN	NN	NN	NN	NN	NN
wPt.3939	A/C	20	212.295	NA	NA	NA	NA	NA	NA	NA	NA	CC	AA	AA	AA	CC	CC	AA	AA	CC	AA	CC	AA	AA	CC	AA	AA	CC	AA	AA	AA	AA	CC	CC	AA	AA	AA	AA	AA	AA	AA	CC	AA	AA	CC	CC	AA	AA	AA
wPt.1075	A/C	20	212.532	NA	NA	NA	NA	NA	NA	NA	NA	AA	AA	NN	AA	AA	AA	CC	AA	AA	AA	CC	AA	AA	AA	AA	AA	CC	AA	AA	AA	CC	AA	AA	AA	CC	AA	AA	AA	AA	AA	AA	AA	CC	CC	CC	AA	AA	CC
wPt.3004	A/C	20	212.624	NA	NA	NA	NA	NA	NA	NA	NA	AA	CC	CC	CC	CC	CC	AA	CC	CC	CC	AA	CC	CC	CC	CC	CC	CC	CC	CC	CC	CC	CC	CC	CC	NN	CC	CC	CC	CC	CC	CC	CC	CC	CC	CC	CC	CC	AA
wPt.744769	A/C	20	213.054	NA	NA	NA	NA	NA	NA	NA	NA	AA	CC	AA	CC	CC	CC	AA	CC	CC	CC	AA	CC	CC	CC	CC	CC	CC	CC	CC	CC	CC	CC	CC	CC	CC	CC	CC	CC	CC	CC	CC	CC	CC	CC	CC	CC	CC	CC
wPt.1957	A/C	20	214.235	NA	NA	NA	NA	NA	NA	NA	NA	AA	AA	AA	AA	AA	AA	CC	AA	AA	AA	CC	AA	AA	AA	AA	AA	CC	AA	AA	AA	CC	AA	AA	AA	CC	AA	AA	AA	AA	AA	AA	AA	CC	CC	CC	AA	AA	CC
wPt.5462	A/C	20	214.845	NA	NA	NA	NA	NA	NA	NA	NA	CC	AA	CC	AA	CC	AA	CC	AA	NN	AA	CC	AA	AA	CC	CC	AA	CC	AA	AA	AA	CC	CC	CC	AA	CC	AA	AA	AA	AA	AA	CC	AA	AA	CC	CC	AA	AA	CC
wPt.4875	A/C	20	215.367	NA	NA	NA	NA	NA	NA	NA	NA	NN	NN	NN	NN	NN	NN	NN	NN	NN	NN	NN	NN	NN	NN	NN	NN	NN	NN	NN	NN	NN	NN	NN	NN	NN	NN	NN	NN	NN	NN	NN	NN	NN	NN	NN	NN	NN	NN
wPt.5138	A/C	20	215.465	NA	NA	NA	NA	NA	NA	NA	NA	AA	CC	AA	CC	CC	CC	AA	CC	CC	CC	AA	CC	CC	CC	CC	CC	CC	CC	CC	CC	CC	CC	CC	CC	CC	CC	CC	CC	CC	CC	CC	CC	CC	CC	CC	CC	CC	CC
wPt.7108	A/C	20	217.445	NA	NA	NA	NA	NA	NA	NA	NA	CC	AA	AA	AA	CC	CC	CC	AA	CC	AA	CC	AA	AA	NN	AA	AA	CC	AA	AA	AA	AA	CC	CC	AA	CC	CC	CC	AA	AA	NN	CC	AA	AA	CC	CC	AA	AA	CC
wPt.2592	A/C	20	217.519	NA	NA	NA	NA	NA	NA	NA	NA	CC	AA	AA	NN	NN	AA	CC	CC	CC	CC	CC	AA	CC	CC	CC	CC	AA	CC	NN	AA	CC	AA	AA	AA	AA	CC	AA	AA	AA	CC	AA	AA	CC	CC	CC	AA	NN	CC
wPt.2449	A/C	20	218.105	NA	NA	NA	NA	NA	NA	NA	NA	NN	NN	NN	NN	NN	NN	NN	NN	NN	NN	NN	NN	NN	NN	NN	NN	NN	NN	NN	NN	NN	NN	NN	NN	NN	NN	NN	NN	NN	NN	NN	NN	NN	NN	NN	NN	NN	NN
wPt.3445	A/C	20	218.234	NA	NA	NA	NA	NA	NA	NA	NA	CC	AA	AA	AA	AA	AA	CC	AA	AA	AA	AA	AA	AA	CC	AA	AA	AA	AA	AA	AA	AA	AA	AA	AA	CC	AA	AA	AA	AA	AA	CC	AA	AA	AA	AA	AA	AA	AA
wPt.8803	A/C	20	218.338	NA	NA	NA	NA	NA	NA	NA	NA	CC	AA	AA	AA	AA	AA	CC	AA	AA	AA	AA	AA	AA	AA	AA	AA	AA	AA	AA	AA	AA	AA	AA	AA	CC	AA	AA	AA	AA	AA	AA	AA	AA	AA	NN	AA	AA	AA
wPt.3710	A/C	20	218.735	NA	NA	NA	NA	NA	NA	NA	NA	CC	AA	CC	AA	AA	AA	CC	AA	AA	CC	AA	AA	CC	NN	CC	CC	AA	CC	AA	AA	AA	AA	AA	AA	CC	AA	AA	CC	AA	CC	CC	CC	CC	AA	AA	AA	AA	CC
tPt.8504	A/C	20	219.355	NA	NA	NA	NA	NA	NA	NA	NA	CC	AA	CC	AA	AA	AA	CC	AA	AA	AA	CC	AA	AA	AA	AA	AA	AA	AA	AA	AA	CC	AA	AA	AA	CC	CC	AA	AA	AA	AA	AA	AA	AA	CC	CC	AA	AA	AA
wPt.2933	A/C	20	219.375	NA	NA	NA	NA	NA	NA	NA	NA	CC	AA	AA	AA	AA	AA	CC	AA	AA	AA	AA	AA	AA	AA	AA	AA	AA	AA	AA	AA	AA	AA	AA	AA	CC	AA	AA	AA	AA	AA	AA	AA	AA	AA	AA	AA	AA	AA
wPt.5747	A/C	20	219.729	NA	NA	NA	NA	NA	NA	NA	NA	AA	AA	AA	AA	AA	AA	AA	AA	AA	AA	AA	AA	AA	NN	AA	AA	AA	AA	AA	AA	AA	AA	AA	AA	AA	AA	AA	AA	AA	AA	AA	AA	AA	AA	AA	AA	AA	NN
wPt.733669	A/C	20	219.797	NA	NA	NA	NA	NA	NA	NA	NA	CC	AA	AA	AA	CC	NN	CC	AA	CC	AA	CC	AA	AA	CC	AA	AA	CC	AA	AA	AA	AA	NN	CC	AA	CC	CC	CC	AA	AA	AA	CC	AA	AA	CC	CC	AA	AA	CC
tPt.8569	A/C	20	219.914	NA	NA	NA	NA	NA	NA	NA	NA	CC	AA	AA	AA	AA	AA	CC	AA	AA	AA	AA	AA	AA	CC	AA	AA	AA	AA	AA	AA	AA	AA	AA	AA	CC	AA	AA	AA	AA	AA	CC	AA	AA	AA	AA	AA	AA	AA
tPt.3700	A/C	20	219.975	NA	NA	NA	NA	NA	NA	NA	NA	CC	AA	CC	AA	AA	AA	CC	AA	NN	CC	CC	CC	CC	CC	CC	CC	AA	CC	AA	AA	CC	AA	AA	AA	CC	CC	AA	CC	AA	AA	CC	CC	CC	CC	CC	AA	AA	AA
wPt.665293	A/C	20	221.318	NA	NA	NA	NA	NA	NA	NA	NA	CC	CC	CC	CC	CC	CC	CC	CC	CC	CC	AA	CC	CC	CC	CC	CC	CC	CC	CC	CC	CC	CC	CC	CC	CC	CC	CC	CC	CC	CC	CC	CC	CC	CC	CC	CC	CC	CC
wPt.5816	A/C	20	221.457	NA	NA	NA	NA	NA	NA	NA	NA	CC	AA	CC	AA	AA	AA	CC	AA	AA	AA	CC	AA	AA	AA	AA	AA	AA	AA	AA	AA	CC	AA	AA	AA	CC	AA	AA	AA	AA	AA	AA	AA	AA	AA	AA	AA	AA	CC
wPt.5677	A/C	20	221.723	NA	NA	NA	NA	NA	NA	NA	NA	NN	NN	NN	NN	NN	NN	NN	NN	NN	NN	NN	NN	NN	NN	NN	NN	NN	NN	NN	NN	NN	NN	NN	NN	NN	NN	NN	NN	NN	NN	NN	NN	NN	NN	NN	NN	NN	NN
wPt.2677	A/C	20	223.157	NA	NA	NA	NA	NA	NA	NA	NA	CC	CC	NN	CC	CC	CC	CC	CC	CC	CC	CC	CC	CC	CC	CC	CC	CC	CC	CC	CC	CC	CC	CC	CC	CC	AA	CC	CC	CC	CC	CC	CC	CC	CC	CC	CC	CC	CC
wPt.1533	A/C	20	223.954	NA	NA	NA	NA	NA	NA	NA	NA	CC	CC	CC	CC	CC	CC	CC	CC	AA	AA	CC	AA	AA	AA	AA	AA	CC	AA	CC	CC	CC	NN	CC	CC	CC	AA	CC	AA	CC	AA	AA	AA	AA	AA	CC	CC	CC	CC
wPt.1359	A/C	20	224.043	NA	NA	NA	NA	NA	NA	NA	NA	CC	CC	CC	CC	CC	CC	CC	CC	CC	AA	CC	AA	AA	CC	AA	AA	CC	AA	CC	CC	CC	CC	CC	CC	CC	CC	CC	AA	CC	NN	AA	AA	AA	CC	CC	CC	CC	CC
wPt.5069	A/C	20	224.851	NA	NA	NA	NA	NA	NA	NA	NA	CC	CC	CC	CC	CC	CC	CC	CC	AA	AA	CC	AA	AA	AA	AA	AA	CC	AA	CC	CC	CC	CC	CC	CC	CC	CC	CC	AA	CC	AA	AA	AA	AA	CC	CC	CC	CC	CC
wPt.744187	A/C	20	227.617	NA	NA	NA	NA	NA	NA	NA	NA	AA	CC	CC	CC	CC	CC	AA	CC	CC	CC	CC	CC	CC	CC	CC	CC	CC	CC	CC	CC	CC	CC	CC	CC	AA	CC	CC	CC	CC	CC	CC	CC	CC	CC	CC	CC	CC	CC
wPt.800156	A/C	20	228.48	NA	NA	NA	NA	NA	NA	NA	NA	AA	NN	AA	AA	AA	AA	AA	AA	CC	AA	AA	CC	CC	CC	CC	CC	AA	AA	AA	AA	CC	AA	AA	AA	AA	CC	AA	CC	AA	AA	CC	CC	CC	CC	CC	AA	AA	AA
wPt.4140	A/C	20	228.804	NA	NA	NA	NA	NA	NA	NA	NA	NN	NN	NN	NN	NN	NN	NN	NN	NN	NN	NN	NN	NN	NN	NN	NN	NN	NN	NN	NN	NN	NN	NN	NN	NN	NN	NN	NN	NN	NN	NN	NN	NN	NN	NN	NN	NN	NN
wPt.666104	A/C	21	0.259639	NA	NA	NA	NA	NA	NA	NA	NA	AA	AA	CC	CC	AA	AA	AA	AA	AA	NN	CC	AA	AA	CC	CC	AA	CC	CC	AA	CC	AA	CC	AA	CC	AA	CC	AA	AA	CC	AA	AA	AA	AA	CC	CC	CC	CC	AA
wPt.664368	A/C	21	0.820947	NA	NA	NA	NA	NA	NA	NA	NA	NN	NN	NN	NN	NN	NN	NN	NN	NN	NN	NN	NN	NN	NN	NN	NN	NN	NN	NN	NN	NN	NN	NN	NN	NN	NN	NN	NN	NN	NN	NN	NN	NN	NN	NN	NN	NN	NN
wPt.669587	A/C	21	0.836721	NA	NA	NA	NA	NA	NA	NA	NA	NN	NN	NN	NN	NN	NN	NN	NN	NN	NN	NN	NN	NN	NN	NN	NN	NN	NN	NN	NN	NN	NN	NN	NN	NN	NN	NN	NN	NN	NN	NN	NN	NN	NN	NN	NN	NN	NN
wPt.2565	A/C	21	1.36935	NA	NA	NA	NA	NA	NA	NA	NA	AA	AA	CC	CC	AA	AA	AA	AA	AA	AA	AA	AA	AA	CC	AA	AA	AA	AA	AA	CC	AA	AA	AA	AA	AA	AA	AA	AA	AA	AA	AA	AA	AA	NN	NN	NN	NN	AA
wPt.663792	A/C	21	1.60068	NA	NA	NA	NA	NA	NA	NA	NA	NN	NN	NN	NN	NN	NN	NN	NN	NN	NN	NN	NN	NN	NN	NN	NN	NN	NN	NN	NN	NN	NN	NN	NN	NN	NN	NN	NN	NN	NN	NN	NN	NN	NN	NN	NN	NN	NN
wPt.5049	A/C	21	1.63739	NA	NA	NA	NA	NA	NA	NA	NA	AA	AA	CC	CC	AA	AA	AA	AA	AA	AA	CC	AA	AA	CC	CC	AA	CC	CC	AA	CC	AA	NN	AA	CC	AA	CC	AA	AA	CC	AA	AA	AA	AA	CC	CC	CC	CC	AA
wPt.663849	A/C	21	1.90543	NA	NA	NA	NA	NA	NA	NA	NA	AA	AA	NN	CC	AA	AA	AA	AA	AA	AA	CC	AA	AA	CC	CC	AA	CC	CC	AA	CC	AA	NN	AA	CC	AA	CC	AA	AA	CC	AA	AA	AA	AA	CC	CC	CC	CC	AA
wPt.665730	A/C	21	2.25475	NA	NA	NA	NA	NA	NA	NA	NA	CC	AA	AA	AA	CC	CC	CC	CC	CC	CC	AA	CC	CC	AA	AA	CC	AA	AA	CC	AA	CC	AA	CC	AA	CC	AA	CC	CC	AA	NN	CC	AA	CC	AA	AA	AA	AA	CC
wPt.730402	A/C	21	3.71165	NA	NA	NA	NA	NA	NA	NA	NA	AA	CC	AA	AA	AA	AA	AA	NN	AA	AA	CC	AA	AA	CC	AA	AA	AA	AA	CC	AA	AA	AA	CC	AA	AA	AA	CC	AA	AA	AA	CC	AA	AA	AA	AA	AA	AA	AA
wPt.744596	A/C	21	4.55513	NA	NA	NA	NA	NA	NA	NA	NA	AA	AA	AA	CC	AA	AA	CC	CC	AA	AA	AA	AA	AA	AA	CC	AA	CC	CC	CC	CC	AA	AA	AA	CC	NN	CC	AA	AA	CC	AA	AA	CC	AA	CC	CC	CC	AA	NN
wPt.665260	A/C	21	5.0973	NA	NA	NA	NA	NA	NA	NA	NA	AA	AA	AA	CC	AA	AA	CC	AA	AA	AA	AA	AA	AA	CC	CC	AA	CC	CC	AA	CC	AA	AA	AA	CC	AA	CC	AA	AA	CC	AA	AA	AA	AA	CC	CC	CC	AA	AA
wPt.3359	A/C	21	5.13358	NA	NA	NA	NA	NA	NA	NA	NA	AA	AA	CC	CC	AA	AA	CC	AA	AA	AA	AA	AA	AA	CC	CC	AA	CC	CC	AA	CC	AA	AA	AA	CC	AA	CC	AA	AA	CC	AA	AA	AA	AA	CC	CC	CC	AA	AA
wPt.1100	A/C	21	37.2536	NA	NA	NA	NA	NA	NA	NA	NA	AA	AA	AA	AA	AA	AA	AA	AA	AA	AA	AA	AA	AA	AA	AA	AA	AA	CC	AA	AA	CC	AA	AA	AA	AA	AA	AA	CC	AA	AA	CC	CC	CC	AA	AA	AA	CC	AA
wPt.7508	A/C	21	93.5036	NA	NA	NA	NA	NA	NA	NA	NA	CC	AA	AA	AA	CC	CC	AA	CC	CC	CC	CC	CC	CC	CC	AA	CC	CC	AA	CC	AA	AA	CC	CC	AA	AA	AA	CC	CC	AA	CC	CC	CC	CC	AA	AA	AA	AA	AA
wPt.4555	A/C	21	115.054	NA	NA	NA	NA	NA	NA	NA	NA	CC	AA	AA	AA	CC	CC	AA	CC	CC	AA	CC	AA	AA	NN	AA	AA	CC	AA	CC	AA	CC	AA	CC	AA	AA	CC	CC	CC	AA	AA	CC	AA	AA	CC	CC	AA	CC	NN
wPt.1859	A/C	21	116.904	NA	NA	NA	NA	NA	NA	NA	NA	NN	NN	NN	NN	NN	NN	NN	NN	NN	NN	NN	NN	NN	NN	NN	NN	NN	NN	NN	NN	NN	NN	NN	NN	NN	NN	NN	NN	NN	NN	NN	NN	NN	NN	NN	NN	NN	NN
wPt.2258	A/C	21	138.384	NA	NA	NA	NA	NA	NA	NA	NA	AA	AA	AA	AA	AA	AA	AA	AA	AA	AA	AA	AA	AA	NN	CC	AA	CC	AA	AA	AA	AA	AA	AA	AA	AA	AA	AA	CC	AA	AA	AA	AA	AA	AA	AA	AA	CC	AA
wPt.4315	A/C	21	170.564	NA	NA	NA	NA	NA	NA	NA	NA	CC	CC	CC	CC	CC	CC	AA	CC	CC	CC	CC	CC	CC	CC	CC	CC	CC	CC	CC	CC	CC	CC	CC	AA	AA	AA	CC	AA	AA	CC	CC	AA	CC	CC	CC	CC	CC	CC
wPt.1051	A/C	21	170.677	NA	NA	NA	NA	NA	NA	NA	NA	CC	CC	CC	CC	CC	NN	CC	CC	CC	CC	CC	AA	CC	CC	CC	CC	CC	CC	CC	CC	CC	CC	CC	AA	AA	CC	CC	AA	AA	CC	AA	AA	CC	CC	CC	CC	CC	CC
wPt.1405	A/C	21	170.731	NA	NA	NA	NA	NA	NA	NA	NA	CC	CC	CC	CC	CC	CC	CC	CC	CC	CC	CC	NN	CC	CC	CC	CC	CC	CC	CC	CC	CC	CC	CC	AA	AA	CC	CC	AA	AA	CC	AA	AA	CC	CC	CC	CC	CC	CC
wPt.731810	A/C	21	170.804	NA	NA	NA	NA	NA	NA	NA	NA	CC	AA	AA	CC	CC	CC	AA	CC	CC	CC	CC	AA	CC	CC	CC	CC	CC	CC	CC	CC	CC	CC	CC	AA	AA	CC	CC	AA	AA	CC	AA	AA	CC	CC	CC	CC	CC	CC
wPt.664106	A/C	21	171.377	NA	NA	NA	NA	NA	NA	NA	NA	AA	CC	CC	AA	AA	AA	AA	NN	NN	AA	AA	AA	AA	CC	AA	AA	AA	AA	AA	AA	AA	AA	AA	AA	AA	AA	AA	NN	AA	AA	CC	AA	NN	NN	NN	AA	AA	CC
wPt.664206	A/C	21	171.636	NA	NA	NA	NA	NA	NA	NA	NA	AA	AA	AA	AA	AA	AA	AA	AA	AA	AA	AA	AA	AA	AA	AA	AA	AA	AA	AA	AA	AA	AA	AA	AA	AA	CC	AA	AA	AA	AA	CC	AA	AA	AA	AA	AA	AA	AA
tPt.4614	A/C	21	171.954	NA	NA	NA	NA	NA	NA	NA	NA	AA	CC	CC	AA	AA	AA	AA	AA	AA	AA	AA	AA	AA	AA	AA	AA	AA	AA	AA	AA	AA	AA	AA	AA	AA	CC	AA	AA	AA	AA	CC	AA	AA	AA	AA	AA	AA	AA
wPt.664384	A/C	21	171.995	NA	NA	NA	NA	NA	NA	NA	NA	AA	AA	AA	AA	AA	AA	CC	AA	AA	AA	AA	AA	AA	NN	AA	AA	AA	AA	AA	AA	AA	AA	AA	CC	CC	AA	AA	CC	CC	AA	CC	CC	AA	AA	AA	AA	AA	AA
wPt.664110	A/C	21	172.976	NA	NA	NA	NA	NA	NA	NA	NA	AA	CC	CC	AA	AA	AA	AA	AA	AA	AA	AA	NN	AA	CC	AA	AA	AA	AA	AA	AA	AA	AA	AA	AA	AA	AA	AA	AA	AA	AA	AA	AA	AA	AA	CC	AA	AA	AA
wPt.672113	A/C	21	173.345	NA	NA	NA	NA	NA	NA	NA	NA	AA	CC	NN	AA	AA	AA	CC	AA	AA	AA	AA	AA	AA	AA	AA	AA	AA	AA	AA	CC	CC	CC	AA	CC	CC	AA	AA	AA	AA	AA	AA	AA	AA	AA	AA	AA	AA	CC
wPt.3923	A/C	21	174.186	NA	NA	NA	NA	NA	NA	NA	NA	NN	NN	NN	NN	NN	NN	NN	NN	NN	NN	NN	NN	NN	NN	NN	NN	NN	NN	NN	NN	NN	NN	NN	NN	NN	NN	NN	NN	NN	NN	NN	NN	NN	NN	NN	NN	NN	NN
wPt.7368	A/C	21	174.618	NA	NA	NA	NA	NA	NA	NA	NA	AA	AA	AA	AA	AA	AA	AA	AA	AA	AA	AA	AA	AA	AA	AA	AA	AA	AA	AA	AA	AA	AA	AA	AA	AA	AA	AA	CC	CC	AA	AA	CC	AA	AA	AA	AA	AA	AA
wPt.667894	A/C	21	175.704	NA	NA	NA	NA	NA	NA	NA	NA	AA	AA	AA	CC	AA	AA	AA	AA	AA	AA	AA	AA	AA	AA	AA	AA	AA	AA	AA	AA	CC	AA	AA	AA	AA	AA	AA	AA	AA	AA	AA	AA	AA	AA	AA	CC	AA	AA
wPt.664264	A/C	21	176.523	NA	NA	NA	NA	NA	NA	NA	NA	AA	AA	AA	CC	AA	AA	AA	AA	AA	AA	AA	AA	AA	AA	AA	AA	AA	AA	AA	AA	CC	AA	AA	AA	AA	AA	AA	AA	AA	AA	AA	AA	AA	AA	AA	CC	AA	AA
wPt.663971	A/C	21	176.853	NA	NA	NA	NA	NA	NA	NA	NA	AA	AA	AA	CC	AA	AA	AA	AA	AA	AA	AA	AA	AA	AA	AA	AA	AA	AA	AA	AA	CC	AA	AA	AA	NN	AA	AA	AA	AA	AA	AA	AA	AA	AA	AA	CC	AA	AA
[truncated: 917 more columns]
